# Supplementary material for: Influence of jump height on the game efficiency in elite volleyball players
Source: Sci Rep. 2023 Jun 1;13:8931. doi: 10.1038/s41598-023-35729-w (PMC10235019; doi:10.1038/s41598-023-35729-w)
Supplement: Supplementary file 1 — Supplementary Information 1. [file 41598_2023_35729_MOESM1_ESM.xlsx]

## Sheet: Arkusz1
SET	Wysokość wysk.[cm]	CZAS	MECZ	Team	Score	ZAWODNIK	Ez	Ea	Eb
1	56.64	00:30:34	POL-AUS	POL	W	PZ1			1
1	70.76	00:43:08	POL-AUS	POL	W	PZ1			1
2	63.5	00:58:28	POL-AUS	POL	W	PZ1			1
2	70.76	00:59:24	POL-AUS	POL	W	PZ1			1
2	70.76	01:12:25	POL-AUS	POL	W	PZ1			1
3	63.5	01:35:42	POL-AUS	POL	W	PZ1			1
3	56.64	01:42:54	POL-AUS	POL	W	PZ1			1
3	70.76	01:55:32	POL-AUS	POL	W	PZ1			1
1	50.18	00:28:55	POL-AUS	POL	W	PZ2			1
1	44.1	00:36:59	POL-AUS	POL	W	PZ2			1
1	33.12	00:37:50	POL-AUS	POL	W	PZ2			1
1	63.5	00:44:07	POL-AUS	POL	W	PZ2			1
1	122.5	00:47:26	POL-AUS	POL	W	PZ2			1
2	78.4	01:03:55	POL-AUS	POL	W	PZ2			1
2	38.42	01:05:03	POL-AUS	POL	W	PZ2			1
2	33.12	01:14:42	POL-AUS	POL	W	PZ2			1
2	56.64	01:16:26	POL-AUS	POL	W	PZ2			1
3	94.86	01:32:59	POL-AUS	POL	W	PZ2			1
3	56.64	01:39:57	POL-AUS	POL	W	PZ2			1
3	70.76	01:48:53	POL-AUS	POL	W	PZ2			1
1	70.76	00:30:34	POL-AUS	POL	W	AT			1
1	112.9	00:31:38	POL-AUS	POL	W	AT			1
1	94.86	00:38:43	POL-AUS	POL	W	AT			1
2	103.68	01:05:03	POL-AUS	POL	W	AT			1
2	112.9	01:06:02	POL-AUS	POL	W	AT			1
2	132.5	01:13:50	POL-AUS	POL	W	AT			1
2	94.86	01:14:42	POL-AUS	POL	W	AT			1
2	86.44	01:16:26	POL-AUS	POL	W	AT			1
2	78.4	01:16:58	POL-AUS	POL	W	AT			1
3	70.76	01:36:09	POL-AUS	POL	W	AT			1
1	70.76	00:28:54	POL-AUS	POL	W	SB1			1
1	56.64	00:30:34	POL-AUS	POL	W	SB1			1
1	44.1	00:37:50	POL-AUS	POL	W	SB1			1
1	44.1	00:38:44	POL-AUS	POL	W	SB1			1
1	70.76	00:47:26	POL-AUS	POL	W	SB1			1
2	38.42	00:55:44	POL-AUS	POL	W	SB1			1
2	50.18	00:56:59	POL-AUS	POL	W	SB1			1
2	78.4	01:03:55	POL-AUS	POL	W	SB1			1
2	86.44	01:05:02	POL-AUS	POL	W	SB1			1
2	56.64	01:06:02	POL-AUS	POL	W	SB1			1
2	56.64	01:14:42	POL-AUS	POL	W	SB1			1
2	70.76	01:16:26	POL-AUS	POL	W	SB1			1
2	50.18	01:16:58	POL-AUS	POL	W	SB1			1
3	33.12	01:32:59	POL-AUS	POL	W	SB1			1
3	56.64	01:33:48	POL-AUS	POL	W	SB1			1
3	23.72	01:40:59	POL-AUS	POL	W	SB1			1
3	33.12	01:41:49	POL-AUS	POL	W	SB1			1
3	63.5	01:42:54	POL-AUS	POL	W	SB1			1
3	23.72	01:53:59	POL-AUS	POL	W	SB1			1
1	50.18	00:35:34	POL-AUS	POL	W	SB2			1
1	78.4	00:36:59	POL-AUS	POL	W	SB2			1
1	70.76	00:43:08	POL-AUS	POL	W	SB2			1
1	63.5	00:44:07	POL-AUS	POL	W	SB2			1
2	122.5	00:58:28	POL-AUS	POL	W	SB2			1
2	94.86	00:59:24	POL-AUS	POL	W	SB2			1
2	78.4	01:12:24	POL-AUS	POL	W	SB2			1
2	70.76	01:13:50	POL-AUS	POL	W	SB2			1
3	56.64	01:35:42	POL-AUS	POL	W	SB2			1
3	44.1	01:36:09	POL-AUS	POL	W	SB2			1
3	56.64	01:39:57	POL-AUS	POL	W	SB2			1
3	56.64	01:43:43	POL-AUS	POL	W	SB2			1
3	78.4	01:44:58	POL-AUS	POL	W	SB2			1
3	78.4	01:47:55	POL-AUS	POL	W	SB2			1
1	44.1	00:48:12	AUS-POL	AUS	L	PZ2			1
2	70.76	00:56:06	AUS-POL	AUS	L	PZ2			1
2	70.76	01:15:05	AUS-POL	AUS	L	PZ2			1
2	56.64	01:20:55	AUS-POL	AUS	L	PZ2			1
3	56.64	01:32:04	AUS-POL	AUS	L	PZ2			1
3	33.12	01:32:34	AUS-POL	AUS	L	PZ2			1
3	63.5	01:33:23	AUS-POL	AUS	L	PZ2			1
3	63.5	01:40:25	AUS-POL	AUS	L	PZ2			1
3	78.4	01:42:23	AUS-POL	AUS	L	PZ2			1
1	63.5	00:40:56	AUS-POL	AUS	L	AT			1
1	103.68	00:48:59	AUS-POL	AUS	L	AT			1
1	33.12	00:50:12	AUS-POL	AUS	L	AT			1
2	19.6	00:56:06	AUS-POL	AUS	L	AT			1
2	56.64	00:56:33	AUS-POL	AUS	L	AT			1
2	50.18	00:58:49	AUS-POL	AUS	L	AT			1
3	38.42	01:36:33	AUS-POL	AUS	L	AT			1
3	56.64	01:37:08	AUS-POL	AUS	L	AT			1
3	63.5	01:43:18	AUS-POL	AUS	L	AT			1
3	56.64	01:50:40	AUS-POL	AUS	L	AT			1
1	38.42	00:31:00	AUS-POL	AUS	L	SB1			1
1	38.42	00:38:15	AUS-POL	AUS	L	SB1			1
1	33.12	00:39:11	AUS-POL	AUS	L	SB1			1
1	19.6	00:40:09	AUS-POL	AUS	L	SB1			1
1	38.42	00:40:09	AUS-POL	AUS	L	SB1			1
1	28.22	00:46:42	AUS-POL	AUS	L	SB1			1
1	56.64	00:48:12	AUS-POL	AUS	L	SB1			1
1	38.42	00:48:59	AUS-POL	AUS	L	SB1			1
2	33.12	00:56:05	AUS-POL	AUS	L	SB1			1
2	50.18	00:56:34	AUS-POL	AUS	L	SB1			1
2	23.72	01:06:26	AUS-POL	AUS	L	SB1			1
2	38.42	01:15:05	AUS-POL	AUS	L	SB1			1
2	38.42	01:18:13	AUS-POL	AUS	L	SB1			1
2	28.22	01:20:55	AUS-POL	AUS	L	SB1			1
3	33.12	01:32:34	AUS-POL	AUS	L	SB1			1
3	33.12	01:33:23	AUS-POL	AUS	L	SB1			1
3	50.18	01:34:23	AUS-POL	AUS	L	SB1			1
3	15.88	01:34:51	AUS-POL	AUS	L	SB1			1
3	23.72	01:41:24	AUS-POL	AUS	L	SB1			1
3	33.12	01:42:24	AUS-POL	AUS	L	SB1			1
3	38.42	01:49:16	AUS-POL	AUS	L	SB1			1
3	44.1	01:50:40	AUS-POL	AUS	L	SB1			1
1	28.22	00:32:26	AUS-POL	AUS	L	SB2			1
1	56.64	00:33:25	AUS-POL	AUS	L	SB2			1
1	63.5	00:35:03	AUS-POL	AUS	L	SB2			1
1	28.22	00:35:04	AUS-POL	AUS	L	SB2			1
1	63.5	00:37:23	AUS-POL	AUS	L	SB2			1
1	38.42	00:40:56	AUS-POL	AUS	L	SB2			1
1	38.42	00:41:30	AUS-POL	AUS	L	SB2			1
2	33.12	00:58:49	AUS-POL	AUS	L	SB2			1
2	50.18	01:00:36	AUS-POL	AUS	L	SB2			1
2	15.88	01:07:30	AUS-POL	AUS	L	SB2			1
2	7.06	01:08:39	AUS-POL	AUS	L	SB2			1
2	50.18	01:10:22	AUS-POL	AUS	L	SB2			1
2	38.42	01:13:02	AUS-POL	AUS	L	SB2			1
2	23.72	01:14:15	AUS-POL	AUS	L	SB2			1
3	44.1	01:36:33	AUS-POL	AUS	L	SB2			1
3	44.1	01:37:08	AUS-POL	AUS	L	SB2			1
3	56.64	01:39:28	AUS-POL	AUS	L	SB2			1
3	44.1	01:40:24	AUS-POL	AUS	L	SB2			1
3	44.1	01:44:30	AUS-POL	AUS	L	SB2			1
3	50.18	01:57:44	AUS-POL	AUS	L	SB2			1
1	70.76	00:25:40	BLG-CUB	BLG	L	PZ1			1
1	78.4	00:34:26	BLG-CUB	BLG	L	PZ1			1
2	38.42	00:59:39	BLG-CUB	BLG	L	PZ1			1
2	70.76	01:00:33	BLG-CUB	BLG	L	PZ1			1
2	44.1	01:13:10	BLG-CUB	BLG	L	PZ1			1
3	70.76	01:33:18	BLG-CUB	BLG	L	PZ1			1
3	33.12	01:44:48	BLG-CUB	BLG	L	PZ1			1
3	86.44	01:47:47	BLG-CUB	BLG	L	PZ1			1
3	78.4	01:49:06	BLG-CUB	BLG	L	PZ1			1
3	56.64	01:56:35	BLG-CUB	BLG	L	PZ1			1
3	56.64	01:57:40	BLG-CUB	BLG	L	PZ1			1
3	70.76	01:58:32	BLG-CUB	BLG	L	PZ1			1
1	44.1	00:45:11	BLG-CUB	BLG	L	PZ2			1
2	70.76	00:55:32	BLG-CUB	BLG	L	PZ2			1
2	63.5	01:04:17	BLG-CUB	BLG	L	PZ2			1
3	44.1	01:29:48	BLG-CUB	BLG	L	PZ2			1
3	38.42	01:54:19	BLG-CUB	BLG	L	PZ2			1
1	86.44	00:22:55	BLG-CUB	BLG	L	AT			1
1	78.4	00:35:23	BLG-CUB	BLG	L	AT			1
2	63.5	00:59:40	BLG-CUB	BLG	L	AT			1
2	63.5	01:06:13	BLG-CUB	BLG	L	AT			1
2	56.64	01:13:10	BLG-CUB	BLG	L	AT			1
3	56.64	01:25:35	BLG-CUB	BLG	L	AT			1
3	78.4	01:30:38	BLG-CUB	BLG	L	AT			1
1	23.72	00:20:31	BLG-CUB	BLG	L	SB1			1
1	38.42	00:30:35	BLG-CUB	BLG	L	SB1			1
1	23.72	00:31:43	BLG-CUB	BLG	L	SB1			1
1	19.6	00:34:26	BLG-CUB	BLG	L	SB1			1
1	63.5	00:41:14	BLG-CUB	BLG	L	SB1			1
1	78.4	00:45:10	BLG-CUB	BLG	L	SB1			1
2	19.6	00:53:12	BLG-CUB	BLG	L	SB1			1
2	7.06	00:55:32	BLG-CUB	BLG	L	SB1			1
2	78.4	01:04:16	BLG-CUB	BLG	L	SB1			1
2	1.76	01:06:13	BLG-CUB	BLG	L	SB1			1
3	28.22	01:30:38	BLG-CUB	BLG	L	SB1			1
3	78.4	01:41:31	BLG-CUB	BLG	L	SB1			1
3	33.12	01:42:43	BLG-CUB	BLG	L	SB1			1
3	38.42	01:44:48	BLG-CUB	BLG	L	SB1			1
3	50.18	01:54:15	BLG-CUB	BLG	L	SB1			1
3	44.1	01:54:19	BLG-CUB	BLG	L	SB1			1
3	50.18	01:55:23	BLG-CUB	BLG	L	SB1			1
3	33.12	01:56:35	BLG-CUB	BLG	L	SB1			1
1	50.18	00:25:40	BLG-CUB	BLG	L	SB2			1
1	50.18	00:27:46	BLG-CUB	BLG	L	SB2			1
1	44.1	00:28:15	BLG-CUB	BLG	L	SB2			1
1	44.1	00:28:18	BLG-CUB	BLG	L	SB2			1
1	56.64	00:35:24	BLG-CUB	BLG	L	SB2			1
1	70.76	00:40:09	BLG-CUB	BLG	L	SB2			1
2	56.64	00:49:04	BLG-CUB	BLG	L	SB2			1
2	50.18	00:51:40	BLG-CUB	BLG	L	SB2			1
2	50.18	00:59:39	BLG-CUB	BLG	L	SB2			1
2	28.22	01:01:50	BLG-CUB	BLG	L	SB2			1
2	56.64	01:02:22	BLG-CUB	BLG	L	SB2			1
2	38.42	01:13:10	BLG-CUB	BLG	L	SB2			1
2	44.1	01:13:55	BLG-CUB	BLG	L	SB2			1
2	44.1	01:14:52	BLG-CUB	BLG	L	SB2			1
3	50.18	01:25:35	BLG-CUB	BLG	L	SB2			1
3	56.64	01:27:54	BLG-CUB	BLG	L	SB2			1
3	12.54	01:33:18	BLG-CUB	BLG	L	SB2			1
3	70.76	01:34:29	BLG-CUB	BLG	L	SB2			1
3	56.64	01:35:00	BLG-CUB	BLG	L	SB2			1
3	44.1	01:49:06	BLG-CUB	BLG	L	SB2			1
3	56.64	01:51:16	BLG-CUB	BLG	L	SB2			1
3	56.64	01:51:21	BLG-CUB	BLG	L	SB2			1
3	38.42	01:52:22	BLG-CUB	BLG	L	SB2			1
3	7.06	01:57:40	BLG-CUB	BLG	L	SB2			1
3	63.5	01:58:31	BLG-CUB	BLG	L	SB2			1
1	44.1	00:19:06	CUB-BLG	CUB	W	PZ1			1
1	33.12	00:29:14	CUB-BLG	CUB	W	PZ1			1
1	70.76	00:38:10	CUB-BLG	CUB	W	PZ1			1
2	33.12	01:00:03	CUB-BLG	CUB	W	PZ1			1
2	56.64	01:01:01	CUB-BLG	CUB	W	PZ1			1
2	63.5	01:14:30	CUB-BLG	CUB	W	PZ1			1
3	86.44	01:27:12	CUB-BLG	CUB	W	PZ1			1
3	70.76	01:28:22	CUB-BLG	CUB	W	PZ1			1
3	50.18	01:35:31	CUB-BLG	CUB	W	PZ1			1
3	33.12	01:39:05	CUB-BLG	CUB	W	PZ1			1
3	63.5	01:53:38	CUB-BLG	CUB	W	PZ1			1
1	44.1	00:19:52	CUB-BLG	CUB	W	PZ2			1
2	70.76	00:56:44	CUB-BLG	CUB	W	PZ2			1
3	56.64	01:32:52	CUB-BLG	CUB	W	PZ2			1
3	63.5	01:40:00	CUB-BLG	CUB	W	PZ2			1
3	63.5	01:44:22	CUB-BLG	CUB	W	PZ2			1
3	78.4	01:54:49	CUB-BLG	CUB	W	PZ2			1
3	63.5	01:57:06	CUB-BLG	CUB	W	PZ2			1
1	33.12	00:23:58	CUB-BLG	CUB	W	AT			1
1	56.64	00:33:58	CUB-BLG	CUB	W	AT			1
1	28.22	00:34:50	CUB-BLG	CUB	W	AT			1
2	63.5	00:52:06	CUB-BLG	CUB	W	AT			1
2	63.5	01:14:30	CUB-BLG	CUB	W	AT			1
3	56.64	01:25:59	CUB-BLG	CUB	W	AT			1
3	70.76	01:27:13	CUB-BLG	CUB	W	AT			1
3	44.1	01:32:22	CUB-BLG	CUB	W	AT			1
3	50.18	01:36:01	CUB-BLG	CUB	W	AT			1
3	50.18	01:49:46	CUB-BLG	CUB	W	AT			1
1	50.18	00:23:37	CUB-BLG	CUB	W	SB1			1
1	50.18	00:23:58	CUB-BLG	CUB	W	SB1			1
1	38.42	00:24:52	CUB-BLG	CUB	W	SB1			1
1	50.18	00:24:59	CUB-BLG	CUB	W	SB1			1
1	50.18	00:32:11	CUB-BLG	CUB	W	SB1			1
1	78.4	00:33:58	CUB-BLG	CUB	W	SB1			1
1	50.18	00:34:49	CUB-BLG	CUB	W	SB1			1
2	50.18	00:55:28	CUB-BLG	CUB	W	SB1			1
2	56.64	00:56:44	CUB-BLG	CUB	W	SB1			1
2	63.5	00:57:21	CUB-BLG	CUB	W	SB1			1
2	44.1	01:00:03	CUB-BLG	CUB	W	SB1			1
2	50.18	01:07:28	CUB-BLG	CUB	W	SB1			1
3	44.1	01:25:58	CUB-BLG	CUB	W	SB1			1
3	23.72	01:32:22	CUB-BLG	CUB	W	SB1			1
3	44.1	01:32:52	CUB-BLG	CUB	W	SB1			1
3	70.76	01:43:48	CUB-BLG	CUB	W	SB1			1
3	50.18	01:44:22	CUB-BLG	CUB	W	SB1			1
3	44.1	01:47:11	CUB-BLG	CUB	W	SB1			1
3	38.42	01:48:13	CUB-BLG	CUB	W	SB1			1
3	38.42	01:56:07	CUB-BLG	CUB	W	SB1			1
3	50.18	01:57:06	CUB-BLG	CUB	W	SB1			1
3	33.12	01:58:08	CUB-BLG	CUB	W	SB1			1
1	56.64	00:17:04	CUB-BLG	CUB	W	SB2			1
1	94.86	00:19:06	CUB-BLG	CUB	W	SB2			1
1	33.12	00:19:53	CUB-BLG	CUB	W	SB2			1
1	56.64	00:29:14	CUB-BLG	CUB	W	SB2			1
1	50.18	00:30:06	CUB-BLG	CUB	W	SB2			1
1	50.18	00:32:08	CUB-BLG	CUB	W	SB2			1
1	23.72	00:38:10	CUB-BLG	CUB	W	SB2			1
2	38.42	00:50:20	CUB-BLG	CUB	W	SB2			1
2	63.5	00:52:06	CUB-BLG	CUB	W	SB2			1
2	38.42	00:53:36	CUB-BLG	CUB	W	SB2			1
2	23.72	01:01:01	CUB-BLG	CUB	W	SB2			1
2	33.12	01:03:50	CUB-BLG	CUB	W	SB2			1
2	44.1	01:05:49	CUB-BLG	CUB	W	SB2			1
2	63.5	01:14:30	CUB-BLG	CUB	W	SB2			1
3	78.4	01:27:12	CUB-BLG	CUB	W	SB2			1
3	70.76	01:27:34	CUB-BLG	CUB	W	SB2			1
3	15.88	01:29:08	CUB-BLG	CUB	W	SB2			1
3	28.22	01:30:10	CUB-BLG	CUB	W	SB2			1
3	56.64	01:35:31	CUB-BLG	CUB	W	SB2			1
3	44.1	01:36:01	CUB-BLG	CUB	W	SB2			1
3	19.6	01:39:05	CUB-BLG	CUB	W	SB2			1
3	56.64	01:40:00	CUB-BLG	CUB	W	SB2			1
3	56.64	01:49:46	CUB-BLG	CUB	W	SB2			1
3	56.64	01:53:38	CUB-BLG	CUB	W	SB2			1
3	70.76	01:54:49	CUB-BLG	CUB	W	SB2			1
1	50.18	00:22:55	ARG-POL	ARG	L	PZ1			1
1	70.76	00:30:35	ARG-POL	ARG	L	PZ1			1
1	44.1	00:33:44	ARG-POL	ARG	L	PZ1			1
1	56.64	00:43:53	ARG-POL	ARG	L	PZ1			1
2	38.42	00:50:00	ARG-POL	ARG	L	PZ1			1
2	33.12	00:50:33	ARG-POL	ARG	L	PZ1			1
2	50.18	00:53:57	ARG-POL	ARG	L	PZ1			1
2	44.1	01:01:58	ARG-POL	ARG	L	PZ1			1
2	50.18	01:11:00	ARG-POL	ARG	L	PZ1			1
3	56.64	01:29:34	ARG-POL	ARG	L	PZ1			1
3	63.5	01:30:42	ARG-POL	ARG	L	PZ1			1
3	56.64	01:48:39	ARG-POL	ARG	L	PZ1			1
1	63.5	00:28:45	ARG-POL	ARG	L	PZ2			1
2	38.42	00:48:41	ARG-POL	ARG	L	PZ2			1
2	56.64	00:58:02	ARG-POL	ARG	L	PZ2			1
3	63.5	01:42:22	ARG-POL	ARG	L	PZ2			1
1	38.42	00:28:18	ARG-POL	ARG	L	AT			1
1	23.72	00:39:50	ARG-POL	ARG	L	AT			1
1	28.22	00:41:37	ARG-POL	ARG	L	AT			1
2	33.12	00:51:10	ARG-POL	ARG	L	AT			1
2	33.12	01:06:59	ARG-POL	ARG	L	AT			1
2	50.18	01:09:31	ARG-POL	ARG	L	AT			1
2	44.1	01:11:00	ARG-POL	ARG	L	AT			1
2	38.42	01:11:53	ARG-POL	ARG	L	AT			1
3	19.6	01:28:36	ARG-POL	ARG	L	AT			1
3	50.18	01:39:55	ARG-POL	ARG	L	AT			1
3	50.18	01:48:39	ARG-POL	ARG	L	AT			1
3	44.1	01:52:10	ARG-POL	ARG	L	AT			1
1	56.64	00:21:27	ARG-POL	ARG	L	SB1			1
1	50.18	00:22:55	ARG-POL	ARG	L	SB1			1
1	15.88	00:24:01	ARG-POL	ARG	L	SB1			1
1	44.1	00:30:35	ARG-POL	ARG	L	SB1			1
1	28.22	00:31:33	ARG-POL	ARG	L	SB1			1
1	44.1	00:33:44	ARG-POL	ARG	L	SB1			1
2	38.42	00:56:07	ARG-POL	ARG	L	SB1			1
2	50.18	01:01:58	ARG-POL	ARG	L	SB1			1
2	50.18	01:03:40	ARG-POL	ARG	L	SB1			1
2	56.64	01:11:00	ARG-POL	ARG	L	SB1			1
2	50.18	01:11:53	ARG-POL	ARG	L	SB1			1
3	63.5	01:29:34	ARG-POL	ARG	L	SB1			1
3	56.64	01:30:42	ARG-POL	ARG	L	SB1			1
3	44.1	01:39:55	ARG-POL	ARG	L	SB1			1
3	50.18	01:42:23	ARG-POL	ARG	L	SB1			1
3	44.1	01:49:56	ARG-POL	ARG	L	SB1			1
1	38.42	00:26:51	ARG-POL	ARG	L	SB2			1
1	50.18	00:28:18	ARG-POL	ARG	L	SB2			1
1	56.64	00:28:45	ARG-POL	ARG	L	SB2			1
1	50.18	00:29:42	ARG-POL	ARG	L	SB2			1
1	19.6	00:38:52	ARG-POL	ARG	L	SB2			1
1	44.1	00:39:50	ARG-POL	ARG	L	SB2			1
1	23.72	00:41:37	ARG-POL	ARG	L	SB2			1
2	28.22	00:48:41	ARG-POL	ARG	L	SB2			1
2	33.12	00:50:00	ARG-POL	ARG	L	SB2			1
2	33.12	00:50:33	ARG-POL	ARG	L	SB2			1
2	44.1	00:51:10	ARG-POL	ARG	L	SB2			1
2	63.5	00:58:02	ARG-POL	ARG	L	SB2			1
2	19.6	01:00:59	ARG-POL	ARG	L	SB2			1
2	50.18	01:06:59	ARG-POL	ARG	L	SB2			1
2	56.64	01:09:31	ARG-POL	ARG	L	SB2			1
3	12.54	01:24:59	ARG-POL	ARG	L	SB2			1
3	38.42	01:34:15	ARG-POL	ARG	L	SB2			1
3	44.1	01:44:28	ARG-POL	ARG	L	SB2			1
3	38.42	01:45:27	ARG-POL	ARG	L	SB2			1
3	44.1	01:47:36	ARG-POL	ARG	L	SB2			1
3	38.42	01:48:39	ARG-POL	ARG	L	SB2			1
1	33.12	00:21:57	POL-ARG	POL	W	PZ1			1
2	50.18	00:49:06	POL-ARG	POL	W	PZ1			1
2	33.12	01:10:05	POL-ARG	POL	W	PZ1			1
2	38.42	01:10:34	POL-ARG	POL	W	PZ1			1
3	38.42	01:35:18	POL-ARG	POL	W	PZ1			1
3	38.42	01:47:11	POL-ARG	POL	W	PZ1			1
1	50.18	00:18:40	POL-ARG	POL	W	PZ2			1
1	63.5	00:27:45	POL-ARG	POL	W	PZ2			1
1	56.64	00:37:45	POL-ARG	POL	W	PZ2			1
1	56.64	00:39:23	POL-ARG	POL	W	PZ2			1
1	15.88	00:41:04	POL-ARG	POL	W	PZ2			1
2	56.64	00:54:50	POL-ARG	POL	W	PZ2			1
2	44.1	01:06:38	POL-ARG	POL	W	PZ2			1
3	23.72	01:24:32	POL-ARG	POL	W	PZ2			1
3	33.12	01:31:14	POL-ARG	POL	W	PZ2			1
3	19.6	01:33:33	POL-ARG	POL	W	PZ2			1
3	56.64	01:50:38	POL-ARG	POL	W	PZ2			1
3	56.64	01:51:43	POL-ARG	POL	W	PZ2			1
3	63.5	01:52:50	POL-ARG	POL	W	PZ2			1
1	56.64	00:42:02	POL-ARG	POL	W	AT			1
2	56.64	00:59:11	POL-ARG	POL	W	AT			1
2	56.64	01:06:38	POL-ARG	POL	W	AT			1
2	56.64	01:10:05	POL-ARG	POL	W	AT			1
3	63.5	01:27:00	POL-ARG	POL	W	AT			1
3	56.64	01:47:10	POL-ARG	POL	W	AT			1
3	63.5	01:48:05	POL-ARG	POL	W	AT			1
3	50.18	01:50:38	POL-ARG	POL	W	AT			1
3	44.1	01:51:43	POL-ARG	POL	W	AT			1
1	28.22	00:17:52	POL-ARG	POL	W	SB1			1
1	38.42	00:27:45	POL-ARG	POL	W	SB1			1
1	38.42	00:29:13	POL-ARG	POL	W	SB1			1
1	23.72	00:30:05	POL-ARG	POL	W	SB1			1
1	50.18	00:39:23	POL-ARG	POL	W	SB1			1
1	38.42	00:42:02	POL-ARG	POL	W	SB1			1
2	44.1	00:49:06	POL-ARG	POL	W	SB1			1
2	33.12	00:57:36	POL-ARG	POL	W	SB1			1
2	44.1	00:59:11	POL-ARG	POL	W	SB1			1
2	50.18	01:05:33	POL-ARG	POL	W	SB1			1
2	38.42	01:06:39	POL-ARG	POL	W	SB1			1
3	38.42	01:24:32	POL-ARG	POL	W	SB1			1
3	63.5	01:31:15	POL-ARG	POL	W	SB1			1
3	44.1	01:35:18	POL-ARG	POL	W	SB1			1
3	28.22	01:42:58	POL-ARG	POL	W	SB1			1
3	50.18	01:51:43	POL-ARG	POL	W	SB1			1
3	9.6	01:52:50	POL-ARG	POL	W	SB1			1
1	50.18	00:21:57	POL-ARG	POL	W	SB2			1
1	44.1	00:37:45	POL-ARG	POL	W	SB2			1
1	33.12	00:38:18	POL-ARG	POL	W	SB2			1
2	50.18	00:52:23	POL-ARG	POL	W	SB2			1
2	50.18	00:54:50	POL-ARG	POL	W	SB2			1
2	33.12	01:01:32	POL-ARG	POL	W	SB2			1
2	44.1	01:03:12	POL-ARG	POL	W	SB2			1
2	38.42	01:10:06	POL-ARG	POL	W	SB2			1
2	63.5	01:10:34	POL-ARG	POL	W	SB2			1
3	50.18	01:27:00	POL-ARG	POL	W	SB2			1
3	38.42	01:39:17	POL-ARG	POL	W	SB2			1
3	50.18	01:40:31	POL-ARG	POL	W	SB2			1
3	44.1	01:48:05	POL-ARG	POL	W	SB2			1
3	56.64	01:50:38	POL-ARG	POL	W	SB2			1
1	70.76	00:32:27	RUS-FIN	RUS	W	PZ1			1
2	44.1	00:54:13	RUS-FIN	RUS	W	PZ1			1
2	44.1	01:07:02	RUS-FIN	RUS	W	PZ1			1
3	63.5	01:29:46	RUS-FIN	RUS	W	PZ1			1
3	63.5	01:50:04	RUS-FIN	RUS	W	PZ1			1
1	56.64	00:39:33	RUS-FIN	RUS	W	PZ2			1
1	78.4	00:40:11	RUS-FIN	RUS	W	PZ2			1
2	70.76	00:49:52	RUS-FIN	RUS	W	PZ2			1
2	78.4	01:04:33	RUS-FIN	RUS	W	PZ2			1
2	38.42	01:12:47	RUS-FIN	RUS	W	PZ2			1
3	70.76	01:25:32	RUS-FIN	RUS	W	PZ2			1
1	56.64	00:22:32	RUS-FIN	RUS	W	AT			1
1	63.5	00:37:25	RUS-FIN	RUS	W	AT			1
1	56.64	00:39:33	RUS-FIN	RUS	W	AT			1
2	56.64	00:46:17	RUS-FIN	RUS	W	AT			1
2	86.44	00:58:30	RUS-FIN	RUS	W	AT			1
3	94.86	01:33:51	RUS-FIN	RUS	W	AT			1
3	56.64	01:53:44	RUS-FIN	RUS	W	AT			1
3	70.76	01:54:35	RUS-FIN	RUS	W	AT			1
1	50.18	00:37:25	RUS-FIN	RUS	W	SB1			1
1	44.1	00:38:30	RUS-FIN	RUS	W	SB1			1
2	78.4	00:58:30	RUS-FIN	RUS	W	SB1			1
2	56.64	01:09:28	RUS-FIN	RUS	W	SB1			1
3	38.42	01:28:24	RUS-FIN	RUS	W	SB1			1
3	50.18	01:29:46	RUS-FIN	RUS	W	SB1			1
3	56.64	01:33:51	RUS-FIN	RUS	W	SB1			1
3	56.64	01:50:04	RUS-FIN	RUS	W	SB1			1
1	23.72	00:22:32	RUS-FIN	RUS	W	SB2			1
1	44.1	00:32:58	RUS-FIN	RUS	W	SB2			1
1	78.4	00:39:33	RUS-FIN	RUS	W	SB2			1
1	4.9	00:40:11	RUS-FIN	RUS	W	SB2			1
1	28.22	00:42:05	RUS-FIN	RUS	W	SB2			1
2	28.22	00:46:17	RUS-FIN	RUS	W	SB2			1
2	12.54	00:49:52	RUS-FIN	RUS	W	SB2			1
2	19.6	00:51:18	RUS-FIN	RUS	W	SB2			1
2	28.22	01:04:33	RUS-FIN	RUS	W	SB2			1
3	70.76	01:25:32	RUS-FIN	RUS	W	SB2			1
3	70.76	01:36:43	RUS-FIN	RUS	W	SB2			1
3	44.1	01:41:26	RUS-FIN	RUS	W	SB2			1
1	44.1	00:37:02	FIN-RUS	FIN	L	PZ1			1
2	86.44	00:48:43	FIN-RUS	FIN	L	PZ1			1
2	94.86	00:50:21	FIN-RUS	FIN	L	PZ1			1
2	15.88	01:03:15	FIN-RUS	FIN	L	PZ1			1
2	86.44	01:07:28	FIN-RUS	FIN	L	PZ1			1
2	70.76	01:13:25	FIN-RUS	FIN	L	PZ1			1
3	63.5	01:54:58	FIN-RUS	FIN	L	PZ1			1
1	78.4	00:22:05	FIN-RUS	FIN	L	PZ2			1
1	38.42	00:22:59	FIN-RUS	FIN	L	PZ2			1
1	44.1	00:24:07	FIN-RUS	FIN	L	PZ2			1
1	78.4	00:24:51	FIN-RUS	FIN	L	PZ2			1
1	23.72	00:27:24	FIN-RUS	FIN	L	PZ2			1
1	38.42	00:31:03	FIN-RUS	FIN	L	PZ2			1
1	70.76	00:38:00	FIN-RUS	FIN	L	PZ2			1
2	94.86	01:11:23	FIN-RUS	FIN	L	PZ2			1
3	44.1	01:37:33	FIN-RUS	FIN	L	PZ2			1
3	56.64	01:38:12	FIN-RUS	FIN	L	PZ2			1
3	28.22	01:51:48	FIN-RUS	FIN	L	PZ2			1
3	9.6	01:53:15	FIN-RUS	FIN	L	PZ2			1
1	56.64	00:23:26	FIN-RUS	FIN	L	AT			1
1	78.4	00:24:07	FIN-RUS	FIN	L	AT			1
1	70.76	00:40:51	FIN-RUS	FIN	L	AT			1
1	63.5	00:42:30	FIN-RUS	FIN	L	AT			1
2	94.86	00:48:43	FIN-RUS	FIN	L	AT			1
2	44.1	00:57:52	FIN-RUS	FIN	L	AT			1
2	56.64	01:12:18	FIN-RUS	FIN	L	AT			1
3	28.22	01:27:00	FIN-RUS	FIN	L	AT			1
3	86.44	01:27:50	FIN-RUS	FIN	L	AT			1
3	50.18	01:38:12	FIN-RUS	FIN	L	AT			1
3	15.88	01:41:52	FIN-RUS	FIN	L	AT			1
3	78.4	01:52:46	FIN-RUS	FIN	L	AT			1
3	12.54	01:53:15	FIN-RUS	FIN	L	AT			1
1	70.76	00:24:06	FIN-RUS	FIN	L	SB1			1
1	63.5	00:24:51	FIN-RUS	FIN	L	SB1			1
1	56.64	00:27:24	FIN-RUS	FIN	L	SB1			1
1	56.64	00:31:02	FIN-RUS	FIN	L	SB1			1
1	86.44	00:39:06	FIN-RUS	FIN	L	SB1			1
1	63.5	00:40:51	FIN-RUS	FIN	L	SB1			1
1	70.76	00:42:30	FIN-RUS	FIN	L	SB1			1
2	44.1	00:46:47	FIN-RUS	FIN	L	SB1			1
2	33.12	00:47:18	FIN-RUS	FIN	L	SB1			1
2	38.42	00:47:49	FIN-RUS	FIN	L	SB1			1
2	63.5	00:48:43	FIN-RUS	FIN	L	SB1			1
2	38.42	00:54:43	FIN-RUS	FIN	L	SB1			1
2	50.18	00:57:51	FIN-RUS	FIN	L	SB1			1
2	23.72	01:00:21	FIN-RUS	FIN	L	SB1			1
2	50.18	01:03:15	FIN-RUS	FIN	L	SB1			1
2	38.42	01:10:04	FIN-RUS	FIN	L	SB1			1
2	94.86	01:11:23	FIN-RUS	FIN	L	SB1			1
3	44.1	01:27:00	FIN-RUS	FIN	L	SB1			1
3	44.1	01:38:12	FIN-RUS	FIN	L	SB1			1
3	70.76	01:41:02	FIN-RUS	FIN	L	SB1			1
3	63.5	01:51:48	FIN-RUS	FIN	L	SB1			1
3	78.4	01:52:46	FIN-RUS	FIN	L	SB1			1
3	70.76	01:53:15	FIN-RUS	FIN	L	SB1			1
1	63.5	00:38:00	FIN-RUS	FIN	L	SB2			1
2	78.4	00:50:21	FIN-RUS	FIN	L	SB2			1
2	44.1	00:52:42	FIN-RUS	FIN	L	SB2			1
2	50.18	01:06:02	FIN-RUS	FIN	L	SB2			1
2	63.5	01:07:28	FIN-RUS	FIN	L	SB2			1
2	23.72	01:08:19	FIN-RUS	FIN	L	SB2			1
3	70.76	01:27:50	FIN-RUS	FIN	L	SB2			1
3	50.18	01:41:52	FIN-RUS	FIN	L	SB2			1
3	63.5	01:49:38	FIN-RUS	FIN	L	SB2			1
3	38.42	01:50:40	FIN-RUS	FIN	L	SB2			1
3	50.18	01:54:58	FIN-RUS	FIN	L	SB2			1
1	78.4	00:35:38	POL-AUS	POL	W	AT		3	2
1	70.76	00:32:13	POL-AUS	POL	W	PZ1			2
2	63.5	00:59:20	POL-AUS	POL	W	PZ1			2
1	63.5	00:38:36	POL-AUS	POL	W	PZ2			2
1	44.1	00:38:40	POL-AUS	POL	W	PZ2			2
2	63.5	01:03:05	POL-AUS	POL	W	PZ2			2
2	63.5	01:16:22	POL-AUS	POL	W	PZ2			2
3	63.5	01:31:53	POL-AUS	POL	W	PZ2			2
3	50.18	01:32:56	POL-AUS	POL	W	PZ2			2
1	103.68	00:28:26	POL-AUS	POL	W	AT			2
1	103.68	00:32:13	POL-AUS	POL	W	AT			2
1	132.5	00:38:40	POL-AUS	POL	W	AT			2
2	70.76	01:16:18	POL-AUS	POL	W	AT			2
2	94.86	01:16:22	POL-AUS	POL	W	AT			2
2	94.86	01:19:56	POL-AUS	POL	W	AT			2
2	56.64	01:20:15	POL-AUS	POL	W	AT			2
1	44.1	00:28:26	POL-AUS	POL	W	SB1			2
2	33.12	01:19:55	POL-AUS	POL	W	SB1			2
2	56.64	01:20:14	POL-AUS	POL	W	SB1			2
3	78.4	01:31:53	POL-AUS	POL	W	SB1			2
3	23.72	01:32:56	POL-AUS	POL	W	SB1			2
1	70.76	00:32:13	POL-AUS	POL	W	SB2			2
2	94.86	00:59:20	POL-AUS	POL	W	SB2			2
2	70.76	01:03:05	POL-AUS	POL	W	SB2			2
1	63.5	00:47:49	AUS-POL	AUS	L	PZ2			2
3	63.5	01:42:20	AUS-POL	AUS	L	PZ2			2
1	78.4	00:47:52	AUS-POL	AUS	L	AT			2
1	38.42	00:47:49	AUS-POL	AUS	L	SB1			2
1	50.18	00:47:53	AUS-POL	AUS	L	SB1			2
3	50.18	01:32:01	AUS-POL	AUS	L	SB1			2
3	50.18	01:34:18	AUS-POL	AUS	L	SB1			2
3	44.1	01:42:19	AUS-POL	AUS	L	SB1			2
1	50.18	00:35:38	AUS-POL	AUS	L	SB2			2
1	56.64	00:35:42	AUS-POL	AUS	L	SB2			2
1	50.18	00:25:26	BLG-CUB	BLG	L	PZ1			2
2	78.4	00:51:31	BLG-CUB	BLG	L	PZ1			2
2	56.64	00:51:35	BLG-CUB	BLG	L	PZ1			2
3	94.86	01:51:17	BLG-CUB	BLG	L	PZ2			2
1	112.9	00:35:19	BLG-CUB	BLG	L	AT			2
3	63.5	01:32:46	BLG-CUB	BLG	L	AT			2
1	28.22	00:25:26	BLG-CUB	BLG	L	SB2			2
1	78.4	00:25:30	BLG-CUB	BLG	L	SB2			2
1	56.64	00:25:34	BLG-CUB	BLG	L	SB2			2
1	63.5	00:35:20	BLG-CUB	BLG	L	SB2			2
2	38.42	00:51:31	BLG-CUB	BLG	L	SB2			2
2	56.64	00:51:35	BLG-CUB	BLG	L	SB2			2
3	70.76	01:32:46	BLG-CUB	BLG	L	SB2			2
1	70.76	00:38:45	CUB-BLG	CUB	W	PZ1			2
2	86.44	00:51:23	CUB-BLG	CUB	W	PZ1			2
2	56.64	01:13:02	CUB-BLG	CUB	W	PZ1			2
3	63.5	01:59:02	CUB-BLG	CUB	W	PZ1			2
1	38.42	00:45:05	CUB-BLG	CUB	W	PZ2			2
3	86.44	01:43:39	CUB-BLG	CUB	W	PZ2			2
1	63.5	00:45:05	CUB-BLG	CUB	W	AT			2
2	63.5	01:13:02	CUB-BLG	CUB	W	SB1			2
3	63.5	01:30:12	CUB-BLG	CUB	W	SB1			2
3	63.5	01:43:44	CUB-BLG	CUB	W	SB1			2
1	56.64	00:28:55	CUB-BLG	CUB	W	SB2			2
1	56.64	00:38:45	CUB-BLG	CUB	W	SB2			2
2	50.18	00:51:23	CUB-BLG	CUB	W	SB2			2
3	56.64	01:59:02	CUB-BLG	CUB	W	SB2			2
1	70.76	00:42:31	ARG-POL	ARG	L	PZ1			2
3	56.64	01:38:04	ARG-POL	ARG	L	PZ1			2
1	44.1	00:24:35	ARG-POL	ARG	L	PZ2			2
1	23.72	00:26:24	ARG-POL	ARG	L	PZ2			2
1	63.5	00:28:18	ARG-POL	ARG	L	PZ2			2
3	86.44	01:35:13	ARG-POL	ARG	L	PZ2			2
1	33.12	00:42:31	ARG-POL	ARG	L	AT			2
1	23.72	00:24:35	ARG-POL	ARG	L	SB1			2
1	78.4	00:42:31	ARG-POL	ARG	L	SB1			2
2	38.42	00:54:45	ARG-POL	ARG	L	SB1			2
3	50.18	01:49:52	ARG-POL	ARG	L	SB1			2
3	63.5	01:38:04	ARG-POL	ARG	L	SB2			2
1	56.64	00:33:38	POL-ARG	POL	W	PZ1			2
2	63.5	01:07:29	POL-ARG	POL	W	PZ1			2
3	56.64	01:26:55	POL-ARG	POL	W	PZ1			2
1	56.64	00:18:37	POL-ARG	POL	W	PZ2			2
3	44.1	01:31:10	POL-ARG	POL	W	PZ2			2
3	38.42	01:50:34	POL-ARG	POL	W	AT			2
2	38.42	00:58:58	POL-ARG	POL	W	SB1			2
2	38.42	01:07:29	POL-ARG	POL	W	SB1			2
3	38.42	01:31:10	POL-ARG	POL	W	SB1			2
1	44.1	00:24:42	POL-ARG	POL	W	SB2			2
1	50.18	00:33:38	POL-ARG	POL	W	SB2			2
1	50.18	00:37:17	POL-ARG	POL	W	SB2			2
2	19.6	00:54:47	POL-ARG	POL	W	SB2			2
3	50.18	01:26:55	POL-ARG	POL	W	SB2			2
3	56.64	01:50:34	POL-ARG	POL	W	SB2			2
1	63.5	00:32:54	RUS-FIN	RUS	W	PZ1			2
2	70.76	00:48:35	RUS-FIN	RUS	W	PZ1			2
1	63.5	00:26:45	RUS-FIN	RUS	W	PZ2			2
1	78.4	00:30:20	RUS-FIN	RUS	W	PZ2			2
2	1.76	00:59:13	RUS-FIN	RUS	W	PZ2			2
3	50.18	01:38:06	RUS-FIN	RUS	W	PZ2			2
2	63.5	01:10:36	RUS-FIN	RUS	W	AT			2
2	70.76	01:12:44	RUS-FIN	RUS	W	AT			2
2	50.18	00:57:45	RUS-FIN	RUS	W	SB1			2
2	38.42	01:10:36	RUS-FIN	RUS	W	SB1			2
1	50.18	00:26:18	RUS-FIN	RUS	W	SB2			2
2	50.18	00:48:35	RUS-FIN	RUS	W	SB2			2
2	12.54	01:06:58	RUS-FIN	RUS	W	SB2			2
3	44.1	01:38:06	RUS-FIN	RUS	W	SB2			2
2	28.22	01:05:59	FIN-RUS	FIN	L	PZ1			2
2	56.64	00:59:08	FIN-RUS	FIN	L	PZ2			2
2	78.4	01:13:22	FIN-RUS	FIN	L	AT			2
1	44.1	00:24:42	FIN-RUS	FIN	L	SB1			2
2	50.18	00:59:08	FIN-RUS	FIN	L	SB1			2
2	56.64	01:13:22	FIN-RUS	FIN	L	SB1			2
3	78.4	01:24:35	FIN-RUS	FIN	L	SB1			2
2	50.18	00:52:37	FIN-RUS	FIN	L	SB2			2
2	38.42	01:05:59	FIN-RUS	FIN	L	SB2			2
3	33.12	01:27:47	FIN-RUS	FIN	L	SB2			2
1	78.4	00:43:59	POL-AUS	POL	W	SB2		2	3
1	63.5	00:32:06	POL-AUS	POL	W	PZ1			3
1	70.76	00:32:22	POL-AUS	POL	W	PZ1			3
1	44.1	00:48:55	POL-AUS	POL	W	PZ1			3
2	33.12	00:56:30	POL-AUS	POL	W	PZ1			3
2	86.44	01:08:28	POL-AUS	POL	W	PZ1			3
2	38.42	01:20:07	POL-AUS	POL	W	PZ1			3
3	63.5	01:43:44	POL-AUS	POL	W	PZ1			3
1	86.44	00:27:59	POL-AUS	POL	W	PZ2			3
1	19.6	00:35:34	POL-AUS	POL	W	PZ2			3
1	56.64	00:48:00	POL-AUS	POL	W	PZ2			3
3	78.4	01:31:56	POL-AUS	POL	W	PZ2			3
3	56.64	01:40:51	POL-AUS	POL	W	PZ2			3
1	103.68	00:32:06	POL-AUS	POL	W	AT			3
1	103.68	00:39:36	POL-AUS	POL	W	AT			3
1	78.4	00:48:08	POL-AUS	POL	W	AT			3
1	94.86	00:48:49	POL-AUS	POL	W	AT			3
1	50.18	00:48:55	POL-AUS	POL	W	AT			3
2	63.5	01:20:00	POL-AUS	POL	W	AT			3
3	63.5	01:31:56	POL-AUS	POL	W	AT			3
3	44.1	01:53:25	POL-AUS	POL	W	AT			3
1	63.5	00:27:59	POL-AUS	POL	W	SB1			3
1	50.18	00:39:36	POL-AUS	POL	W	SB1			3
1	28.22	00:48:00	POL-AUS	POL	W	SB1			3
1	44.1	00:48:09	POL-AUS	POL	W	SB1			3
1	33.12	00:48:55	POL-AUS	POL	W	SB1			3
2	38.42	00:56:30	POL-AUS	POL	W	SB1			3
2	33.12	01:19:56	POL-AUS	POL	W	SB1			3
2	33.12	01:20:00	POL-AUS	POL	W	SB1			3
2	33.12	01:20:08	POL-AUS	POL	W	SB1			3
3	38.42	01:31:56	POL-AUS	POL	W	SB1			3
3	38.42	01:40:51	POL-AUS	POL	W	SB1			3
3	50.18	01:53:25	POL-AUS	POL	W	SB1			3
1	63.5	00:32:06	POL-AUS	POL	W	SB2			3
1	70.76	00:32:23	POL-AUS	POL	W	SB2			3
1	44.1	00:35:00	POL-AUS	POL	W	SB2			3
1	56.64	00:41:26	POL-AUS	POL	W	SB2			3
2	50.18	01:08:28	POL-AUS	POL	W	SB2			3
2	56.64	01:10:19	POL-AUS	POL	W	SB2			3
3	78.4	01:39:27	POL-AUS	POL	W	SB2			3
1	70.76	00:47:57	AUS-POL	AUS	L	PZ2			3
1	50.18	00:48:04	AUS-POL	AUS	L	PZ2			3
1	63.5	00:48:45	AUS-POL	AUS	L	PZ2			3
2	63.5	01:03:02	AUS-POL	AUS	L	PZ2			3
2	50.18	01:05:31	AUS-POL	AUS	L	PZ2			3
2	70.76	01:15:39	AUS-POL	AUS	L	PZ2			3
3	63.5	01:53:29	AUS-POL	AUS	L	PZ2			3
1	86.44	00:30:29	AUS-POL	AUS	L	AT			3
1	63.5	00:32:02	AUS-POL	AUS	L	AT			3
1	63.5	00:48:04	AUS-POL	AUS	L	AT			3
1	86.44	00:49:37	AUS-POL	AUS	L	AT			3
2	86.44	01:05:31	AUS-POL	AUS	L	AT			3
3	50.18	01:36:06	AUS-POL	AUS	L	AT			3
3	23.72	01:50:07	AUS-POL	AUS	L	AT			3
1	38.42	00:30:30	AUS-POL	AUS	L	SB1			3
1	44.1	00:47:57	AUS-POL	AUS	L	SB1			3
1	78.4	00:48:00	AUS-POL	AUS	L	SB1			3
1	56.64	00:48:04	AUS-POL	AUS	L	SB1			3
1	44.1	00:48:44	AUS-POL	AUS	L	SB1			3
1	44.1	00:49:37	AUS-POL	AUS	L	SB1			3
2	28.22	00:55:17	AUS-POL	AUS	L	SB1			3
2	38.42	01:05:31	AUS-POL	AUS	L	SB1			3
3	28.22	01:50:07	AUS-POL	AUS	L	SB1			3
3	23.72	01:53:28	AUS-POL	AUS	L	SB1			3
1	44.1	00:32:02	AUS-POL	AUS	L	SB2			3
1	56.64	00:32:10	AUS-POL	AUS	L	SB2			3
1	56.64	00:44:03	AUS-POL	AUS	L	SB2			3
2	44.1	01:03:02	AUS-POL	AUS	L	SB2			3
2	23.72	01:08:32	AUS-POL	AUS	L	SB2			3
2	38.42	01:12:21	AUS-POL	AUS	L	SB2			3
2	56.64	01:12:55	AUS-POL	AUS	L	SB2			3
3	38.42	01:36:06	AUS-POL	AUS	L	SB2			3
3	23.72	01:55:02	AUS-POL	AUS	L	SB2			3
1	63.5	00:15:42	BLG-CUB	BLG	L	PZ1			3
1	38.42	00:17:37	BLG-CUB	BLG	L	PZ1			3
2	78.4	00:48:56	BLG-CUB	BLG	L	PZ1			3
2	38.42	01:07:04	BLG-CUB	BLG	L	PZ1			3
3	38.42	01:44:17	BLG-CUB	BLG	L	PZ1			3
3	44.1	01:57:02	BLG-CUB	BLG	L	PZ1			3
1	63.5	00:19:02	BLG-CUB	BLG	L	PZ2			3
3	15.88	01:39:01	BLG-CUB	BLG	L	PZ2			3
3	28.22	01:55:23	BLG-CUB	BLG	L	PZ2			3
1	50.18	00:25:35	BLG-CUB	BLG	L	AT			3
2	70.76	00:57:17	BLG-CUB	BLG	L	AT			3
3	78.4	01:44:17	BLG-CUB	BLG	L	AT			3
3	78.4	01:57:02	BLG-CUB	BLG	L	AT			3
1	23.72	00:15:42	BLG-CUB	BLG	L	SB1			3
2	50.18	00:57:17	BLG-CUB	BLG	L	SB1			3
2	38.42	01:07:04	BLG-CUB	BLG	L	SB1			3
3	44.1	01:39:01	BLG-CUB	BLG	L	SB1			3
3	44.1	01:44:18	BLG-CUB	BLG	L	SB1			3
3	50.18	01:57:02	BLG-CUB	BLG	L	SB1			3
1	33.12	00:17:38	BLG-CUB	BLG	L	SB2			3
1	78.4	00:19:02	BLG-CUB	BLG	L	SB2			3
1	63.5	00:28:51	BLG-CUB	BLG	L	SB2			3
1	86.44	00:29:02	BLG-CUB	BLG	L	SB2			3
1	56.64	00:38:40	BLG-CUB	BLG	L	SB2			3
1	50.18	00:39:54	BLG-CUB	BLG	L	SB2			3
1	50.18	00:40:01	BLG-CUB	BLG	L	SB2			3
2	78.4	00:48:56	BLG-CUB	BLG	L	SB2			3
3	56.64	01:35:58	BLG-CUB	BLG	L	SB2			3
3	78.4	01:36:54	BLG-CUB	BLG	L	SB2			3
1	63.5	00:15:46	CUB-BLG	CUB	W	PZ1			3
1	103.68	00:17:43	CUB-BLG	CUB	W	PZ1			3
1	70.76	00:28:47	CUB-BLG	CUB	W	PZ1			3
1	94.86	00:40:06	CUB-BLG	CUB	W	PZ1			3
2	56.64	00:51:27	CUB-BLG	CUB	W	PZ1			3
3	94.86	01:34:56	CUB-BLG	CUB	W	PZ1			3
3	78.4	01:48:13	CUB-BLG	CUB	W	PZ1			3
3	63.5	01:49:02	CUB-BLG	CUB	W	PZ1			3
3	63.5	01:49:37	CUB-BLG	CUB	W	PZ1			3
3	70.76	01:52:18	CUB-BLG	CUB	W	PZ1			3
1	70.76	00:20:28	CUB-BLG	CUB	W	PZ2			3
1	56.64	00:21:25	CUB-BLG	CUB	W	PZ2			3
1	44.1	00:24:49	CUB-BLG	CUB	W	PZ2			3
1	50.18	00:31:39	CUB-BLG	CUB	W	PZ2			3
1	70.76	00:15:37	CUB-BLG	CUB	W	AT			3
1	70.76	00:15:45	CUB-BLG	CUB	W	AT			3
1	86.44	00:17:43	CUB-BLG	CUB	W	AT			3
1	50.18	00:24:53	CUB-BLG	CUB	W	AT			3
2	38.42	00:51:27	CUB-BLG	CUB	W	AT			3
2	50.18	01:13:07	CUB-BLG	CUB	W	AT			3
3	50.18	01:36:58	CUB-BLG	CUB	W	AT			3
1	50.18	00:15:36	CUB-BLG	CUB	W	SB1			3
1	50.18	00:15:37	CUB-BLG	CUB	W	SB1			3
1	44.1	00:15:45	CUB-BLG	CUB	W	SB1			3
1	63.5	00:21:25	CUB-BLG	CUB	W	SB1			3
1	33.12	00:31:39	CUB-BLG	CUB	W	SB1			3
1	50.18	00:45:05	CUB-BLG	CUB	W	SB1			3
2	56.64	01:13:07	CUB-BLG	CUB	W	SB1			3
3	23.72	01:56:58	CUB-BLG	CUB	W	SB1			3
1	78.4	00:17:43	CUB-BLG	CUB	W	SB2			3
1	70.76	00:28:47	CUB-BLG	CUB	W	SB2			3
1	56.64	00:28:59	CUB-BLG	CUB	W	SB2			3
1	23.72	00:40:06	CUB-BLG	CUB	W	SB2			3
2	63.5	00:51:27	CUB-BLG	CUB	W	SB2			3
2	44.1	01:02:18	CUB-BLG	CUB	W	SB2			3
3	44.1	01:34:56	CUB-BLG	CUB	W	SB2			3
3	33.12	01:36:58	CUB-BLG	CUB	W	SB2			3
3	56.64	01:49:02	CUB-BLG	CUB	W	SB2			3
3	56.64	01:52:17	CUB-BLG	CUB	W	SB2			3
1	63.5	00:20:41	ARG-POL	ARG	L	PZ1			3
2	50.18	01:10:30	ARG-POL	ARG	L	PZ1			3
1	56.64	00:38:14	ARG-POL	ARG	L	PZ2			3
2	44.1	00:54:45	ARG-POL	ARG	L	PZ2			3
2	38.42	00:59:07	ARG-POL	ARG	L	PZ2			3
3	70.76	01:33:57	ARG-POL	ARG	L	PZ2			3
1	56.64	00:20:41	ARG-POL	ARG	L	AT			3
3	33.12	01:50:31	ARG-POL	ARG	L	AT			3
3	50.18	01:54:53	ARG-POL	ARG	L	AT			3
1	70.76	00:20:41	ARG-POL	ARG	L	SB1			3
1	44.1	00:24:38	ARG-POL	ARG	L	SB1			3
1	44.1	00:37:14	ARG-POL	ARG	L	SB1			3
2	23.72	00:54:47	ARG-POL	ARG	L	SB1			3
2	38.42	01:10:31	ARG-POL	ARG	L	SB1			3
3	63.5	01:50:31	ARG-POL	ARG	L	SB1			3
3	33.12	01:52:10	ARG-POL	ARG	L	SB1			3
1	44.1	00:38:14	ARG-POL	ARG	L	SB2			3
3	44.1	01:33:57	ARG-POL	ARG	L	SB2			3
3	44.1	01:34:06	ARG-POL	ARG	L	SB2			3
3	44.1	01:54:53	ARG-POL	ARG	L	SB2			3
1	56.64	00:23:29	POL-ARG	POL	W	PZ1			3
1	33.12	00:36:13	POL-ARG	POL	W	PZ1			3
2	44.1	00:51:07	POL-ARG	POL	W	PZ1			3
3	19.6	01:25:58	POL-ARG	POL	W	PZ1			3
3	50.18	01:28:06	POL-ARG	POL	W	PZ1			3
3	33.12	01:45:22	POL-ARG	POL	W	PZ1			3
2	28.22	00:58:58	POL-ARG	POL	W	PZ2			3
2	63.5	00:59:03	POL-ARG	POL	W	PZ2			3
3	44.1	01:34:02	POL-ARG	POL	W	PZ2			3
3	38.42	01:34:11	POL-ARG	POL	W	PZ2			3
3	56.64	01:41:52	POL-ARG	POL	W	PZ2			3
1	44.1	00:20:45	POL-ARG	POL	W	AT			3
2	63.5	00:49:56	POL-ARG	POL	W	AT			3
2	50.18	00:59:03	POL-ARG	POL	W	AT			3
3	38.42	01:34:02	POL-ARG	POL	W	AT			3
3	63.5	01:45:23	POL-ARG	POL	W	AT			3
3	33.12	01:50:26	POL-ARG	POL	W	AT			3
1	44.1	00:18:38	POL-ARG	POL	W	SB1			3
1	38.42	00:20:45	POL-ARG	POL	W	SB1			3
1	23.72	00:28:42	POL-ARG	POL	W	SB1			3
2	44.1	00:59:03	POL-ARG	POL	W	SB1			3
3	38.42	01:25:58	POL-ARG	POL	W	SB1			3
3	56.64	01:30:39	POL-ARG	POL	W	SB1			3
3	63.5	01:34:02	POL-ARG	POL	W	SB1			3
3	33.12	01:34:11	POL-ARG	POL	W	SB1			3
3	38.42	01:45:23	POL-ARG	POL	W	SB1			3
1	50.18	00:23:29	POL-ARG	POL	W	SB2			3
1	38.42	00:24:32	POL-ARG	POL	W	SB2			3
1	50.18	00:33:41	POL-ARG	POL	W	SB2			3
1	50.18	00:36:13	POL-ARG	POL	W	SB2			3
2	38.42	00:49:57	POL-ARG	POL	W	SB2			3
2	38.42	00:51:01	POL-ARG	POL	W	SB2			3
2	23.72	00:51:07	POL-ARG	POL	W	SB2			3
3	63.5	01:28:06	POL-ARG	POL	W	SB2			3
3	38.42	01:50:25	POL-ARG	POL	W	SB2			3
3	63.5	01:40:58	RUS-FIN	RUS	W	PZ1			3
3	63.5	01:54:31	RUS-FIN	RUS	W	PZ1			3
1	63.5	00:24:02	RUS-FIN	RUS	W	PZ2			3
1	38.42	00:31:00	RUS-FIN	RUS	W	PZ2			3
1	56.64	00:40:05	RUS-FIN	RUS	W	PZ2			3
2	86.44	00:46:08	RUS-FIN	RUS	W	PZ2			3
2	33.12	00:48:39	RUS-FIN	RUS	W	PZ2			3
2	56.64	00:49:37	RUS-FIN	RUS	W	PZ2			3
2	63.5	00:57:45	RUS-FIN	RUS	W	PZ2			3
2	63.5	01:11:19	RUS-FIN	RUS	W	PZ2			3
3	56.64	01:37:58	RUS-FIN	RUS	W	PZ2			3
2	70.76	00:46:08	RUS-FIN	RUS	W	AT			3
2	44.1	00:59:47	RUS-FIN	RUS	W	AT			3
2	56.64	01:11:19	RUS-FIN	RUS	W	AT			3
3	70.76	01:29:08	RUS-FIN	RUS	W	AT			3
2	44.1	01:08:48	RUS-FIN	RUS	W	SB1			3
2	63.5	01:11:19	RUS-FIN	RUS	W	SB1			3
3	44.1	01:29:08	RUS-FIN	RUS	W	SB1			3
3	50.18	01:32:13	RUS-FIN	RUS	W	SB1			3
1	23.72	00:23:24	RUS-FIN	RUS	W	SB2			3
1	33.12	00:23:53	RUS-FIN	RUS	W	SB2			3
1	63.5	00:24:02	RUS-FIN	RUS	W	SB2			3
1	44.1	00:24:38	RUS-FIN	RUS	W	SB2			3
1	28.22	00:24:48	RUS-FIN	RUS	W	SB2			3
1	50.18	00:26:45	RUS-FIN	RUS	W	SB2			3
1	23.72	00:30:20	RUS-FIN	RUS	W	SB2			3
1	44.1	00:32:54	RUS-FIN	RUS	W	SB2			3
1	56.64	00:33:23	RUS-FIN	RUS	W	SB2			3
1	50.18	00:40:05	RUS-FIN	RUS	W	SB2			3
2	38.42	00:46:08	RUS-FIN	RUS	W	SB2			3
2	33.12	00:48:39	RUS-FIN	RUS	W	SB2			3
2	33.12	00:49:45	RUS-FIN	RUS	W	SB2			3
2	38.42	00:59:47	RUS-FIN	RUS	W	SB2			3
2	4.9	01:12:44	RUS-FIN	RUS	W	SB2			3
3	44.1	01:37:58	RUS-FIN	RUS	W	SB2			3
3	23.72	01:40:59	RUS-FIN	RUS	W	SB2			3
3	33.12	01:52:16	RUS-FIN	RUS	W	SB2			3
3	44.1	01:53:11	RUS-FIN	RUS	W	SB2			3
3	28.22	01:54:32	RUS-FIN	RUS	W	SB2			3
1	38.42	00:33:23	FIN-RUS	FIN	L	PZ1			3
2	86.44	00:49:41	FIN-RUS	FIN	L	PZ1			3
2	63.5	00:49:49	FIN-RUS	FIN	L	PZ1			3
2	94.86	01:06:54	FIN-RUS	FIN	L	PZ1			3
1	56.64	00:24:42	FIN-RUS	FIN	L	PZ2			3
1	78.4	00:26:50	FIN-RUS	FIN	L	PZ2			3
1	86.44	00:39:59	FIN-RUS	FIN	L	PZ2			3
2	94.86	01:09:24	FIN-RUS	FIN	L	PZ2			3
3	38.42	01:24:36	FIN-RUS	FIN	L	PZ2			3
3	12.54	01:32:15	FIN-RUS	FIN	L	PZ2			3
3	33.12	01:38:02	FIN-RUS	FIN	L	PZ2			3
3	50.18	01:50:33	FIN-RUS	FIN	L	PZ2			3
1	63.5	00:32:51	FIN-RUS	FIN	L	AT			3
2	70.76	00:46:12	FIN-RUS	FIN	L	AT			3
2	70.76	00:49:41	FIN-RUS	FIN	L	AT			3
2	70.76	00:49:48	FIN-RUS	FIN	L	AT			3
3	63.5	01:25:56	FIN-RUS	FIN	L	AT			3
3	23.72	01:38:02	FIN-RUS	FIN	L	AT			3
3	50.18	01:41:46	FIN-RUS	FIN	L	AT			3
1	50.18	00:26:50	FIN-RUS	FIN	L	SB1			3
1	7.06	00:39:59	FIN-RUS	FIN	L	SB1			3
2	78.4	00:46:12	FIN-RUS	FIN	L	SB1			3
2	56.64	00:49:41	FIN-RUS	FIN	L	SB1			3
2	70.76	00:49:48	FIN-RUS	FIN	L	SB1			3
2	70.76	01:09:24	FIN-RUS	FIN	L	SB1			3
2	50.18	01:11:16	FIN-RUS	FIN	L	SB1			3
3	94.86	01:24:39	FIN-RUS	FIN	L	SB1			3
3	28.22	01:25:56	FIN-RUS	FIN	L	SB1			3
3	12.54	01:38:02	FIN-RUS	FIN	L	SB1			3
1	63.5	00:32:51	FIN-RUS	FIN	L	SB2			3
1	23.72	00:33:24	FIN-RUS	FIN	L	SB2			3
1	38.42	00:37:54	FIN-RUS	FIN	L	SB2			3
2	38.42	01:06:54	FIN-RUS	FIN	L	SB2			3
3	38.42	01:41:46	FIN-RUS	FIN	L	SB2			3
3	70.76	01:50:33	FIN-RUS	FIN	L	SB2			3
2	38.42	00:58:05	POL-AUS	POL	W	PZ1			4
2	12.54	01:18:42	POL-AUS	POL	W	PZ1			4
2	70.76	01:20:19	POL-AUS	POL	W	PZ1			4
1	56.64	00:45:03	POL-AUS	POL	W	PZ2			4
1	86.44	00:47:05	POL-AUS	POL	W	PZ2			4
2	44.1	00:55:21	POL-AUS	POL	W	PZ2			4
2	78.4	01:03:13	POL-AUS	POL	W	PZ2			4
3	86.44	01:50:10	POL-AUS	POL	W	PZ2			4
1	86.44	00:27:37	POL-AUS	POL	W	AT			4
1	86.44	00:28:31	POL-AUS	POL	W	AT			4
1	94.86	00:47:05	POL-AUS	POL	W	AT			4
2	122.5	01:05:36	POL-AUS	POL	W	AT			4
2	86.44	01:20:18	POL-AUS	POL	W	AT			4
3	78.4	01:53:33	POL-AUS	POL	W	AT			4
1	44.1	00:27:37	POL-AUS	POL	W	SB1			4
1	50.18	00:28:31	POL-AUS	POL	W	SB1			4
1	56.64	00:45:03	POL-AUS	POL	W	SB1			4
1	86.44	00:47:05	POL-AUS	POL	W	SB1			4
2	78.4	00:55:21	POL-AUS	POL	W	SB1			4
2	94.86	01:05:36	POL-AUS	POL	W	SB1			4
2	33.12	01:18:42	POL-AUS	POL	W	SB1			4
2	70.76	01:20:19	POL-AUS	POL	W	SB1			4
2	78.4	01:21:23	POL-AUS	POL	W	SB1			4
3	44.1	01:50:10	POL-AUS	POL	W	SB1			4
3	28.22	01:52:00	POL-AUS	POL	W	SB1			4
3	56.64	01:53:33	POL-AUS	POL	W	SB1			4
2	70.76	00:58:05	POL-AUS	POL	W	SB2			4
2	94.86	01:03:13	POL-AUS	POL	W	SB2			4
1	70.76	00:29:20	AUS-POL	AUS	L	PZ2			4
1	7.06	00:37:24	AUS-POL	AUS	L	PZ2			4
1	44.1	00:39:11	AUS-POL	AUS	L	PZ2			4
1	44.1	00:39:40	AUS-POL	AUS	L	PZ2			4
2	56.64	01:04:19	AUS-POL	AUS	L	PZ2			4
2	50.18	01:07:09	AUS-POL	AUS	L	AT			4
3	78.4	01:34:23	AUS-POL	AUS	L	AT			4
3	56.64	01:44:09	AUS-POL	AUS	L	AT			4
1	56.64	00:29:20	AUS-POL	AUS	L	SB1			4
1	38.42	00:39:40	AUS-POL	AUS	L	SB1			4
2	28.22	01:04:19	AUS-POL	AUS	L	SB1			4
2	19.6	00:59:47	AUS-POL	AUS	L	SB2			4
3	44.1	01:44:09	AUS-POL	AUS	L	SB2			4
3	70.76	01:48:24	AUS-POL	AUS	L	SB2			4
3	56.64	01:57:25	AUS-POL	AUS	L	SB2			4
1	86.44	00:15:49	BLG-CUB	BLG	L	PZ1			4
1	94.86	00:17:47	BLG-CUB	BLG	L	PZ1			4
3	70.76	01:37:02	BLG-CUB	BLG	L	PZ2			4
3	50.18	01:41:31	BLG-CUB	BLG	L	PZ2			4
3	63.5	01:50:51	BLG-CUB	BLG	L	PZ2			4
1	63.5	00:15:49	BLG-CUB	BLG	L	AT			4
1	94.86	00:16:22	BLG-CUB	BLG	L	AT			4
1	56.64	00:15:49	BLG-CUB	BLG	L	SB1			4
1	50.18	00:21:29	BLG-CUB	BLG	L	SB1			4
1	56.64	00:22:55	BLG-CUB	BLG	L	SB1			4
1	70.76	00:43:19	BLG-CUB	BLG	L	SB1			4
1	78.4	00:16:22	BLG-CUB	BLG	L	SB2			4
1	78.4	00:17:47	BLG-CUB	BLG	L	SB2			4
1	86.44	00:26:29	BLG-CUB	BLG	L	SB2			4
3	44.1	01:37:02	BLG-CUB	BLG	L	SB2			4
3	44.1	01:50:51	BLG-CUB	BLG	L	SB2			4
2	94.86	00:50:21	CUB-BLG	CUB	W	PZ1			4
2	63.5	00:50:45	CUB-BLG	CUB	W	PZ1			4
1	63.5	00:23:37	CUB-BLG	CUB	W	PZ2			4
2	70.76	00:58:08	CUB-BLG	CUB	W	PZ2			4
2	19.6	01:04:43	CUB-BLG	CUB	W	PZ2			4
3	56.64	01:46:22	CUB-BLG	CUB	W	PZ2			4
3	63.5	01:46:51	CUB-BLG	CUB	W	PZ2			4
1	50.18	00:23:16	CUB-BLG	CUB	W	AT			4
1	56.64	00:35:49	CUB-BLG	CUB	W	AT			4
2	23.72	00:50:45	CUB-BLG	CUB	W	AT			4
2	70.76	01:12:26	CUB-BLG	CUB	W	AT			4
3	56.64	01:30:57	CUB-BLG	CUB	W	AT			4
3	70.76	01:46:22	CUB-BLG	CUB	W	AT			4
1	44.1	00:23:16	CUB-BLG	CUB	W	SB1			4
2	50.18	00:58:08	CUB-BLG	CUB	W	SB1			4
2	15.88	01:12:26	CUB-BLG	CUB	W	SB1			4
3	23.72	01:30:57	CUB-BLG	CUB	W	SB1			4
3	44.1	01:45:11	CUB-BLG	CUB	W	SB1			4
3	56.64	01:46:22	CUB-BLG	CUB	W	SB1			4
3	56.64	01:46:51	CUB-BLG	CUB	W	SB1			4
1	50.18	00:35:49	CUB-BLG	CUB	W	SB2			4
2	44.1	00:50:45	CUB-BLG	CUB	W	SB2			4
2	44.1	01:04:43	CUB-BLG	CUB	W	SB2			4
3	50.18	01:59:38	CUB-BLG	CUB	W	SB2			4
3	56.64	01:41:55	ARG-POL	ARG	L	PZ1			4
1	50.18	00:18:40	ARG-POL	ARG	L	PZ2			4
1	50.18	00:36:17	ARG-POL	ARG	L	PZ2			4
2	78.4	00:55:42	ARG-POL	ARG	L	PZ2			4
3	33.12	01:26:03	ARG-POL	ARG	L	PZ2			4
3	56.64	01:31:39	ARG-POL	ARG	L	PZ2			4
3	56.64	01:36:02	ARG-POL	ARG	L	PZ2			4
1	50.18	00:20:49	ARG-POL	ARG	L	AT			4
2	112.9	01:07:33	ARG-POL	ARG	L	AT			4
3	50.18	01:36:02	ARG-POL	ARG	L	AT			4
3	44.1	01:53:17	ARG-POL	ARG	L	AT			4
1	50.18	00:20:49	ARG-POL	ARG	L	SB1			4
1	50.18	00:23:34	ARG-POL	ARG	L	SB1			4
1	63.5	00:43:53	ARG-POL	ARG	L	SB1			4
2	50.18	00:55:42	ARG-POL	ARG	L	SB1			4
3	44.1	01:31:39	ARG-POL	ARG	L	SB1			4
3	56.64	01:41:55	ARG-POL	ARG	L	SB1			4
3	44.1	01:28:09	ARG-POL	ARG	L	SB2			4
3	56.64	01:36:02	ARG-POL	ARG	L	SB2			4
3	56.64	01:53:17	ARG-POL	ARG	L	SB2			4
1	38.42	00:19:54	POL-ARG	POL	W	PZ1			4
2	33.12	01:07:33	POL-ARG	POL	W	PZ1			4
3	50.18	01:46:35	POL-ARG	POL	W	PZ1			4
1	23.72	00:37:20	POL-ARG	POL	W	PZ2			4
2	70.76	00:58:32	POL-ARG	POL	W	PZ2			4
3	56.64	01:40:31	POL-ARG	POL	W	PZ2			4
1	56.64	00:42:37	POL-ARG	POL	W	AT			4
2	44.1	01:07:33	POL-ARG	POL	W	AT			4
3	63.5	01:46:35	POL-ARG	POL	W	AT			4
1	50.18	00:19:53	POL-ARG	POL	W	SB1			4
1	56.64	00:27:20	POL-ARG	POL	W	SB1			4
1	56.64	00:42:36	POL-ARG	POL	W	SB1			4
2	56.64	00:58:32	POL-ARG	POL	W	SB1			4
2	44.1	01:06:17	POL-ARG	POL	W	SB1			4
2	56.64	01:07:33	POL-ARG	POL	W	SB1			4
3	33.12	01:25:33	POL-ARG	POL	W	SB1			4
3	44.1	01:46:35	POL-ARG	POL	W	SB1			4
3	33.12	01:52:14	POL-ARG	POL	W	SB1			4
3	44.1	01:54:56	POL-ARG	POL	W	SB1			4
1	28.22	00:24:45	POL-ARG	POL	W	SB2			4
1	63.5	00:33:27	RUS-FIN	RUS	W	PZ1			4
1	86.44	00:30:24	RUS-FIN	RUS	W	PZ2			4
1	70.76	00:41:15	RUS-FIN	RUS	W	PZ2			4
1	15.88	00:41:40	RUS-FIN	RUS	W	PZ2			4
2	38.42	00:57:00	RUS-FIN	RUS	W	PZ2			4
2	38.42	00:59:16	RUS-FIN	RUS	W	PZ2			4
3	50.18	01:24:44	RUS-FIN	RUS	W	PZ2			4
3	70.76	01:26:01	RUS-FIN	RUS	W	PZ2			4
3	70.76	01:32:19	RUS-FIN	RUS	W	PZ2			4
2	56.64	01:10:40	RUS-FIN	RUS	W	AT			4
3	63.5	01:24:44	RUS-FIN	RUS	W	AT			4
3	70.76	01:26:01	RUS-FIN	RUS	W	AT			4
3	70.76	01:29:17	RUS-FIN	RUS	W	AT			4
3	63.5	01:32:19	RUS-FIN	RUS	W	AT			4
3	50.18	01:34:43	RUS-FIN	RUS	W	AT			4
2	38.42	00:57:00	RUS-FIN	RUS	W	SB1			4
2	50.18	01:10:40	RUS-FIN	RUS	W	SB1			4
3	28.22	01:24:44	RUS-FIN	RUS	W	SB1			4
3	44.1	01:29:17	RUS-FIN	RUS	W	SB1			4
3	70.76	01:32:19	RUS-FIN	RUS	W	SB1			4
1	33.12	00:26:22	RUS-FIN	RUS	W	SB2			4
1	50.18	00:26:54	RUS-FIN	RUS	W	SB2			4
1	23.72	00:28:54	RUS-FIN	RUS	W	SB2			4
1	50.18	00:29:12	RUS-FIN	RUS	W	SB2			4
1	70.76	00:33:27	RUS-FIN	RUS	W	SB2			4
1	56.64	00:41:40	RUS-FIN	RUS	W	SB2			4
3	56.64	01:26:01	RUS-FIN	RUS	W	SB2			4
3	15.88	01:34:43	RUS-FIN	RUS	W	SB2			4
3	63.5	01:54:35	FIN-RUS	FIN	L	PZ1			4
3	70.76	01:37:08	FIN-RUS	FIN	L	PZ2			4
2	70.76	00:47:18	FIN-RUS	FIN	L	AT			4
3	50.18	01:37:08	FIN-RUS	FIN	L	AT			4
2	50.18	00:59:52	FIN-RUS	FIN	L	SB1			4
3	78.4	01:37:08	FIN-RUS	FIN	L	SB1			4
3	63.5	01:54:35	FIN-RUS	FIN	L	SB1			4
2	63.5	01:08:51	FIN-RUS	FIN	L	SB2			4
2	86.44	01:10:03	RUS-FIN	RUS	W	AT		4
1	56.64	00:31:43	BLG-CUB	BLG	L	PZ2	1
3	50.18	01:34:23	POL-AUS	POL	W	PZ1		1
3	78.4	01:44:09	POL-AUS	POL	W	PZ1		1
1	50.18	00:29:19	POL-AUS	POL	W	PZ2		1
2	56.64	01:06:49	POL-AUS	POL	W	SB1		1
2	70.76	00:59:47	POL-AUS	POL	W	SB2		1
3	50.18	01:57:25	POL-AUS	POL	W	SB2		1
1	70.76	00:27:37	AUS-POL		L	PZ2		1
2	50.18	01:18:42	AUS-POL		L	PZ2		1
2	56.64	01:20:19	AUS-POL		L	PZ2		1
3	63.5	01:50:10	AUS-POL		L	PZ2		1
1	94.86	00:27:58	AUS-POL		L	AT		1
1	78.4	00:45:02	AUS-POL		L	AT		1
1	63.5	00:47:05	AUS-POL		L	AT		1
2	86.44	01:03:13	AUS-POL		L	AT		1
3	63.5	01:53:33	AUS-POL		L	AT		1
1	70.76	00:27:36	AUS-POL		L	SB1		1
1	63.5	00:28:30	AUS-POL		L	SB1		1
2	38.42	01:18:41	AUS-POL		L	SB1		1
2	50.18	01:21:23	AUS-POL		L	SB1		1
3	44.1	01:52:00	AUS-POL		L	SB1		1
1	103.68	00:35:49	BLG-CUB		L	PZ1		1
2	78.4	01:12:26	BLG-CUB		L	PZ1		1
3	70.76	01:30:56	BLG-CUB		L	PZ1		1
3	86.44	01:46:22	BLG-CUB		L	PZ1		1
1	70.76	00:23:37	BLG-CUB		L	PZ2		1
3	78.4	01:45:11	BLG-CUB		L	SB1		1
1	86.44	00:16:21	CUB-BLG		W	PZ1		1
1	94.86	00:26:29	CUB-BLG		W	PZ1		1
3	86.44	01:37:02	CUB-BLG		W	PZ1		1
1	70.76	00:17:47	CUB-BLG		W	PZ2		1
1	70.76	00:21:29	CUB-BLG		W	PZ2		1
1	70.76	00:15:49	CUB-BLG		W	AT		1
3	70.76	01:41:30	CUB-BLG		W	AT		1
3	70.76	01:50:51	CUB-BLG		W	AT		1
1	63.5	00:42:37	ARG-POL		L	PZ1		1
1	12.54	00:24:45	ARG-POL		L	PZ2		1
3	70.76	01:25:33	ARG-POL		L	PZ2		1
3	70.76	01:52:13	ARG-POL		L	PZ2		1
3	56.64	01:54:56	ARG-POL		L	PZ2		1
1	56.64	00:19:54	ARG-POL		L	AT		1
2	70.76	00:58:32	ARG-POL		L	AT		1
3	50.18	01:46:35	ARG-POL		L	AT		1
1	86.44	00:27:20	ARG-POL		L	SB2		1
2	70.76	01:06:16	ARG-POL		L	SB2		1
1	50.18	00:20:49	POL-ARG		W	PZ1		1
1	38.42	00:23:34	POL-ARG		W	PZ1		1
3	50.18	01:26:03	POL-ARG		W	PZ1		1
3	70.76	01:36:01	POL-ARG		W	PZ1		1
2	70.76	01:03:40	POL-ARG		W	PZ2		1
3	78.4	01:31:39	POL-ARG		W	PZ2		1
1	86.44	00:26:24	POL-ARG		W	AT		1
1	56.64	00:36:17	POL-ARG		W	AT		1
2	94.86	00:55:42	POL-ARG		W	AT		1
3	63.5	01:41:55	POL-ARG		W	AT		1
3	94.86	01:53:17	POL-ARG		W	AT		1
2	63.5	00:46:47	RUS-FIN		W	PZ1		1
2	56.64	00:47:18	RUS-FIN		W	PZ1		1
3	94.86	01:37:08	RUS-FIN		W	PZ2		1
3	50.18	01:52:20	RUS-FIN		W	PZ2		1
2	78.4	01:13:25	RUS-FIN		W	AT		1
2	56.64	00:55:43	FIN-RUS		L	PZ1		1
3	70.76	01:29:17	FIN-RUS		L	PZ1		1
1	63.5	00:30:24	FIN-RUS		L	PZ2		1
1	50.18	00:41:15	FIN-RUS		L	PZ2		1
2	86.44	01:10:40	FIN-RUS		L	PZ2		1
3	78.4	01:26:01	FIN-RUS		L	PZ2		1
3	94.86	01:34:42	FIN-RUS		L	PZ2		1
1	78.4	00:26:53	FIN-RUS		L	AT		1
1	103.68	00:28:53	FIN-RUS		L	AT		1
1	63.5	00:33:27	FIN-RUS		L	AT		1
2	70.76	00:59:15	FIN-RUS		L	AT		1
3	78.4	01:24:44	FIN-RUS		L	AT		1
3	78.4	01:32:19	FIN-RUS		L	AT		1
1	94.86	00:26:21	FIN-RUS		L	SB1		1
1	86.44	00:32:02	POL-AUS		W	PZ1		2
1	86.44	00:48:45	POL-AUS		W	PZ1		2
2	86.44	01:03:10	POL-AUS		W	PZ1		2
2	63.5	01:12:55	POL-AUS		W	PZ1		2
3	86.44	01:53:28	POL-AUS		W	PZ1		2
1	33.12	00:32:02	POL-AUS		W	PZ2		2
1	28.22	00:47:57	POL-AUS		W	PZ2		2
2	56.64	00:55:17	POL-AUS		W	PZ2		2
3	50.18	01:40:56	POL-AUS		W	PZ2		2
1	94.86	00:30:29	POL-AUS		W	AT		2
1	70.76	00:32:09	POL-AUS		W	AT		2
1	122.5	00:44:03	POL-AUS		W	AT		2
1	78.4	00:48:04	POL-AUS		W	AT		2
1	103.68	00:49:37	POL-AUS		W	AT		2
2	103.68	01:03:01	POL-AUS		W	AT		2
2	94.86	01:05:31	POL-AUS		W	AT		2
2	78.4	01:08:32	POL-AUS		W	AT		2
3	70.76	01:50:06	POL-AUS		W	SB1		2
2	78.4	01:12:21	POL-AUS		W	SB2		2
3	78.4	01:36:05	POL-AUS		W	SB2		2
1	86.44	00:35:34	AUS-POL		L	PZ2		2
1	63.5	00:49:41	AUS-POL		L	PZ2		2
3	33.12	01:31:56	AUS-POL		L	PZ2		2
1	78.4	00:32:15	AUS-POL		L	AT		2
1	56.64	00:32:23	AUS-POL		L	AT		2
1	70.76	00:39:36	AUS-POL		L	AT		2
1	94.86	00:48:08	AUS-POL		L	AT		2
1	23.72	00:48:49	AUS-POL		L	AT		2
2	94.86	01:03:05	AUS-POL		L	AT		2
2	70.76	01:08:28	AUS-POL		L	AT		2
3	56.64	01:53:25	AUS-POL		L	AT		2
1	70.76	00:39:35	AUS-POL		L	SB1		2
1	56.64	00:48:55	AUS-POL		L	SB1		2
2	63.5	00:56:30	AUS-POL		L	SB1		2
2	38.42	01:19:59	AUS-POL		L	SB1		2
2	28.22	01:20:08	AUS-POL		L	SB1		2
2	44.1	01:20:14	AUS-POL		L	SB1		2
3	70.76	01:53:24	AUS-POL		L	SB1		2
1	56.64	00:35:00	AUS-POL		L	SB2		2
1	70.76	00:35:34	AUS-POL		L	SB2		2
1	86.44	00:41:25	AUS-POL		L	SB2		2
3	28.22	01:39:24	AUS-POL		L	SB2		2
1	86.44	00:15:45	BLG-CUB		L	PZ1		2
1	56.64	00:28:47	BLG-CUB		L	PZ1		2
1	78.4	00:28:59	BLG-CUB		L	PZ1		2
2	86.44	00:49:01	BLG-CUB		L	PZ1		2
2	56.64	00:55:28	BLG-CUB		L	PZ1		2
2	63.5	01:13:07	BLG-CUB		L	PZ1		2
3	94.86	01:56:58	BLG-CUB		L	PZ1		2
1	78.4	00:21:25	BLG-CUB		L	PZ2		2
3	70.76	01:36:58	BLG-CUB		L	PZ2		2
3	56.64	01:52:17	BLG-CUB		L	PZ2		2
1	78.4	00:20:28	BLG-CUB		L	SB1		2
2	78.4	01:02:18	BLG-CUB		L	SB2		2
1	63.5	00:17:38	CUB-BLG		W	PZ1		2
1	86.44	00:19:02	CUB-BLG		W	PZ1		2
1	63.5	00:28:51	CUB-BLG		W	PZ1		2
1	78.4	00:29:02	CUB-BLG		W	PZ1		2
1	86.44	00:38:40	CUB-BLG		W	PZ1		2
3	63.5	01:35:58	CUB-BLG		W	PZ1		2
3	86.44	01:36:54	CUB-BLG		W	PZ1		2
1	78.4	00:40:01	CUB-BLG		W	PZ2		2
2	63.5	00:57:17	CUB-BLG		W	PZ2		2
3	78.4	01:44:17	CUB-BLG		W	PZ2		2
3	70.76	01:57:02	CUB-BLG		W	PZ2		2
1	78.4	00:15:42	CUB-BLG		W	AT		2
2	103.68	00:48:56	CUB-BLG		W	SB1		2
3	94.86	01:39:01	CUB-BLG		W	SB2		2
1	63.5	00:20:45	ARG-POL		L	PZ1		2
2	63.5	00:49:56	ARG-POL		L	PZ1		2
2	56.64	00:59:02	ARG-POL		L	PZ1		2
2	15.88	01:08:52	ARG-POL		L	PZ1		2
1	70.76	00:18:37	ARG-POL		L	PZ2		2
1	70.76	00:24:31	ARG-POL		L	PZ2		2
3	56.64	01:34:11	ARG-POL		L	PZ2		2
3	78.4	01:45:23	ARG-POL		L	PZ2		2
3	63.5	01:50:25	ARG-POL		L	PZ2		2
1	50.18	00:23:29	ARG-POL		L	AT		2
2	38.42	01:11:48	ARG-POL		L	AT		2
3	38.42	01:28:05	ARG-POL		L	AT		2
3	56.64	01:34:02	ARG-POL		L	AT		2
1	50.18	00:33:41	ARG-POL		L	SB1		2
1	63.5	00:36:13	ARG-POL		L	SB1		2
3	63.5	01:30:38	ARG-POL		L	SB1		2
3	63.5	01:41:52	ARG-POL		L	SB1		2
1	70.76	00:28:41	ARG-POL		L	SB2		2
2	63.5	00:51:06	ARG-POL		L	SB2		2
3	63.5	01:25:58	ARG-POL		L	SB2		2
2	44.1	00:59:07	POL-ARG		W	PZ1		2
3	70.76	01:52:10	POL-ARG		W	PZ1		2
1	70.76	00:24:38	POL-ARG		W	PZ2		2
1	78.4	00:37:13	POL-ARG		W	PZ2		2
1	63.5	00:38:14	POL-ARG		W	PZ2		2
3	70.76	01:33:57	POL-ARG		W	PZ2		2
3	50.18	01:50:31	POL-ARG		W	PZ2		2
1	50.18	00:20:41	POL-ARG		W	AT		2
2	94.86	01:10:30	POL-ARG		W	AT		2
3	56.64	01:34:06	POL-ARG		W	AT		2
2	86.44	00:53:48	POL-ARG		W	SB2		2
1	86.44	00:32:51	RUS-FIN		W	PZ1		2
2	70.76	01:09:24	RUS-FIN		W	PZ1		2
3	70.76	01:38:02	RUS-FIN		W	PZ1		2
3	70.76	01:41:46	RUS-FIN		W	PZ1		2
3	70.76	01:50:33	RUS-FIN		W	PZ1		2
2	86.44	00:49:41	RUS-FIN		W	PZ2		2
3	63.5	01:24:39	RUS-FIN		W	PZ2		2
3	86.44	01:25:56	RUS-FIN		W	PZ2		2
1	78.4	00:39:59	RUS-FIN		W	AT		2
2	70.76	00:46:12	RUS-FIN		W	AT		2
2	56.64	00:49:48	RUS-FIN		W	AT		2
2	63.5	00:59:10	RUS-FIN		W	AT		2
2	78.4	01:06:54	RUS-FIN		W	AT		2
3	63.5	01:32:15	RUS-FIN		W	AT		2
2	94.86	01:11:16	RUS-FIN		W	SB1		2
1	56.64	00:26:49	RUS-FIN		W	SB2		2
1	56.64	00:23:53	FIN-RUS		L	PZ1		2
1	70.76	00:24:48	FIN-RUS		L	PZ1		2
2	86.44	00:48:35	FIN-RUS		L	PZ1		2
1	78.4	00:24:02	FIN-RUS		L	PZ2		2
1	63.5	00:30:59	FIN-RUS		L	PZ2		2
2	70.76	00:49:45	FIN-RUS		L	PZ2		2
2	70.76	00:59:47	FIN-RUS		L	PZ2		2
2	63.5	01:11:19	FIN-RUS		L	PZ2		2
3	86.44	01:52:16	FIN-RUS		L	PZ2		2
3	63.5	01:53:11	FIN-RUS		L	PZ2		2
1	86.44	00:23:23	FIN-RUS		L	AT		2
1	70.76	00:24:38	FIN-RUS		L	AT		2
1	94.86	00:26:45	FIN-RUS		L	AT		2
1	63.5	00:40:05	FIN-RUS		L	AT		2
2	86.44	00:46:08	FIN-RUS		L	AT		2
2	70.76	00:48:39	FIN-RUS		L	AT		2
2	70.76	00:49:37	FIN-RUS		L	AT		2
2	132.5	00:57:45	FIN-RUS		L	AT		2
3	86.44	01:37:58	FIN-RUS		L	AT		2
3	78.4	01:40:58	FIN-RUS		L	AT		2
3	86.44	01:54:31	FIN-RUS		L	AT		2
1	86.44	00:27:20	FIN-RUS		L	SB1		2
2	94.86	01:08:47	FIN-RUS		L	SB2		2
3	50.18	01:41:49	FIN-RUS		L	SB2		2
2	23.72	01:20:11	POL-AUS		W	PZ1		3
1	78.4	00:47:49	POL-AUS		W	PZ2		3
3	23.72	01:32:01	POL-AUS		W	PZ2		3
3	70.76	01:42:19	POL-AUS		W	PZ2		3
1	56.64	00:47:52	POL-AUS		W	AT		3
2	122.5	01:15:04	POL-AUS		W	AT		3
3	94.86	01:34:18	POL-AUS		W	AT		3
1	103.68	00:28:26	AUS-POL		L	PZ2		3
1	86.44	00:38:40	AUS-POL		L	PZ2		3
2	50.18	00:59:20	AUS-POL		L	AT		3
2	56.64	01:16:22	AUS-POL		L	AT		3
2	78.4	01:19:56	AUS-POL		L	AT		3
2	78.4	01:20:15	AUS-POL		L	AT		3
3	56.64	01:31:53	AUS-POL		L	AT		3
1	78.4	00:28:26	AUS-POL		L	SB1		3
2	63.5	01:16:17	AUS-POL		L	SB1		3
2	44.1	01:19:55	AUS-POL		L	SB1		3
2	38.42	01:20:18	AUS-POL		L	SB1		3
3	50.18	01:31:52	AUS-POL		L	SB1		3
3	63.5	01:32:55	AUS-POL		L	SB1		3
1	86.44	00:15:36	BLG-CUB		L	PZ1		3
1	86.44	00:24:53	BLG-CUB		L	PZ1		3
1	94.86	00:28:55	BLG-CUB		L	PZ1		3
1	86.44	00:38:44	BLG-CUB		L	PZ2		3
3	56.64	01:43:39	BLG-CUB		L	PZ2		3
1	63.5	00:35:19	CUB-BLG		W	PZ1		3
2	78.4	00:51:35	CUB-BLG		W	PZ1		3
2	78.4	01:13:54	CUB-BLG		W	PZ1		3
1	70.76	00:39:54	CUB-BLG		W	PZ2		3
3	63.5	01:54:15	CUB-BLG		W	PZ2		3
3	63.5	01:51:17	CUB-BLG		W	AT		3
1	78.4	00:25:26	CUB-BLG		W	SB1		3
1	70.76	00:25:30	CUB-BLG		W	SB1		3
3	78.4	01:32:46	CUB-BLG		W	SB1		3
1	94.86	00:28:14	CUB-BLG		W	SB2		3
1	78.4	00:33:38	ARG-POL		L	PZ1		3
3	86.44	01:31:10	ARG-POL		L	PZ1		3
1	63.5	00:24:42	ARG-POL		L	PZ2		3
1	78.4	00:37:17	ARG-POL		L	PZ2		3
2	44.1	01:07:29	ARG-POL		L	PZ2		3
3	78.4	01:26:55	ARG-POL		L	PZ2		3
3	78.4	01:50:34	ARG-POL		L	PZ2		3
2	78.4	00:51:01	ARG-POL		L	SB2		3
2	70.76	00:58:58	ARG-POL		L	SB2		3
2	70.76	01:08:52	ARG-POL		L	SB2		3
2	56.64	00:53:54	POL-ARG		W	PZ1		3
3	44.1	01:54:53	POL-ARG		W	PZ1		3
1	78.4	00:42:30	POL-ARG		W	AT		3
3	70.76	01:35:13	POL-ARG		W	AT		3
3	50.18	01:38:04	POL-ARG		W	AT		3
2	78.4	00:54:44	POL-ARG		W	SB2		3
3	70.76	01:49:52	POL-ARG		W	SB2		3
2	70.76	00:52:37	RUS-FIN		W	PZ1		3
2	56.64	01:08:51	RUS-FIN		W	PZ1		3
1	38.42	00:24:42	RUS-FIN		W	PZ2		3
2	70.76	00:59:07	RUS-FIN		W	PZ2		3
2	78.4	01:13:22	RUS-FIN		W	PZ2		3
3	12.54	01:24:35	RUS-FIN		W	PZ2		3
3	70.76	01:24:35	RUS-FIN		W	AT		3
1	78.4	00:37:53	RUS-FIN		W	SB1		3
2	33.12	01:05:59	RUS-FIN		W	SB2		3
3	103.68	01:27:46	RUS-FIN		W	SB2		3
2	38.42	01:06:58	FIN-RUS		L	PZ1		3
3	63.5	01:29:08	FIN-RUS		L	PZ1		3
3	63.5	01:38:06	FIN-RUS		L	PZ1		3
1	63.5	00:26:18	FIN-RUS		L	PZ2		3
1	94.86	00:30:20	FIN-RUS		L	PZ2		3
2	94.86	01:10:36	FIN-RUS		L	PZ2		3
1	63.5	00:32:54	FIN-RUS		L	AT		3
2	78.4	01:12:44	FIN-RUS		L	AT		3
1	86.44	00:33:25	POL-AUS		W	PZ1		4
1	70.76	00:39:39	POL-AUS		W	PZ1		4
1	70.76	00:48:12	POL-AUS		W	PZ1		4
2	63.5	00:56:06	POL-AUS		W	PZ1		4
2	78.4	00:58:49	POL-AUS		W	PZ1		4
2	44.1	01:07:59	POL-AUS		W	PZ1		4
2	70.76	01:13:02	POL-AUS		W	PZ1		4
2	33.12	01:20:55	POL-AUS		W	PZ1		4
3	70.76	01:36:33	POL-AUS		W	PZ1		4
3	94.86	01:43:17	POL-AUS		W	PZ1		4
1	56.64	00:35:04	POL-AUS		W	PZ2		4
1	56.64	00:35:42	POL-AUS		W	PZ2		4
1	78.4	00:37:24	POL-AUS		W	PZ2		4
1	103.68	00:40:55	POL-AUS		W	PZ2		4
1	70.76	00:46:41	POL-AUS		W	PZ2		4
1	86.44	00:50:12	POL-AUS		W	PZ2		4
2	44.1	01:08:39	POL-AUS		W	PZ2		4
2	63.5	01:14:15	POL-AUS		W	PZ2		4
3	86.44	01:33:23	POL-AUS		W	PZ2		4
3	78.4	01:37:08	POL-AUS		W	PZ2		4
3	94.86	01:39:28	POL-AUS		W	PZ2		4
3	78.4	01:42:23	POL-AUS		W	PZ2		4
3	70.76	01:48:24	POL-AUS		W	PZ2		4
3	56.64	01:49:16	POL-AUS		W	PZ2		4
1	103.68	00:40:09	POL-AUS		W	AT		4
1	94.86	00:41:30	POL-AUS		W	AT		4
1	86.44	00:48:59	POL-AUS		W	AT		4
2	86.44	00:56:33	POL-AUS		W	AT		4
2	103.68	01:07:29	POL-AUS		W	AT		4
2	86.44	01:10:22	POL-AUS		W	AT		4
3	70.76	01:32:04	POL-AUS		W	AT		4
3	112.9	01:40:25	POL-AUS		W	AT		4
3	94.86	01:50:39	POL-AUS		W	AT		4
1	78.4	00:30:59	POL-AUS		W	SB1		4
1	56.64	00:38:15	POL-AUS		W	SB1		4
2	103.68	01:06:25	POL-AUS		W	SB1		4
2	33.12	01:18:13	POL-AUS		W	SB1		4
3	23.72	01:32:33	POL-AUS		W	SB1		4
3	50.18	01:34:50	POL-AUS		W	SB1		4
3	15.88	01:41:24	POL-AUS		W	SB1		4
1	78.4	00:40:55	POL-AUS		W	SB2		4
1	50.18	00:44:33	POL-AUS		W	SB2		4
2	94.86	00:58:49	POL-AUS		W	SB2		4
2	86.44	01:07:09	POL-AUS		W	SB2		4
2	94.86	01:07:28	POL-AUS		W	SB2		4
2	86.44	01:08:38	POL-AUS		W	SB2		4
2	94.86	01:10:22	POL-AUS		W	SB2		4
2	78.4	01:13:01	POL-AUS		W	SB2		4
2	94.86	01:14:14	POL-AUS		W	SB2		4
3	78.4	01:36:32	POL-AUS		W	SB2		4
3	78.4	01:37:07	POL-AUS		W	SB2		4
3	50.18	01:40:24	POL-AUS		W	SB2		4
3	23.72	01:44:29	POL-AUS		W	SB2		4
3	78.4	01:48:23	POL-AUS		W	SB2		4
3	63.5	01:55:01	POL-AUS		W	SB2		4
3	50.18	01:57:44	POL-AUS		W	SB2		4
1	63.5	00:28:31	AUS-POL		L	PZ2		4
1	56.64	00:38:43	AUS-POL		L	PZ2		4
2	78.4	01:05:03	AUS-POL		L	PZ2		4
2	50.18	01:16:26	AUS-POL		L	PZ2		4
3	70.76	01:42:54	AUS-POL		L	PZ2		4
1	70.76	00:28:54	AUS-POL		L	AT		4
1	63.5	00:30:34	AUS-POL		L	AT		4
1	86.44	00:36:59	AUS-POL		L	AT		4
1	78.4	00:43:08	AUS-POL		L	AT		4
1	86.44	00:44:07	AUS-POL		L	AT		4
1	63.5	00:47:26	AUS-POL		L	AT		4
2	78.4	00:56:59	AUS-POL		L	AT		4
2	63.5	00:58:28	AUS-POL		L	AT		4
2	70.76	00:59:23	AUS-POL		L	AT		4
2	78.4	01:03:55	AUS-POL		L	AT		4
2	86.44	01:05:36	AUS-POL		L	AT		4
2	70.76	01:06:02	AUS-POL		L	AT		4
2	70.76	01:12:24	AUS-POL		L	AT		4
3	70.76	01:32:59	AUS-POL		L	AT		4
3	70.76	01:35:42	AUS-POL		L	AT		4
3	63.5	01:39:57	AUS-POL		L	AT		4
3	78.4	01:43:44	AUS-POL		L	AT		4
3	70.76	01:48:53	AUS-POL		L	AT		4
3	56.64	01:55:32	AUS-POL		L	AT		4
1	70.76	00:28:53	AUS-POL		L	SB1		4
1	86.44	00:31:38	AUS-POL		L	SB1		4
1	23.72	00:47:25	AUS-POL		L	SB1		4
2	70.76	00:55:44	AUS-POL		L	SB1		4
2	70.76	00:56:58	AUS-POL		L	SB1		4
2	63.5	01:05:02	AUS-POL		L	SB1		4
2	44.1	01:16:57	AUS-POL		L	SB1		4
3	70.76	01:33:48	AUS-POL		L	SB1		4
3	33.12	01:35:42	AUS-POL		L	SB1		4
3	56.64	01:41:48	AUS-POL		L	SB1		4
3	44.1	01:42:53	AUS-POL		L	SB1		4
3	63.5	01:43:43	AUS-POL		L	SB1		4
3	70.76	01:53:59	AUS-POL		L	SB1		4
1	56.64	00:36:59	AUS-POL		L	SB2		4
1	86.44	00:37:50	AUS-POL		L	SB2		4
1	56.64	00:51:01	AUS-POL		L	SB2		4
2	78.4	01:13:50	AUS-POL		L	SB2		4
2	44.1	01:14:42	AUS-POL		L	SB2		4
3	38.42	01:40:58	AUS-POL		L	SB2		4
1	103.68	00:19:06	BLG-CUB		L	PZ1		4
1	86.44	00:23:57	BLG-CUB		L	PZ1		4
1	103.68	00:32:11	BLG-CUB		L	PZ1		4
2	70.76	00:52:06	BLG-CUB		L	PZ1		4
2	63.5	00:57:21	BLG-CUB		L	PZ1		4
2	86.44	01:03:50	BLG-CUB		L	PZ1		4
2	78.4	01:05:49	BLG-CUB		L	PZ1		4
2	70.76	01:14:29	BLG-CUB		L	PZ1		4
3	70.76	01:25:59	BLG-CUB		L	PZ1		4
3	70.76	01:32:21	BLG-CUB		L	PZ1		4
3	86.44	01:32:52	BLG-CUB		L	PZ1		4
3	56.64	01:49:47	BLG-CUB		L	PZ1		4
3	78.4	01:56:07	BLG-CUB		L	PZ1		4
3	56.64	01:58:08	BLG-CUB		L	PZ1		4
1	70.76	00:19:53	BLG-CUB		L	PZ2		4
1	56.64	00:34:50	BLG-CUB		L	PZ2		4
2	56.64	00:56:44	BLG-CUB		L	PZ2		4
3	94.86	01:36:01	BLG-CUB		L	PZ2		4
3	94.86	01:39:06	BLG-CUB		L	PZ2		4
1	28.22	00:24:59	BLG-CUB		L	SB1		4
2	50.18	00:53:35	BLG-CUB		L	SB1		4
2	94.86	01:07:28	BLG-CUB		L	SB1		4
3	44.1	01:29:08	BLG-CUB		L	SB1		4
3	50.18	01:30:13	BLG-CUB		L	SB1		4
3	70.76	01:47:11	BLG-CUB		L	SB1		4
1	63.5	00:29:14	BLG-CUB		L	SB2		4
1	56.64	00:38:46	BLG-CUB		L	SB2		4
2	70.76	01:00:03	BLG-CUB		L	SB2		4
2	56.64	01:03:49	BLG-CUB		L	SB2		4
1	78.4	00:28:18	CUB-BLG		W	PZ1		4
1	86.44	00:35:23	CUB-BLG		W	PZ1		4
1	86.44	00:40:09	CUB-BLG		W	PZ1		4
2	78.4	01:01:50	CUB-BLG		W	PZ1		4
2	78.4	01:04:16	CUB-BLG		W	PZ1		4
3	94.86	01:25:35	CUB-BLG		W	PZ1		4
3	86.44	01:27:55	CUB-BLG		W	PZ1		4
3	78.4	01:34:29	CUB-BLG		W	PZ1		4
3	78.4	01:34:59	CUB-BLG		W	PZ1		4
1	78.4	00:20:31	CUB-BLG		W	PZ2		4
1	70.76	00:20:59	CUB-BLG		W	PZ2		4
1	63.5	00:22:55	CUB-BLG		W	PZ2		4
1	78.4	00:30:34	CUB-BLG		W	PZ2		4
1	78.4	00:34:26	CUB-BLG		W	PZ2		4
1	86.44	00:41:13	CUB-BLG		W	PZ2		4
1	86.44	00:45:11	CUB-BLG		W	PZ2		4
2	63.5	00:53:12	CUB-BLG		W	PZ2		4
2	70.76	00:55:31	CUB-BLG		W	PZ2		4
2	78.4	01:02:22	CUB-BLG		W	PZ2		4
2	94.86	01:06:12	CUB-BLG		W	PZ2		4
2	50.18	01:13:10	CUB-BLG		W	PZ2		4
3	70.76	01:30:38	CUB-BLG		W	PZ2		4
3	63.5	01:33:18	CUB-BLG		W	PZ2		4
3	70.76	01:42:43	CUB-BLG		W	PZ2		4
3	15.88	01:47:47	CUB-BLG		W	PZ2		4
3	86.44	01:51:21	CUB-BLG		W	PZ2		4
3	56.64	01:52:21	CUB-BLG		W	PZ2		4
3	70.76	01:57:40	CUB-BLG		W	PZ2		4
1	86.44	00:25:39	CUB-BLG		W	AT		4
1	63.5	00:31:43	CUB-BLG		W	AT		4
2	103.68	00:49:03	CUB-BLG		W	AT		4
2	86.44	01:00:33	CUB-BLG		W	AT		4
3	56.64	01:29:47	CUB-BLG		W	AT		4
3	63.5	01:44:48	CUB-BLG		W	AT		4
3	86.44	01:49:06	CUB-BLG		W	AT		4
3	56.64	01:56:35	CUB-BLG		W	AT		4
3	70.76	01:58:32	CUB-BLG		W	AT		4
2	78.4	00:59:39	CUB-BLG		W	SB1		4
2	50.18	01:07:04	CUB-BLG		W	SB1		4
2	23.72	01:13:57	CUB-BLG		W	SB1		4
1	63.5	00:27:45	CUB-BLG		W	SB2		4
2	78.4	00:51:39	CUB-BLG		W	SB2		4
2	78.4	01:14:52	CUB-BLG		W	SB2		4
3	78.4	01:38:12	CUB-BLG		W	SB2		4
3	78.4	01:54:19	CUB-BLG		W	SB2		4
3	56.64	01:55:23	CUB-BLG		W	SB2		4
1	63.5	00:39:23	ARG-POL		L	PZ1		4
1	70.76	00:42:02	ARG-POL		L	PZ1		4
3	56.64	01:39:17	ARG-POL		L	PZ1		4
3	86.44	01:51:43	ARG-POL		L	PZ1		4
1	50.18	00:31:05	ARG-POL		L	PZ2		4
1	38.42	00:38:18	ARG-POL		L	PZ2		4
1	86.44	00:41:03	ARG-POL		L	PZ2		4
2	44.1	00:59:10	ARG-POL		L	PZ2		4
2	63.5	01:05:33	ARG-POL		L	PZ2		4
2	63.5	01:06:38	ARG-POL		L	PZ2		4
2	56.64	01:10:05	ARG-POL		L	PZ2		4
1	63.5	00:21:56	ARG-POL		L	AT		4
1	56.64	00:27:45	ARG-POL		L	AT		4
1	56.64	00:37:44	ARG-POL		L	AT		4
2	63.5	00:54:50	ARG-POL		L	AT		4
2	50.18	01:10:34	ARG-POL		L	AT		4
3	50.18	01:27:00	ARG-POL		L	AT		4
3	63.5	01:33:33	ARG-POL		L	AT		4
3	63.5	01:40:30	ARG-POL		L	AT		4
3	70.76	01:47:10	ARG-POL		L	AT		4
3	70.76	01:48:05	ARG-POL		L	AT		4
3	63.5	01:50:38	ARG-POL		L	AT		4
3	78.4	01:52:50	ARG-POL		L	AT		4
2	50.18	00:57:36	ARG-POL		L	SB1		4
2	94.86	01:03:12	ARG-POL		L	SB1		4
3	70.76	01:24:31	ARG-POL		L	SB1		4
3	56.64	01:31:14	ARG-POL		L	SB1		4
3	70.76	01:42:57	ARG-POL		L	SB1		4
1	112.9	00:29:13	ARG-POL		L	SB2		4
1	103.68	00:30:05	ARG-POL		L	SB2		4
2	70.76	00:52:23	ARG-POL		L	SB2		4
2	50.18	01:01:32	ARG-POL		L	SB2		4
3	86.44	01:35:18	ARG-POL		L	SB2		4
1	70.76	00:31:33	POL-ARG		W	PZ1		4
1	33.12	00:33:44	POL-ARG		W	PZ1		4
1	70.76	00:39:50	POL-ARG		W	PZ1		4
1	63.5	00:41:37	POL-ARG		W	PZ1		4
1	78.4	00:43:53	POL-ARG		W	PZ1		4
2	44.1	00:51:10	POL-ARG		W	PZ1		4
2	78.4	01:09:31	POL-ARG		W	PZ1		4
2	70.76	01:11:00	POL-ARG		W	PZ1		4
2	50.18	01:11:53	POL-ARG		W	PZ1		4
3	50.18	01:30:42	POL-ARG		W	PZ1		4
3	63.5	01:34:15	POL-ARG		W	PZ1		4
3	50.18	01:39:55	POL-ARG		W	PZ1		4
3	44.1	01:45:26	POL-ARG		W	PZ1		4
3	63.5	01:48:39	POL-ARG		W	PZ1		4
1	78.4	00:21:28	POL-ARG		W	PZ2		4
1	78.4	00:26:51	POL-ARG		W	PZ2		4
1	103.68	00:28:45	POL-ARG		W	PZ2		4
2	86.44	00:56:07	POL-ARG		W	PZ2		4
3	63.5	01:29:34	POL-ARG		W	PZ2		4
1	63.5	00:28:18	POL-ARG		W	AT		4
1	50.18	00:30:35	POL-ARG		W	AT		4
2	70.76	00:50:00	POL-ARG		W	AT		4
2	70.76	00:50:33	POL-ARG		W	AT		4
2	63.5	00:58:01	POL-ARG		W	AT		4
3	70.76	01:24:59	POL-ARG		W	AT		4
3	70.76	01:25:33	POL-ARG		W	AT		4
3	56.64	01:38:07	POL-ARG		W	AT		4
3	78.4	01:42:22	POL-ARG		W	AT		4
3	86.44	01:44:28	POL-ARG		W	AT		4
1	78.4	00:29:42	POL-ARG		W	SB1		4
2	86.44	00:48:41	POL-ARG		W	SB1		4
2	78.4	01:00:59	POL-ARG		W	SB1		4
2	70.76	01:06:59	POL-ARG		W	SB1		4
3	94.86	01:47:36	POL-ARG		W	SB1		4
1	70.76	00:22:55	POL-ARG		W	SB2		4
1	86.44	00:24:00	POL-ARG		W	SB2		4
1	94.86	00:38:52	POL-ARG		W	SB2		4
2	112.9	01:01:58	POL-ARG		W	SB2		4
3	78.4	01:49:56	POL-ARG		W	SB2		4
1	63.5	00:38:00	RUS-FIN		W	PZ1		4
2	50.18	00:52:42	RUS-FIN		W	PZ1		4
2	19.6	01:03:15	RUS-FIN		W	PZ1		4
3	63.5	01:27:50	RUS-FIN		W	PZ1		4
3	63.5	01:41:52	RUS-FIN		W	PZ1		4
1	56.64	00:24:06	RUS-FIN		W	PZ2		4
1	44.1	00:24:51	RUS-FIN		W	PZ2		4
1	63.5	00:27:24	RUS-FIN		W	PZ2		4
1	70.76	00:31:02	RUS-FIN		W	PZ2		4
1	63.5	00:31:25	RUS-FIN		W	PZ2		4
1	103.68	00:42:30	RUS-FIN		W	PZ2		4
2	63.5	00:48:43	RUS-FIN		W	PZ2		4
2	70.76	01:12:18	RUS-FIN		W	PZ2		4
3	70.76	01:38:12	RUS-FIN		W	PZ2		4
3	50.18	01:38:43	RUS-FIN		W	PZ2		4
3	56.64	01:50:40	RUS-FIN		W	PZ2		4
3	78.4	01:52:46	RUS-FIN		W	PZ2		4
1	63.5	00:22:05	RUS-FIN		W	AT		4
1	94.86	00:22:58	RUS-FIN		W	AT		4
1	56.64	00:37:02	RUS-FIN		W	AT		4
2	78.4	00:50:21	RUS-FIN		W	AT		4
2	44.1	00:55:13	RUS-FIN		W	AT		4
2	112.9	01:07:27	RUS-FIN		W	AT		4
2	70.76	01:11:23	RUS-FIN		W	AT		4
3	70.76	01:37:33	RUS-FIN		W	AT		4
3	78.4	01:54:58	RUS-FIN		W	AT		4
1	78.4	00:39:06	RUS-FIN		W	SB1		4
2	63.5	00:54:42	RUS-FIN		W	SB1		4
2	70.76	00:57:51	RUS-FIN		W	SB1		4
2	50.18	01:08:19	RUS-FIN		W	SB1		4
3	94.86	01:49:38	RUS-FIN		W	SB1		4
3	86.44	01:51:48	RUS-FIN		W	SB1		4
1	38.42	00:23:26	RUS-FIN		W	SB2		4
1	38.42	00:40:50	RUS-FIN		W	SB2		4
2	70.76	00:47:48	RUS-FIN		W	SB2		4
2	19.6	00:48:14	RUS-FIN		W	SB2		4
2	44.1	01:00:21	RUS-FIN		W	SB2		4
3	78.4	01:26:59	RUS-FIN		W	SB2		4
3	56.64	01:41:02	RUS-FIN		W	SB2		4
3	9.6	01:53:15	RUS-FIN		W	SB2		4
1	103.68	00:32:58	FIN-RUS		L	PZ1		4
1	70.76	00:37:25	FIN-RUS		L	PZ1		4
1	86.44	00:42:05	FIN-RUS		L	PZ1		4
2	103.68	01:00:45	FIN-RUS		L	PZ1		4
2	63.5	01:09:28	FIN-RUS		L	PZ1		4
3	78.4	01:51:12	FIN-RUS		L	PZ1		4
1	86.44	00:22:32	FIN-RUS		L	PZ2		4
1	70.76	00:39:33	FIN-RUS		L	PZ2		4
2	86.44	00:49:52	FIN-RUS		L	PZ2		4
2	94.86	00:51:17	FIN-RUS		L	PZ2		4
2	86.44	00:58:30	FIN-RUS		L	PZ2		4
3	50.18	01:28:24	FIN-RUS		L	PZ2		4
3	78.4	01:33:51	FIN-RUS		L	PZ2		4
1	70.76	00:32:27	FIN-RUS		L	AT		4
1	122.5	00:40:11	FIN-RUS		L	AT		4
2	94.86	00:46:17	FIN-RUS		L	AT		4
2	70.76	00:54:12	FIN-RUS		L	AT		4
2	94.86	01:04:33	FIN-RUS		L	AT		4
2	78.4	01:07:02	FIN-RUS		L	AT		4
3	112.9	01:25:32	FIN-RUS		L	AT		4
3	94.86	01:29:46	FIN-RUS		L	AT		4
3	103.68	01:50:04	FIN-RUS		L	AT		4
3	86.44	01:53:43	FIN-RUS		L	AT		4
2	70.76	01:11:55	FIN-RUS		L	SB1		4
3	78.4	01:26:27	FIN-RUS		L	SB1		4
3	103.68	01:36:42	FIN-RUS		L	SB1		4
3	94.86	01:41:25	FIN-RUS		L	SB1		4
1	44.1	00:38:29	FIN-RUS		L	SB2		4
3	56.64	01:28:24	FIN-RUS		L	SB2		4
2	78.4	01:02:38	POL-AUS		W	PZ1	1
3	78.4	01:45:49	POL-AUS		W	PZ1	1
1	103.68	00:33:02	POL-AUS		W	AT	1
2	112.9	01:12:04	POL-AUS		W	AT	1
3	78.4	01:37:36	POL-AUS		W	AT	1
3	78.4	01:49:42	POL-AUS		W	AT	1
1	63.5	00:40:34	POL-AUS		W	SB1	1
3	78.4	01:54:42	POL-AUS		W	SB1	1
3	63.5	01:54:19	AUS-POL		L	PZ2	1
1	78.4	00:43:32	AUS-POL		L	AT	1
3	7.06	01:37:52	AUS-POL		L	AT	1
1	44.1	00:51:18	AUS-POL		L	SB1	1
1	103.68	00:19:28	BLG-CUB		L	PZ1	1
1	112.9	00:29:43	BLG-CUB		L	PZ1	1
2	50.18	00:52:28	BLG-CUB		L	PZ1	1
2	78.4	00:57:49	BLG-CUB		L	PZ2	1
1	94.86	00:18:19	BLG-CUB		L	AT	1
1	78.4	00:37:45	BLG-CUB		L	AT	1
3	86.44	01:26:26	BLG-CUB		L	AT	1
1	28.22	00:16:39	BLG-CUB		L	SB1	1
2	50.18	01:11:37	BLG-CUB		L	SB1	1
3	50.18	01:28:46	BLG-CUB		L	SB2	1
3	63.5	01:39:34	BLG-CUB		L	SB2	1
1	112.9	00:40:39	CUB-BLG		W	PZ1	1
2	56.64	00:49:39	CUB-BLG		W	PZ2	1
2	78.4	01:13:32	CUB-BLG		W	PZ2	1
3	63.5	01:33:37	CUB-BLG		W	PZ2	1
1	63.5	00:18:39	CUB-BLG		W	AT	1
2	70.76	00:52:47	CUB-BLG		W	AT	1
3	78.4	01:38:35	CUB-BLG		W	AT	1
1	56.64	00:26:03	CUB-BLG		W	SB1	1
1	19.6	00:37:23	CUB-BLG		W	SB1	1
1	23.72	00:41:52	CUB-BLG		W	SB2	1
2	50.18	01:06:42	CUB-BLG		W	SB2	1
1	63.5	00:36:41	ARG-POL		L	PZ1	1
2	63.5	01:04:06	ARG-POL		L	PZ1	1
1	70.76	00:19:31	ARG-POL		L	PZ2	1
2	86.44	00:49:31	ARG-POL		L	PZ2	1
3	86.44	01:27:35	ARG-POL		L	PZ2	1
1	56.64	00:22:22	ARG-POL		L	AT	1
2	50.18	01:02:52	ARG-POL		L	AT	1
2	70.76	01:13:27	ARG-POL		L	AT	1
3	50.18	01:41:27	ARG-POL		L	AT	1
2	63.5	01:05:55	ARG-POL		L	SB1	1
2	33.12	00:52:49	ARG-POL		L	SB2	1
2	56.64	00:54:28	POL-ARG		W	PZ1	1
3	56.64	01:29:04	POL-ARG		W	PZ1	1
1	63.5	00:20:15	POL-ARG		W	PZ2	1
2	56.64	01:00:27	POL-ARG		W	PZ2	1
3	56.64	01:34:48	POL-ARG		W	PZ2	1
1	78.4	00:35:45	POL-ARG		W	AT	1
2	70.76	01:02:28	POL-ARG		W	AT	1
2	86.44	01:12:55	POL-ARG		W	AT	1
3	70.76	01:49:24	POL-ARG		W	AT	1
1	50.18	00:43:24	POL-ARG		W	SB1	1
3	56.64	01:37:37	POL-ARG		W	SB1	1
2	86.44	01:06:30	RUS-FIN		W	PZ2	1
3	86.44	01:27:25	RUS-FIN		W	PZ2	1
1	70.76	00:31:46	RUS-FIN		W	AT	1
3	56.64	01:39:05	RUS-FIN		W	AT	1
1	50.18	00:36:18	RUS-FIN		W	SB2	1
2	70.76	00:52:15	RUS-FIN		W	SB2	1
2	86.44	01:08:00	RUS-FIN		W	SB2	1
3	56.64	01:43:25	RUS-FIN		W	SB2	1
3	70.76	01:31:45	FIN-RUS		L	PZ1	1
1	70.76	00:32:05	FIN-RUS		L	PZ2	1
2	63.5	01:13:55	FIN-RUS		L	PZ2	1
3	86.44	01:39:26	FIN-RUS		L	PZ2	1
3	50.18	01:54:04	FIN-RUS		L	PZ2	1
1	70.76	00:36:38	FIN-RUS		L	AT	1
2	70.76	00:51:53	FIN-RUS		L	AT	1
3	78.4	01:28:47	FIN-RUS		L	AT	1
3	63.5	01:34:20	FIN-RUS		L	SB2	1
3	70.76	01:39:21	POL-AUS		W	PZ1	2
3	94.86	01:47:51	POL-AUS		W	PZ1	2
1	70.76	00:39:32	POL-AUS		W	PZ2	2
2	50.18	00:56:28	POL-AUS		W	PZ2	2
2	70.76	00:56:55	POL-AUS		W	PZ2	2
3	78.4	01:33:45	POL-AUS		W	PZ2	2
3	86.44	01:51:57	POL-AUS		W	PZ2	2
3	50.18	01:53:22	POL-AUS		W	PZ2	2
1	70.76	00:41:23	POL-AUS		W	AT	2
1	70.76	00:43:05	POL-AUS		W	AT	2
2	33.12	00:55:44	POL-AUS		W	AT	2
2	50.18	00:56:59	POL-AUS		W	AT	2
3	78.4	01:44:55	POL-AUS		W	AT	2
3	103.68	01:55:29	POL-AUS		W	AT	2
1	78.4	00:31:35	POL-AUS		W	SB1	2
2	56.64	00:58:25	POL-AUS		W	SB1	2
3	78.4	01:35:39	POL-AUS		W	SB1	2
3	78.4	01:43:40	POL-AUS		W	SB1	2
1	63.5	00:37:47	POL-AUS		W	SB2	2
2	33.12	01:14:39	POL-AUS		W	SB2	2
1	70.76	00:30:57	AUS-POL		L	PZ2	2
1	70.76	00:40:06	AUS-POL		L	PZ2	2
1	56.64	00:50:09	AUS-POL		L	PZ2	2
2	70.76	01:06:23	AUS-POL		L	PZ2	2
3	70.76	01:34:48	AUS-POL		L	PZ2	2
3	78.4	01:43:15	AUS-POL		L	PZ2	2
2	56.64	01:00:33	AUS-POL		L	AT	2
2	56.64	01:12:19	AUS-POL		L	AT	2
3	78.4	01:57:22	AUS-POL		L	AT	2
3	86.44	01:57:42	AUS-POL		L	AT	2
1	44.1	00:31:58	AUS-POL		L	SB1	2
1	44.1	00:40:52	AUS-POL		L	SB1	2
2	28.22	00:58:46	AUS-POL		L	SB1	2
2	44.1	01:07:26	AUS-POL		L	SB1	2
3	33.12	01:36:03	AUS-POL		L	SB1	2
3	44.1	01:44:27	AUS-POL		L	SB1	2
3	28.22	01:54:59	AUS-POL		L	SB1	2
1	44.1	00:46:38	AUS-POL		L	SB2	2
2	38.42	01:04:16	AUS-POL		L	SB2	2
3	44.1	01:49:12	AUS-POL		L	SB2	2
1	38.42	00:38:37	BLG-CUB		L	PZ1	2
1	33.12	00:39:51	BLG-CUB		L	PZ1	2
2	38.42	01:01:46	BLG-CUB		L	PZ1	2
2	50.18	01:14:49	BLG-CUB		L	PZ1	2
3	56.64	01:27:51	BLG-CUB		L	PZ1	2
3	56.64	01:35:54	BLG-CUB		L	PZ1	2
3	38.42	01:36:51	BLG-CUB		L	PZ1	2
3	33.12	01:38:10	BLG-CUB		L	PZ1	2
3	38.42	01:50:47	BLG-CUB		L	PZ1	2
3	56.64	01:51:13	BLG-CUB		L	PZ1	2
1	86.44	00:34:23	BLG-CUB		L	PZ2	2
2	86.44	01:07:01	BLG-CUB		L	PZ2	2
3	86.44	01:30:34	BLG-CUB		L	PZ2	2
3	78.4	01:44:14	BLG-CUB		L	PZ2	2
3	63.5	01:44:45	BLG-CUB		L	PZ2	2
1	94.86	00:17:34	BLG-CUB		L	AT	2
1	78.4	00:27:42	BLG-CUB		L	AT	2
2	78.4	01:00:30	BLG-CUB		L	AT	2
2	63.5	01:13:51	BLG-CUB		L	AT	2
3	78.4	01:34:26	BLG-CUB		L	AT	2
1	50.18	00:31:40	BLG-CUB		L	SB1	2
2	44.1	00:48:53	BLG-CUB		L	SB1	2
2	38.42	00:59:36	BLG-CUB		L	SB1	2
3	33.12	01:32:43	BLG-CUB		L	SB1	2
3	44.1	01:33:14	BLG-CUB		L	SB1	2
3	44.1	01:57:37	BLG-CUB		L	SB1	2
1	63.5	00:30:31	BLG-CUB		L	SB2	2
2	63.5	00:53:08	BLG-CUB		L	SB2	2
3	50.18	01:38:58	BLG-CUB		L	SB2	2
1	86.44	00:19:50	CUB-BLG		W	PZ1	2
1	94.86	00:30:03	CUB-BLG		W	PZ1	2
2	78.4	00:53:33	CUB-BLG		W	PZ1	2
2	112.9	01:05:46	CUB-BLG		W	PZ1	2
3	63.5	01:29:05	CUB-BLG		W	PZ1	2
3	78.4	01:39:57	CUB-BLG		W	PZ1	2
1	56.64	00:15:33	CUB-BLG		W	PZ2	2
1	78.4	00:34:46	CUB-BLG		W	PZ2	2
2	70.76	01:00:00	CUB-BLG		W	PZ2	2
3	50.18	01:25:54	CUB-BLG		W	PZ2	2
3	78.4	01:48:09	CUB-BLG		W	PZ2	2
3	50.18	01:58:05	CUB-BLG		W	PZ2	2
1	38.42	00:38:06	CUB-BLG		W	AT	2
2	44.1	00:50:17	CUB-BLG		W	AT	2
2	63.5	01:02:15	CUB-BLG		W	AT	2
2	44.1	01:03:46	CUB-BLG		W	AT	2
3	78.4	01:53:34	CUB-BLG		W	AT	2
1	78.4	00:17:00	CUB-BLG		W	SB1	2
1	38.42	00:35:46	CUB-BLG		W	SB1	2
2	44.1	00:50:17	CUB-BLG		W	SB1	2
2	38.42	01:00:57	CUB-BLG		W	SB1	2
3	50.18	01:34:52	CUB-BLG		W	SB1	2
3	28.22	01:35:21	CUB-BLG		W	SB1	2
3	38.42	01:58:58	CUB-BLG		W	SB1	2
3	44.1	01:59:34	CUB-BLG		W	SB1	2
1	50.18	00:21:20	CUB-BLG		W	SB2	2
1	28.22	00:31:37	CUB-BLG		W	SB2	2
2	50.18	00:55:25	CUB-BLG		W	SB2	2
3	19.6	01:43:35	CUB-BLG		W	SB2	2
3	50.18	01:56:04	CUB-BLG		W	SB2	2
1	56.64	00:23:57	ARG-POL		L	PZ1	2
2	44.1	00:54:41	ARG-POL		L	PZ1	2
2	44.1	00:55:38	ARG-POL		L	PZ1	2
2	63.5	01:03:37	ARG-POL		L	PZ1	2
3	38.42	01:31:53	ARG-POL		L	PZ1	2
3	63.5	01:42:19	ARG-POL		L	PZ1	2
3	63.5	01:52:07	ARG-POL		L	PZ1	2
1	63.5	00:29:39	ARG-POL		L	PZ2	2
1	56.64	00:41:33	ARG-POL		L	PZ2	2
2	86.44	01:00:56	ARG-POL		L	PZ2	2
2	78.4	01:09:28	ARG-POL		L	PZ2	2
1	44.1	00:31:30	ARG-POL		L	AT	2
2	50.18	00:53:44	ARG-POL		L	AT	2
1	38.42	00:26:48	ARG-POL		L	SB1	2
1	56.64	00:38:49	ARG-POL		L	SB1	2
3	19.6	01:33:53	ARG-POL		L	SB1	2
3	56.64	01:44:25	ARG-POL		L	SB1	2
3	63.5	01:54:49	ARG-POL		L	SB1	2
1	38.42	00:21:25	ARG-POL		L	SB2	2
1	44.1	00:30:31	ARG-POL		L	SB2	2
2	44.1	01:01:55	ARG-POL		L	SB2	2
3	28.22	01:39:52	ARG-POL		L	SB2	2
3	23.72	01:49:49	ARG-POL		L	SB2	2
1	63.5	00:24:28	POL-ARG		W	PZ1	2
3	56.64	01:50:22	POL-ARG		W	PZ1	2
1	38.42	00:19:50	POL-ARG		W	PZ2	2
1	56.64	00:30:02	POL-ARG		W	PZ2	2
2	56.64	01:07:23	POL-ARG		W	PZ2	2
2	56.64	01:08:49	POL-ARG		W	PZ2	2
3	50.18	01:25:29	POL-ARG		W	PZ2	2
3	56.64	01:25:55	POL-ARG		W	PZ2	2
3	56.64	01:45:19	POL-ARG		W	PZ2	2
3	78.4	01:39:14	POL-ARG		W	AT	2
1	63.5	00:21:53	POL-ARG		W	SB1	2
1	44.1	00:31:01	POL-ARG		W	SB1	2
2	63.5	00:49:53	POL-ARG		W	SB1	2
2	56.64	00:50:58	POL-ARG		W	SB1	2
2	56.64	00:52:20	POL-ARG		W	SB1	2
2	56.64	01:01:28	POL-ARG		W	SB1	2
2	50.18	01:10:02	POL-ARG		W	SB1	2
3	63.5	01:48:01	POL-ARG		W	SB1	2
1	50.18	00:17:49	POL-ARG		W	SB2	2
1	44.1	00:27:17	POL-ARG		W	SB2	2
1	56.64	00:27:41	POL-ARG		W	SB2	2
2	50.18	00:57:33	POL-ARG		W	SB2	2
3	44.1	01:30:36	POL-ARG		W	SB2	2
3	44.1	01:31:07	POL-ARG		W	SB2	2
3	56.64	01:41:49	POL-ARG		W	SB2	2
1	122.5	00:38:27	RUS-FIN		W	PZ1	2
2	70.76	00:55:40	RUS-FIN		W	PZ1	2
2	78.4	00:57:41	RUS-FIN		W	PZ1	2
2	70.76	00:58:26	RUS-FIN		W	PZ1	2
2	94.86	01:10:33	RUS-FIN		W	PZ1	2
3	78.4	01:33:47	RUS-FIN		W	PZ1	2
3	63.5	01:51:09	RUS-FIN		W	PZ1	2
1	86.44	00:32:24	RUS-FIN		W	PZ2	2
2	86.44	00:51:14	RUS-FIN		W	PZ2	2
3	63.5	01:40:55	RUS-FIN		W	PZ2	2
3	50.18	01:41:22	RUS-FIN		W	PZ2	2
1	78.4	00:23:20	RUS-FIN		W	AT	2
1	94.86	00:24:34	RUS-FIN		W	AT	2
1	86.44	00:26:15	RUS-FIN		W	AT	2
1	94.86	00:27:17	RUS-FIN		W	AT	2
1	78.4	00:30:17	RUS-FIN		W	AT	2
1	63.5	00:41:11	RUS-FIN		W	AT	2
1	86.44	00:42:01	RUS-FIN		W	AT	2
2	86.44	00:48:32	RUS-FIN		W	AT	2
2	78.4	00:49:34	RUS-FIN		W	AT	2
2	78.4	01:00:41	RUS-FIN		W	AT	2
3	70.76	01:26:24	RUS-FIN		W	AT	2
1	94.86	00:22:29	RUS-FIN		W	SB1	2
2	78.4	01:12:40	RUS-FIN		W	SB1	2
3	70.76	01:34:39	RUS-FIN		W	SB1	2
3	56.64	01:36:39	RUS-FIN		W	SB1	2
3	70.76	01:52:13	RUS-FIN		W	SB1	2
3	70.76	01:28:21	RUS-FIN		W	SB2	2
1	70.76	00:37:51	FIN-RUS		L	PZ1	2
2	86.44	01:08:16	FIN-RUS		L	PZ1	2
2	78.4	00:46:44	FIN-RUS		L	PZ2	2
2	50.18	00:47:14	FIN-RUS		L	PZ2	2
2	63.5	00:47:45	FIN-RUS		L	PZ2	2
2	94.86	01:08:16	FIN-RUS		L	PZ2	2
3	70.76	01:26:56	FIN-RUS		L	PZ2	2
3	86.44	01:49:35	FIN-RUS		L	AT	2
1	33.12	00:32:47	FIN-RUS		L	SB1	2
3	38.42	01:41:42	FIN-RUS		L	SB1	2
3	56.64	01:54:54	FIN-RUS		L	SB1	2
1	86.44	00:39:03	FIN-RUS		L	SB2	2
2	63.5	00:54:40	FIN-RUS		L	SB2	2
3	78.4	01:24:31	FIN-RUS		L	SB2	2
3	63.5	01:51:45	FIN-RUS		L	SB2	2
1	56.64	00:35:31	POL-AUS		W	PZ1	3
2	50.18	01:05:59	POL-AUS		W	PZ2	3
2	50.18	01:05:59	POL-AUS		W	PZ2	3
2	70.76	01:18:38	POL-AUS		W	PZ2	3
2	78.4	01:19:52	POL-AUS		W	PZ2	3
2	86.44	01:21:20	POL-AUS		W	PZ2	3
3	50.18	01:50:35	POL-AUS		W	PZ2	3
3	70.76	01:53:56	POL-AUS		W	PZ2	3
1	103.68	00:50:40	POL-AUS		W	AT	3
2	112.9	01:07:57	POL-AUS		W	AT	3
2	78.4	01:08:24	POL-AUS		W	AT	3
2	78.4	01:10:14	POL-AUS		W	AT	3
2	63.5	01:15:33	POL-AUS		W	AT	3
2	78.4	00:58:03	POL-AUS		W	SB1	3
2	56.64	00:59:43	AUS-POL		L	AT	3
3	70.76	01:45:18	AUS-POL		L	AT	3
1	38.42	00:50:58	AUS-POL		L	SB1	3
2	38.42	01:07:06	AUS-POL		L	SB1	3
3	19.6	01:36:29	AUS-POL		L	SB1	3
1	38.42	00:38:12	AUS-POL		L	SB2	3
2	63.5	01:15:01	AUS-POL		L	SB2	3
3	50.18	01:41:21	AUS-POL		L	SB2	3
3	44.1	01:27:31	BLG-CUB		L	PZ1	3
3	78.4	01:33:55	BLG-CUB		L	AT	3
2	70.76	01:11:06	BLG-CUB		L	SB1	3
3	44.1	01:25:29	CUB-BLG		W	PZ2	3
1	63.5	00:28:09	CUB-BLG		W	AT	3
1	15.88	00:20:56	CUB-BLG		W	SB2	3
1	56.64	00:36:08	ARG-POL		L	PZ1	3
2	78.4	00:56:04	ARG-POL		L	PZ1	3
3	103.68	01:38:00	ARG-POL		L	PZ2	3
3	78.4	01:48:35	ARG-POL		L	PZ2	3
3	44.1	01:24:55	ARG-POL		L	SB1	3
3	44.1	01:53:13	ARG-POL		L	SB1	3
2	33.12	01:10:27	ARG-POL		L	SB2	3
3	33.12	01:28:33	ARG-POL		L	SB2	3
1	63.5	00:26:19	POL-ARG		W	PZ1	3
1	70.76	00:37:08	POL-ARG		W	PZ1	3
2	63.5	00:49:02	POL-ARG		W	PZ2	3
1	70.76	00:23:24	POL-ARG		W	AT	3
3	63.5	01:52:47	POL-ARG		W	AT	3
2	50.18	01:05:29	POL-ARG		W	SB2	3
2	70.76	00:55:11	RUS-FIN		W	PZ1	3
2	70.76	00:56:57	RUS-FIN		W	PZ1	3
2	103.68	01:11:12	RUS-FIN		W	PZ1	3
3	86.44	01:32:10	RUS-FIN		W	PZ1	3
3	78.4	01:54:28	RUS-FIN		W	PZ2	3
1	70.76	00:23:49	RUS-FIN		W	AT	3
1	78.4	00:29:10	RUS-FIN		W	AT	3
1	86.44	00:30:55	RUS-FIN		W	AT	3
1	70.76	00:31:23	RUS-FIN		W	AT	3
2	103.68	00:48:11	RUS-FIN		W	AT	3
2	70.76	01:03:10	RUS-FIN		W	AT	3
2	78.4	01:04:29	RUS-FIN		W	AT	3
3	56.64	01:37:54	RUS-FIN		W	AT	3
3	63.5	01:38:41	RUS-FIN		W	AT	3
2	23.72	00:59:43	RUS-FIN		W	SB1	3
3	86.44	01:25:28	RUS-FIN		W	SB1	3
2	78.4	00:52:33	FIN-RUS		L	PZ1	3
1	94.86	00:42:26	FIN-RUS		L	PZ2	3
2	86.44	01:00:18	FIN-RUS		L	PZ2	3
2	63.5	01:13:18	FIN-RUS		L	PZ2	3
1	38.42	00:33:21	FIN-RUS		L	SB1	3
2	44.1	01:05:55	FIN-RUS		L	SB1	3
3	28.22	01:27:43	FIN-RUS		L	SB1	3
2	70.76	01:09:21	FIN-RUS		L	SB2	3
2	78.4	01:10:00	FIN-RUS		L	SB2	3
1	78.4	00:34:56	POL-AUS		W	PZ1	4
1	70.76	00:43:55	POL-AUS		W	PZ1	4
3	70.76	01:39:53	POL-AUS		W	PZ1	4
1	63.5	00:30:21	POL-AUS		W	PZ2	4
1	63.5	00:48:37	POL-AUS		W	PZ2	4
2	63.5	01:20:47	POL-AUS		W	PZ2	4
3	50.18	01:42:50	POL-AUS		W	PZ2	4
2	78.4	00:59:15	POL-AUS		W	AT	4
3	70.76	01:36:59	POL-AUS		W	AT	4
1	44.1	00:44:58	POL-AUS		W	SB2	4
2	33.12	01:03:51	POL-AUS		W	SB2	4
3	63.5	01:48:49	POL-AUS		W	SB2	4
3	56.64	01:34:15	AUS-POL		L	PZ2	4
1	78.4	00:33:20	AUS-POL		L	AT	4
2	50.18	01:12:51	AUS-POL		L	AT	4
3	38.42	01:44:04	AUS-POL		L	SB1	4
1	94.86	00:18:57	BLG-CUB		L	PZ1	4
2	103.68	01:07:59	BLG-CUB		L	PZ1	4
2	86.44	00:57:13	BLG-CUB		L	PZ2	4
3	63.5	01:56:31	BLG-CUB		L	PZ2	4
1	78.4	00:26:25	BLG-CUB		L	AT	4
1	28.22	00:16:17	BLG-CUB		L	SB1	4
1	33.12	00:25:22	BLG-CUB		L	SB1	4
1	38.42	00:35:16	BLG-CUB		L	SB1	4
2	78.4	01:07:59	BLG-CUB		L	SB1	4
3	44.1	01:47:42	BLG-CUB		L	SB1	4
1	50.18	00:20:20	BLG-CUB		L	SB2	4
1	63.5	00:41:10	BLG-CUB		L	SB2	4
2	63.5	01:04:12	BLG-CUB		L	SB2	4
2	50.18	01:07:59	BLG-CUB		L	SB2	4
3	50.18	01:54:11	BLG-CUB		L	SB2	4
2	94.86	01:04:38	CUB-BLG		W	PZ1	4
3	86.44	01:54:45	CUB-BLG		W	PZ1	4
[truncated: 383 more rows]

## Sheet: Średnia wyskoku
	MECZ	SET I	SET II	SET III					POL-AUS/PZ	Zagrywka	#	" + "	!	/	-	" = "	SUMA	POL-AUS/PZ	Atak	#	" + "	-	" = "	SUMA	POL-AUS/PZ	Blok	#	" + "	-	" = "	SUMA
Średnia wysk.[cm] POL-AUS/AUS-POL	52.7928									SET I	1	4	1	0	4	0	10		SET I	11	3	6	2	22		SET I	6	9	4	8	27
										SET II	2	1	5	0	3	2	13		SET II	9	1	3	2	15		SET II	6	6	3	10	25
Średnia wysk.[cm] POL-AUS/AUS-POL PZ	52.8937	51.1184	54.8252	73.3807						SET III	0	3	1	1	7	2	14		SET III	9	2	3	3	17		SET III	1	4	3	11	19
Średnia wysk.[cm] POL-AUS/AUS-POL AT	59.3993	50.0948	56.7905	71.1542					POL-AUS/AT									POL-AUS/AT							POL-AUS/AT
										SET I	0	1	1	0	2	2	6		SET I	9	2	10	3	24		SET I	3	9	5	6	23
Średnia wysk.[cm] POL-AUS/AUS-POL SB	59.6551	48.439	56.4183	70.049						SET II	0	2	3	2	4	1	12		SET II	10	5	5	3	23		SET II	3	2	4	9	18
										SET III	2	1	0	1	4	3	11		SET III	9	2	1	1	13		SET III	3	4	0	5	12
Średnia wysk.[cm] POL-ARG/ARG-POL	62.8393								POL-AUS/SB									POL-AUS/SB							POL-AUS/SB
										SET I	0	1	1	1	5	2	10		SET I	7	1	1	0	9		SET I	6	19	8	25	58
Średnia wysk.[cm] POL-ARG/ARG-POL PZ	62.6918	59.6687	70.466	62.4982						SET II	0	1	1	2	5	0	9		SET II	13	1	5	3	22		SET II	9	12	6	25	52
										SET III	1	2	2	0	6	1	12		SET III	14	1	3	2	20		SET III	6	8	5	26	45
Średnia wysk.[cm] POL-ARG/ARG-POL AT	62.9781	59.6002	72.4787	64.8522
									POL-ARG/PZ									POL-ARG/PZ							POL-ARG/PZ
Średnia wysk.[cm] POL-ARG/ARG-POL SB	63.0436	59.0455	70.9602	65.6089						SET I	1	1	0	3	6	3	14		SET I	13	3	6	4	26		SET I	4	4	6	11	25
										SET II	2	0	2	0	7	4	15		SET II	9	2	4	1	16		SET II	3	6	1	12	22
										SET III	0	4	2	0	7	3	16		SET III	8	4	6	6	24		SET III	6	7	4	12	29
Średnia wysk.[cm] BLG-CUB/CUB-BLG	60.8439
									POL-ARG/AT									POL-ARG/AT							POL-ARG/AT
Średnia wysk.[cm] BLG-CUB/CUB-BLG PZ	60.6596	46.2017	63.9735	60.098						SET I	2	3	1	0	1	2	9		SET I	5	1	2	3	11		SET I	2	2	1	4	9
										SET II	1	2	0	0	1	4	8		SET II	5	0	2	2	9		SET II	2	2	0	8	12
Średnia wysk.[cm] BLG-CUB/CUB-BLG AT	60.9455	44.43	67.6858	62.8914						SET III	1	2	0	1	1	2	7		SET III	12	2	3	3	20		SET III	3	5	1	9	18
Średnia wysk.[cm] BLG-CUB/CUB-BLG SB	61.1931	47.8296	69.6957	62.3056					POL-ARG/SB									POL-ARG/SB							POL-ARG/SB
										SET I	0	4	0	0	9	1	14		SET I	6	0	3	1	10		SET I	7	11	5	23	46
										SET II	0	3	2	0	7	2	14		SET II	8	4	2	1	15		SET II	4	6	4	24	38
Średnia wysk.[cm] RUS-FIN/FIN-RUS	60.9661									SET III	0	2	2	1	9	1	15		SET III	6	1	3	0	10		SET III	9	12	5	22	48
Średnia wysk.[cm] RUS-FIN/FIN-RUS PZ	57.9658	57.9658	58.1099	60.3159					BLG-CUB/PZ									BLG-CUB/PZ							BLG-CUB/PZ
										SET I	0	1	0	0	7	4	12		SET I	15	7	10	6	38		SET I	3	12	3	8	26
Średnia wysk.[cm] RUS-FIN/FIN-RUS AT	49.359	54.0525	46.6118	51.8092						SET II	0	5	0	0	6	4	15		SET II	13	3	4	1	21		SET II	4	5	4	9	22
										SET III	0	2	0	2	14	1	19		SET III	19	2	7	3	31		SET III	5	9	3	19	36
Średnia wysk.[cm] RUS-FIN/FIN-RUS SB	65.2494	65.783	64.7942	63.538
									BLG-CUB/AT									BLG-CUB/AT							BLG-CUB/AT
										SET I	0	2	0	1	3	3	9		SET I	2	0	1	1	4		SET I	4	5	2	5	16
										SET II	0	0	0	0	5	1	6		SET II	2	0	0	0	2		SET II	2	4	0	5	11
										SET III	0	2	0	1	2	2	7		SET III	5	1	0	2	8		SET III	2	3	1	7	13
									BLG-CUB/SB									BLG-CUB/SB							BLG-CUB/SB
										SET I	1	5	0	1	6	4	17		SET I	4	3	1	0	8		SET I	9	18	6	26	59
										SET II	2	8	0	1	6	2	19		SET II	9	0	2	0	11		SET II	4	6	4	24	38
										SET III	0	6	0	0	10	2	18		SET III	6	1	1	1	9		SET III	7	10	4	41	62
									RUS-FIN/PZ									RUS-FIN/PZ							RUS-FIN/PZ
										SET I	0	0	1	0	3	1	5		SET I	12	3	5	2	22		SET I	4	8	3	11	26
										SET II	1	1	4	2	10	2	20		SET II	9	7	5	5	26		SET II	2	9	4	12	27
										SET III	0	1	1	1	5	4	12		SET III	9	3	7	5	24		SET III	5	7	1	8	21
									RUS-FIN/AT									RUS-FIN/AT							RUS-FIN/AT
										SET I	0	3	2	2	7	2	16		SET I	5	1	5	4	15		SET I	0	1	0	7	8
										SET II	1	1	1	2	3	1	9		SET II	9	1	8	3	21		SET II	2	6	3	6	17
										SET III	0	0	1	1	2	2	6		SET III	6	1	4	2	13		SET III	6	4	0	9	19
									RUS-FIN/SB									RUS-FIN/SB							RUS-FIN/SB
										SET I	2	1	1	0	2	1	7		SET I	4	1	2	1	8		SET I	6	12	5	15	38
										SET II	0	2	2	0	1	2	7		SET II	7	1	2	0	10		SET II	4	13	8	22	47
										SET III	2	0	2	0	6	1	11		SET III	9	1	1	0	11		SET III	7	12	3	18	40

## Sheet: Średni rezultat działań
Pozycja	Średnia wyskoku[cm]	Zagrywka	#	" + "	!	/	-	" = "	Atak	#	" + "	-	" = "	Blok	#	" + "	-	" = "
PZ	53.7387	SET I	0.5	1.5	0.333333	1	5.33333	2.66667		12.75	4	6.75	3.5		4.25	8.25	4	9.5
	61.8436	SET II	1.25	1.75	2	0.666667	7.66667	3.33333		10	3.25	4	2.25		3.75	6.5	3	10.75
	64.0732	SET III	0	2.5	1	1	8.66667	2.66667		11.25	2.75	5.75	4.25		4.25	6.75	2.75	12.5
Pozycja		Zagrywka	#	" + "	!	/	-	" = "	Atak	#	" + "	-	" = "	Blok	#	" + "	-	" = "
AT	52.0444	SET I	0.5	2.25	1	0.75	3.25	2.25		5.25	1	4.5	2.75		2.25	4.25	2	5.5
	60.8917	SET II	0.5	1.25	1	1	3.25	1.75		6.5	1.5	3.75	2		2.25	3.5	1.75	7
	62.6768	SET III	0.75	1.25	0.25	1	2.25	2.25		8	1.5	2	2		3.5	4	0.5	7.5
Pozycja		Zagrywka	#	" + "	!	/	-	" = "	Atak	#	" + "	-	" = "	Blok	#	" + "	-	" = "
SB	55.2743	SET I	0.75	2.75	0.5	0.5	5.5	2		5.25	1.25	1.75	0.5		7	15	6	22.25
	65.4671	SET II	0.5	3.5	1.25	0.75	4.75	1.5		9.25	1.5	2.75	1		5.25	9.25	5.5	23.75
	65.3754	SET III	0.75	2.5	1.5	0.25	7.75	1.25		8.75	1	2	0.75		7.25	10.5	4.25	26.75
