# Supplementary material for: Influence of jump height on the game efficiency in elite volleyball players
Source: Sci Rep. 2023 Jun 1;13:8931. doi: 10.1038/s41598-023-35729-w (PMC10235019; doi:10.1038/s41598-023-35729-w)
Supplement: Supplementary file 2 — Supplementary Information 2. [file 41598_2023_35729_MOESM2_ESM.xlsx]

## Sheet: Efektywność
LP akcji	Imię	Nazwisko	Team	Function	Set	action time	Atk height	atk distance (cm)	E ataku	Atk Efficiency	LP akcji	Imię	Nazwisko	Team	Function	Set	action time	Block height	Block distance	E bloku	Block Efficiency	LP akcji	Imię	Nazwisko	Team	Function	Set	czas	Serve height	Serve distance	E zagrywki	Serve Efficiency
7	Andrea	Kossayinova	BBK	P2	1	00:05:19	30.03	14.14	-	2	6	Andrea	Kossayinova	BBK	P2	1	00:04:55	26.72	86.21	-	2	16	Andrea	Kossayinova	BBK	P2	1	00:09:55	29.08	165.34	+	4
8	Andrea	Kossayinova	BBK	P2	1	00:06:18	39.38	165.92	--	1	9	Andrea	Kossayinova	BBK	P2	1	00:06:55	39.38	75.93	#	4	17	Andrea	Kossayinova	BBK	P2	1	00:10:22	24.1	188.27	!	3
9	Andrea	Kossayinova	BBK	P2	1	00:06:50	26.72	10.63	+	3	10	Andrea	Kossayinova	BBK	P2	1	00:07:29	30.63	93.74	-	2	38	Andrea	Kossayinova	BBK	P2	1	00:22:33	30.63	278.22	-	2
28	Andrea	Kossayinova	BBK	P2	1	00:16:59	44.1	154.26	#	4	12	Andrea	Kossayinova	BBK	P2	1	00:08:21	49.08	48.51	#	4	39	Andrea	Kossayinova	BBK	P2	1	00:23:45	22.97	185.02	-	2
36	Andrea	Kossayinova	BBK	P2	1	00:21:40	30.63	137.38	+	3	32	Andrea	Kossayinova	BBK	P2	1	00:19:00	44.1	130.73	#	4	54	Andrea	Kossayinova	BBK	P2	2	00:37:14	16.5	231.7	-	2
37	Andrea	Kossayinova	BBK	P2	1	00:22:08	26.72	84.59	-	2	65	Andrea	Kossayinova	BBK	P2	2	00:43:02	30.63	109.71	+	3	55	Andrea	Kossayinova	BBK	P2	2	00:37:37	16.5	11.4	-	2
38	Andrea	Kossayinova	BBK	P2	1	00:22:40	34.8	233.43	#	4	65	Andrea	Kossayinova	BBK	P2	2	00:43:11	34.8	53.14	#	4	56	Andrea	Kossayinova	BBK	P2	2	00:38:52	19.6	244.66	!	3
48	Andrea	Kossayinova	BBK	P2	2	00:34:24	34.8	290	+	3	74	Andrea	Kossayinova	BBK	P2	2	00:49:50	34.8	188.86	+	3	57	Andrea	Kossayinova	BBK	P2	2	00:39:42	16.5	132.23	-	2
48	Andrea	Kossayinova	BBK	P2	2	00:34:28	34.8	164.71	-	2	89	Andrea	Kossayinova	BBK	P2	2	00:58:04	30.63	121.31	+	3	76	Andrea	Kossayinova	BBK	P2	2	00:51:19	22.97	290.76	-	2
49	Andrea	Kossayinova	BBK	P2	2	00:35:08	19.6	102.84	+	3	118	Andrea	Kossayinova	BBK	P2	3	01:20:15	44.5	42.11	#	4	77	Andrea	Kossayinova	BBK	P2	2	00:51:46	13.58	254.87	-	2
49	Andrea	Kossayinova	BBK	P2	2	00:35:13	30.63	290.87	--	1	124	Andrea	Kossayinova	BBK	P2	3	01:25:26	26.72	106.83	--	1	92	Andrea	Kossayinova	BBK	P2	2	00:59:28	16.5	195.37	!	3
65	Andrea	Kossayinova	BBK	P2	2	00:43:07	34.8	242.85	-	2	39	Olivia	Różański	BBK	P1	1	00:23:49	34.5	147.92	--	1	109	Andrea	Kossayinova	BBK	P2	3	01:14:45	22.97	72.06	-	2
68	Andrea	Kossayinova	BBK	P2	2	00:46:02	34.8	121.05	#	4	44	Olivia	Różański	BBK	P1	1	00:26:04	22.97	255.52	--	1	134	Andrea	Kossayinova	BBK	P2	3	01:30:45	24.5	232.36	+	4
71	Andrea	Kossayinova	BBK	P2	2	00:48:17	39.38	361.38	#	4	54	Olivia	Różański	BBK	P1	2	00:37:17	34.8	84.2	#	4	6	Olivia	Różański	BBK	P1	1	00:04:51	30.63	479.16	-	2
74	Andrea	Kossayinova	BBK	P2	2	00:49:26	34.8	379.12	+	3	134	Olivia	Różański	BBK	P1	3	01:30:49	44.1	9.06	+	3	27	Olivia	Różański	BBK	P1	1	00:16:36	39.38	416.14	--	1
74	Andrea	Kossayinova	BBK	P2	2	00:49:30	39.38	194.7	-	2	3	Curly	DeHoog	BBK	A	1	00:03:48	34.5	172.41	#	4	84	Olivia	Różański	BBK	P1	2	00:55:37	30.63	233.81	!	3
74	Andrea	Kossayinova	BBK	P2	2	00:49:39	39.38	330.44	+	3	23	Curly	DeHoog	BBK	A	1	00:14:12	13.58	152.64	#	4	102	Olivia	Różański	BBK	P1	3	01:10:56	34.8	226.15	!	3
91	Andrea	Kossayinova	BBK	P2	2	00:59:02	34.8	220.3	-	2	26	Curly	DeHoog	BBK	A	1	00:16:10	39.38	65.44	+	3	103	Olivia	Różański	BBK	P1	3	01:11:21	34.8	124.52	-	2
103	Andrea	Kossayinova	BBK	P2	3	01:11:29	22.97	111.76	#	4	34	Curly	DeHoog	BBK	A	1	00:20:37	34.8	141.36	+	3	104	Olivia	Różański	BBK	P1	3	01:11:51	39.38	306.2	-	2
104	Andrea	Kossayinova	BBK	P2	3	01:12:06	34.8	78.75	--	1	42	Curly	DeHoog	BBK	A	1	00:25:03	30.63	150.45	#	4	118	Olivia	Różański	BBK	P1	3	01:20:12	44.1	344.65	-	2
105	Andrea	Kossayinova	BBK	P2	3	01:12:36	30.63	10.3	+	3	72	Curly	DeHoog	BBK	A	2	00:48:42	44.5	74.67	--	1	119	Olivia	Różański	BBK	P1	3	01:21:38	30.63	350.68	+	4
105	Andrea	Kossayinova	BBK	P2	3	01:12:40	39.38	58.25	#	4	76	Curly	DeHoog	BBK	A	2	00:51:23	39.08	130.63	+	3	120	Olivia	Różański	BBK	P1	3	01:22:06	30.63	219.94	+	4
108	Andrea	Kossayinova	BBK	P2	3	01:14:23	34.8	85.56	#	4	91	Curly	DeHoog	BBK	A	2	00:58:58	26.72	123.04	+	3	121	Olivia	Różański	BBK	P1	3	01:23:19	34.5	84.86	-	2
123	Andrea	Kossayinova	BBK	P2	3	01:24:24	30.63	354.45	#	4	106	Curly	DeHoog	BBK	A	3	01:13:10	34.1	149.48	--	1	4	Curly	DeHoog	BBK	A	1	00:04:11	34.8	280.92	--	1
125	Andrea	Kossayinova	BBK	P2	3	01:25:54	34.8	258.85	#	4	119	Curly	DeHoog	BBK	A	3	01:21:43	39.38	202.76	+	3	24	Curly	DeHoog	BBK	A	1	00:14:33	34.9	190.63	!	3
127	Andrea	Kossayinova	BBK	P2	3	01:26:44	26.72	243.36	#	4	9	Martyna	Świrad	BBK	Ś1	1	00:06:55	34.8	89.49	#	4	63	Curly	DeHoog	BBK	A	2	00:42:05	26.72	349.72	!	3
130	Andrea	Kossayinova	BBK	P2	3	01:29:11	39.38	70.58	#	4	19	Martyna	Świrad	BBK	Ś1	1	00:11:16	39.38	142.04	--	1	82	Curly	DeHoog	BBK	A	2	00:54:49	30.63	302.42	--	1
132	Andrea	Kossayinova	BBK	P2	3	01:29:57	34.8	128.86	--	1	23	Martyna	Świrad	BBK	Ś1	1	00:14:12	39.38	68.47	#	4	96	Curly	DeHoog	BBK	A	3	01:06:27	34.8	175.6	+	4
3	Olivia	Różański	BBK	P1	1	00:03:37	44.1	158.05	-	2	24	Martyna	Świrad	BBK	Ś1	1	00:14:46	44.1	222.69	--	1	107	Curly	DeHoog	BBK	A	3	01:13:55	22.97	232.47	!	3
15	Olivia	Różański	BBK	P1	1	00:09:32	44.1	408.03	-	2	42	Martyna	Świrad	BBK	Ś1	1	00:25:03	44.1	166.19	#	4	126	Curly	DeHoog	BBK	A	3	01:26:12	22.97	99.61	-	2
24	Olivia	Różański	BBK	P1	1	00:14:40	49.08	212.19	-	2	45	Martyna	Świrad	BBK	Ś1	1	00:26:43	39.38	73.93	+	3	127	Curly	DeHoog	BBK	A	3	01:26:36	22.97	185.97	-	2
25	Olivia	Różański	BBK	P1	1	00:15:11	49.08	78.19	--	1	46	Martyna	Świrad	BBK	Ś1	1	00:28:02	34.8	48.41	--	1	128	Curly	DeHoog	BBK	A	3	01:27:51	30.63	250.06	+	4
26	Olivia	Różański	BBK	P1	1	00:16:14	39.38	154.05	#	4	63	Martyna	Świrad	BBK	Ś1	2	00:42:09	34.8	150.27	+	3	129	Curly	DeHoog	BBK	A	3	01:28:17	19.6	128.08	!	3
35	Olivia	Różański	BBK	P1	1	00:21:10	49.08	491.07	#	4	65	Martyna	Świrad	BBK	Ś1	2	00:43:11	44.1	157	#	4	130	Curly	DeHoog	BBK	A	3	01:29:03	19.6	65.12	!	3
45	Olivia	Różański	BBK	P1	1	00:26:35	54.5	417.06	+	3	85	Martyna	Świrad	BBK	Ś1	2	00:56:10	44.1	290.34	#	4	131	Curly	DeHoog	BBK	A	3	01:29:33	11.03	37	--	1
45	Olivia	Różański	BBK	P1	1	00:26:47	44.1	296.55	--	1	96	Martyna	Świrad	BBK	Ś1	3	01:06:35	49.08	77.47	+	3	10	Martyna	Świrad	BBK	Ś1	1	00:07:19	30.63	137.52	/	5
55	Olivia	Różański	BBK	P1	2	00:37:44	54.5	72.03	#	4	96	Martyna	Świrad	BBK	Ś1	3	01:06:44	44.1	133.65	--	1	29	Martyna	Świrad	BBK	Ś1	1	00:17:24	34.8	319.03	-	2
56	Olivia	Różański	BBK	P1	2	00:38:59	60.03	146.71	#	4	119	Martyna	Świrad	BBK	Ś1	3	01:21:44	44.1	161.82	+	3	48	Martyna	Świrad	BBK	Ś1	2	00:34:16	34.8	342.97	-	2
61	Olivia	Różański	BBK	P1	2	00:41:34	49.08	249.36	+	3	136	Martyna	Świrad	BBK	Ś1	3	01:32:00	26.72	105.6	--	1	49	Martyna	Świrad	BBK	Ś1	2	00:34:59	26.72	30.36	-	2
64	Olivia	Różański	BBK	P1	2	00:42:34	30.63	103.75	#	4	15	Kornelia	Moskwa	BBK	Ś2	1	00:09:35	39.38	68.36	#	4	69	Martyna	Świrad	BBK	Ś1	2	00:46:25	34.8	86.68	!	3
76	Olivia	Różański	BBK	P1	2	00:51:27	39.38	87.21	#	4	17	Kornelia	Moskwa	BBK	Ś2	1	00:10:27	39.38	121.08	--	1	86	Martyna	Świrad	BBK	Ś1	2	00:56:40	30.63	23.6	/	5
81	Olivia	Różański	BBK	P1	2	00:53:38	34.8	308.46	#	4	33	Kornelia	Moskwa	BBK	Ś2	1	00:20:10	49.08	107.62	--	1	87	Martyna	Świrad	BBK	Ś1	2	00:57:12	19.6	101	--	1
93	Olivia	Różański	BBK	P1	3	01:05:12	44.5	244.82	#	4	39	Kornelia	Moskwa	BBK	Ś2	1	00:23:49	44.1	235.24	--	1	106	Martyna	Świrad	BBK	Ś1	3	01:13:06	34.8	321.19	-	2
96	Olivia	Różański	BBK	P1	3	01:06:39	55.82	377.21	+	3	49	Kornelia	Moskwa	BBK	Ś2	2	00:35:03	34.8	56.82	+	3	123	Martyna	Świrad	BBK	Ś1	3	01:24:13	39.38	69.78	!	3
97	Olivia	Różański	BBK	P1	3	01:07:14	52.07	363.82	--	1	52	Kornelia	Moskwa	BBK	Ś2	2	00:36:31	40.03	231.33	-	2	124	Martyna	Świrad	BBK	Ś1	3	01:25:23	34.8	94.37	-	2
99	Olivia	Różański	BBK	P1	3	01:08:08	54.5	332.34	-	2	54	Kornelia	Moskwa	BBK	Ś2	2	00:37:17	49.08	136.18	#	4	2	Kornelia	Moskwa	BBK	Ś2	1	00:03:05	30.63	142.59	!	3
101	Olivia	Różański	BBK	P1	3	01:10:34	39.38	66.71	#	4	56	Kornelia	Moskwa	BBK	Ś2	2	00:38:56	30.63	159.45	+	3	19	Kornelia	Moskwa	BBK	Ś2	1	00:11:13	26.72	109.77	-	2
104	Olivia	Różański	BBK	P1	3	01:11:58	45.82	366.43	+	3	74	Kornelia	Moskwa	BBK	Ś2	2	00:49:46	42.07	112.29	-	2	41	Kornelia	Moskwa	BBK	Ś2	1	00:24:35	19.6	255.03	!	3
110	Olivia	Różański	BBK	P1	3	01:15:19	44.1	167.73	+	3	91	Kornelia	Moskwa	BBK	Ś2	2	00:59:06	49.08	81.69	#	4	42	Kornelia	Moskwa	BBK	Ś2	1	00:24:59	34.8	67.27	!	3
110	Olivia	Różański	BBK	P1	3	01:15:23	34.8	76.06	-	2	123	Kornelia	Moskwa	BBK	Ś2	3	01:24:16	39.38	133.9	+	3	43	Kornelia	Moskwa	BBK	Ś2	1	00:25:40	39.38	209.01	#	6
110	Olivia	Różański	BBK	P1	3	01:15:31	34.8	365.15	#	4	126	Kornelia	Moskwa	BBK	Ś2	3	01:26:16	26.72	197.44	#	4	44	Kornelia	Moskwa	BBK	Ś2	1	00:26:01	34.8	180.22	-	2
112	Olivia	Różański	BBK	P1	3	01:16:25	49.08	60.13	--	1	128	Kornelia	Moskwa	BBK	Ś2	3	01:27:56	34.8	139.43	#	4	60	Kornelia	Moskwa	BBK	Ś2	2	00:41:03	22.97	37.66	!	3
113	Olivia	Różański	BBK	P1	3	01:16:56	49.08	51.62	--	1	135	Kornelia	Moskwa	BBK	Ś2	3	01:31:23	26.72	231.11	-	2	79	Kornelia	Moskwa	BBK	Ś2	2	00:52:48	19.6	290.8	!	3
135	Olivia	Różański	BBK	P1	3	01:31:19	44.1	118.11	+	3	63	Pavla	Smidova	BBK	R	2	00:42:09	30.63	115.52	+	3	80	Kornelia	Moskwa	BBK	Ś2	2	00:53:13	22.97	281.04	--	1
135	Olivia	Różański	BBK	P1	3	01:31:30	34.8	139.81	#	4	69	Pavla	Smidova	BBK	R	2	00:46:29	26.72	57.87	--	1	94	Kornelia	Moskwa	BBK	Ś2	3	01:05:34	26.72	104	--	1
137	Olivia	Różański	BBK	P1	3	01:32:36	34.8	95.41	+	3	85	Pavla	Smidova	BBK	R	2	00:56:10	30.63	82.98	#	4	111	Kornelia	Moskwa	BBK	Ś2	3	01:15:56	26.72	129.06	-	2
137	Olivia	Różański	BBK	P1	3	01:32:44	34.8	369.3	--	1	96	Pavla	Smidova	BBK	R	3	01:06:31	39.38	42.52	#	4	136	Kornelia	Moskwa	BBK	Ś2	3	01:31:56	26.72	133.45	-	2
9	Curly	DeHoog	BBK	A	1	00:06:42	40.03	373.59	-	2	96	Pavla	Smidova	BBK	R	3	01:06:35	39.38	62.07	+	3	12	Pavla	Smidova	BBK	R	1	00:08:17	19.6	175.79	!	3
10	Curly	DeHoog	BBK	A	1	00:07:25	44.1	315.41	-	2	96	Pavla	Smidova	BBK	R	3	01:06:44	39.08	153.44	--	1	13	Pavla	Smidova	BBK	R	1	00:08:42	26.72	195.13	--	1
11	Curly	DeHoog	BBK	A	1	00:07:56	44.1	84.22	#	4	110	Pavla	Smidova	BBK	R	3	01:15:27	34.8	77.88	+	3	31	Pavla	Smidova	BBK	R	1	00:18:31	19.6	116.97	-	2
16	Curly	DeHoog	BBK	A	1	00:10:03	34.8	26.93	#	4	126	Pavla	Smidova	BBK	R	3	01:26:16	39.38	86.49	#	4	32	Pavla	Smidova	BBK	R	1	00:18:57	22.97	289.5	-	2
21	Curly	DeHoog	BBK	A	1	00:12:18	49.08	89.81	+	3	129	Pavla	Smidova	BBK	R	3	01:28:34	39.38	171.3	#	4	34	Pavla	Smidova	BBK	R	1	00:20:33	22.97	172.13	-	2
23	Curly	DeHoog	BBK	A	1	00:14:09	49.08	141.65	+	3	135	Pavla	Smidova	BBK	R	3	01:31:23	49.08	52.01	+	3	35	Pavla	Smidova	BBK	R	1	00:21:03	11.03	63.03	!	3
30	Curly	DeHoog	BBK	A	1	00:17:52	49.08	377.48	-	2	26	Ewelina	Żurowska	BDK	P1	1	00:16:15	39.38	124.48	--	1	36	Pavla	Smidova	BBK	R	1	00:21:32	22.97	303.21	!	3
40	Curly	DeHoog	BBK	A	1	00:24:14	30.63	313.19	#	4	40	Ewelina	Żurowska	BDK	P1	1	00:24:14	44.1	58.31	--	1	51	Pavla	Smidova	BBK	R	2	00:36:02	19.6	345.52	#	6
45	Curly	DeHoog	BBK	A	1	00:26:38	44.1	235.85	+	3	47	Ewelina	Żurowska	BDK	P1	1	00:28:29	39.08	244.97	+	3	52	Pavla	Smidova	BBK	R	2	00:36:27	26.72	178.72	-	2
47	Curly	DeHoog	BBK	A	1	00:28:29	34.8	169.61	-	2	67	Ewelina	Żurowska	BDK	P1	2	00:44:02	39.08	333	+	3	72	Pavla	Smidova	BBK	R	2	00:48:38	13.58	247.13	+	4
53	Curly	DeHoog	BBK	A	2	00:36:54	44.1	46.14	#	4	74	Ewelina	Żurowska	BDK	P1	2	00:49:30	39.38	45.97	+	3	89	Pavla	Smidova	BBK	R	2	00:58:00	16.5	374.11	!	3
59	Curly	DeHoog	BBK	A	2	00:40:39	44.1	114.98	#	4	74	Ewelina	Żurowska	BDK	P1	2	00:49:39	39.38	188.6	+	3	90	Pavla	Smidova	BBK	R	2	00:58:29	19.6	48.27	--	1
70	Curly	DeHoog	BBK	A	2	00:46:58	39.38	334.12	-	2	91	Ewelina	Żurowska	BDK	P1	2	00:58:51	34.8	70.24	+	3	115	Pavla	Smidova	BBK	R	3	01:17:44	39.38	133.3	+	4
74	Curly	DeHoog	BBK	A	2	00:49:54	26.72	243.2	--	1	105	Ewelina	Żurowska	BDK	P1	3	01:12:32	34.5	94.15	+	3	7	Ewelina	Żurowska	BDK	P1	1	00:05:15	34.8	237.05	!	3
75	Curly	DeHoog	BBK	A	2	00:50:59	22.97	239.01	#	4	115	Ewelina	Żurowska	BDK	P1	3	01:17:52	34.8	120.62	#	4	8	Ewelina	Żurowska	BDK	P1	1	00:06:14	30.63	303	!	3
78	Curly	DeHoog	BBK	A	2	00:52:26	39.38	265.29	#	4	30	Monika	Fedusio	BDK	P2	1	00:17:52	26.72	110.64	+	3	9	Ewelina	Żurowska	BDK	P1	1	00:06:39	19.6	275.07	-	2
91	Curly	DeHoog	BBK	A	2	00:58:55	44.1	94.37	+	3	133	Monika	Fedusio	BDK	P2	3	01:30:22	39.38	176.56	--	1	28	Ewelina	Żurowska	BDK	P1	1	00:16:56	34.8	233.36	!	3
98	Curly	DeHoog	BBK	A	3	01:07:42	39.38	355.83	--	1	16	Tereza	Vanzurova	BDK	A	1	00:10:03	39.38	42.52	-	2	58	Ewelina	Żurowska	BDK	P1	2	00:40:07	39.38	160.38	#	6
100	Curly	DeHoog	BBK	A	3	01:09:24	44.5	187.26	-	2	45	Tereza	Vanzurova	BDK	A	1	00:26:35	30.63	129.04	+	3	59	Ewelina	Żurowska	BDK	P1	2	00:40:29	34.8	150.65	-	2
105	Curly	DeHoog	BBK	A	3	01:12:32	30.63	19.92	+	2	45	Tereza	Vanzurova	BDK	A	1	00:26:47	34.8	140.29	#	4	78	Ewelina	Żurowska	BDK	P1	2	00:52:22	34.8	101	!	3
106	Curly	DeHoog	BBK	A	3	01:13:36	30.63	127.48	#	4	68	Tereza	Vanzurova	BDK	A	2	00:46:02	39.38	105.12	--	1	106	Ewelina	Żurowska	BDK	P1	3	01:13:32	30.63	106.98	!	3
114	Curly	DeHoog	BBK	A	3	01:17:23	26.72	384.83	#	4	97	Tereza	Vanzurova	BDK	A	3	01:07:14	34.1	78.77	#	4	125	Ewelina	Żurowska	BDK	P1	3	01:25:50	30.63	117.09	-	2
115	Curly	DeHoog	BBK	A	3	01:17:52	34.8	174.2	--	1	100	Tereza	Vanzurova	BDK	A	3	01:09:24	34.8	31	+	3	1	Monika	Fedusio	BDK	P2	1	00:02:45	44.1	272.15	--	1
116	Curly	DeHoog	BBK	A	3	01:18:20	39.38	262.77	-	2	110	Tereza	Vanzurova	BDK	A	3	01:15:19	34.8	78.23	-	2	18	Monika	Fedusio	BDK	P2	1	00:10:49	39.38	74.43	-	2
117	Curly	DeHoog	BBK	A	3	01:19:43	30.63	108.78	+	3	110	Tereza	Vanzurova	BDK	A	3	01:15:23	34.8	44.1	+	3	40	Monika	Fedusio	BDK	P2	1	00:24:10	34.8	226.13	!	3
117	Curly	DeHoog	BBK	A	3	01:19:49	26.72	217.83	#	4	117	Tereza	Vanzurova	BDK	A	3	01:19:49	26.72	116.25	--	1	65	Monika	Fedusio	BDK	P2	2	00:43:59	39.38	156.54	-	2
122	Curly	DeHoog	BBK	A	3	01:23:49	30.63	321.05	#	4	11	Marta	Pol	BDK	Ś1	1	00:07:55	22.97	89.94	--	1	68	Monika	Fedusio	BDK	P2	2	00:45:58	39.38	77.79	-	2
123	Curly	DeHoog	BBK	A	3	01:24:20	34.8	168.08	+	3	36	Marta	Pol	BDK	Ś1	1	00:21:40	44.1	247.17	+	3	85	Monika	Fedusio	BDK	P2	2	00:56:03	34.8	110.42	-	2
129	Curly	DeHoog	BBK	A	3	01:28:29	29.08	117.69	+	3	48	Marta	Pol	BDK	Ś1	1	00:22:08	30.63	169.52	+	3	95	Monika	Fedusio	BDK	P2	3	01:06:01	30.63	179.64	!	3
139	Curly	DeHoog	BBK	A	3	01:34:26	34.8	132.5	+	3	49	Marta	Pol	BDK	Ś1	2	00:34:28	22.97	319.04	+	3	112	Monika	Fedusio	BDK	P2	3	01:16:21	26.72	385.87	+	4
139	Curly	DeHoog	BBK	A	3	01:34:32	34.8	237.29	#	4	49	Marta	Pol	BDK	Ś1	2	00:35:13	19.6	106.4	#	4	113	Monika	Fedusio	BDK	P2	3	01:16:52	26.72	391.55	+	4
20	Martyna	Świrad	BBK	Ś1	1	00:11:44	49.08	233.86	--	1	95	Marta	Pol	BDK	Ś1	3	01:06:05	24.1	196.11	--	1	5	Tereza	Vanzurova	BDK	A	1	00:04:29	26.72	301.08	--	1
46	Martyna	Świrad	BBK	Ś1	1	00:27:57	44.1	86.47	-	2	96	Marta	Pol	BDK	Ś1	3	01:06:39	34.8	278.35	+	3	25	Tereza	Vanzurova	BDK	A	1	00:15:06	30.63	303.08	+	4
61	Martyna	Świrad	BBK	Ś1	2	00:41:42	42.07	74.81	#	4	132	Marta	Pol	BDK	Ś1	3	01:29:57	26.72	261.77	#	4	26	Tereza	Vanzurova	BDK	A	1	00:16:01	39.38	291.25	+	4
67	Martyna	Świrad	BBK	Ś1	2	00:44:02	26.72	363.2	+	3	135	Marta	Pol	BDK	Ś1	3	01:31:30	26.72	298.54	--	1	53	Tereza	Vanzurova	BDK	A	2	00:36:50	34.8	168	+	4
85	Martyna	Świrad	BBK	Ś1	2	00:56:06	39.38	343.16	-	2	137	Marta	Pol	BDK	Ś1	3	01:32:36	34.8	259.91	+	3	73	Tereza	Vanzurova	BDK	A	2	00:49:02	34.8	86.15	#	6
117	Martyna	Świrad	BBK	Ś1	3	01:19:40	54.5	47.38	+	3	3	Anna	Stencel	BDK	Ś2	1	00:03:38	34.8	256	+	3	74	Tereza	Vanzurova	BDK	A	2	00:49:22	34.8	52.5	+	4
120	Martyna	Świrad	BBK	Ś1	3	01:22:13	49.08	39.56	#	4	20	Anna	Stencel	BDK	Ś2	1	00:11:44	19.6	22.2	#	4	75	Tereza	Vanzurova	BDK	A	2	00:50:55	39.08	14.32	!	3
18	Kornelia	Moskwa	BBK	Ś2	1	00:10:52	34.8	118.07	#	4	24	Anna	Stencel	BDK	Ś2	1	00:14:41	30.63	236.61	+	3	91	Tereza	Vanzurova	BDK	A	2	00:58:48	34.8	63.64	-	2
59	Kornelia	Moskwa	BBK	Ś2	2	00:40:32	34.8	312.71	-	2	45	Anna	Stencel	BDK	Ś2	1	00:26:47	34.8	251.54	#	4	105	Tereza	Vanzurova	BDK	A	3	01:12:28	34.8	248	-	2
74	Kornelia	Moskwa	BBK	Ś2	2	00:49:38	30.63	102.08	-	2	53	Anna	Stencel	BDK	Ś2	2	00:36:54	26.72	247.01	--	1	122	Tereza	Vanzurova	BDK	A	3	01:23:42	34.8	274.53	-	2
86	Kornelia	Moskwa	BBK	Ś2	2	00:56:43	11.03	277.67	#	4	74	Anna	Stencel	BDK	Ś2	2	00:49:30	30.63	112.36	+	3	3	Marta	Pol	BDK	Ś1	1	00:03:34	22.97	292.03	!	3
88	Kornelia	Moskwa	BBK	Ś2	2	00:57:39	34.8	101.95	#	4	76	Anna	Stencel	BDK	Ś2	2	00:51:27	30.63	263.5	--	1	20	Marta	Pol	BDK	Ś1	1	00:11:41	16.5	261.5	!	3
91	Kornelia	Moskwa	BBK	Ś2	2	00:58:51	19.6	67.42	-	2	77	Anna	Stencel	BDK	Ś2	2	00:51:52	22.97	217.71	+	3	21	Marta	Pol	BDK	Ś1	1	00:12:07	26.72	217.47	!	3
134	Kornelia	Moskwa	BBK	Ś2	3	01:30:52	30.63	122.92	--	1	97	Anna	Stencel	BDK	Ś2	3	01:07:14	22.97	351.07	#	4	22	Marta	Pol	BDK	Ś1	1	00:13:41	30.63	158.62	#	6
3	Ewelina	Żurowska	BDK	P1	1	00:03:48	30.63	362.11	--	1	98	Anna	Stencel	BDK	Ś2	3	01:07:42	39.38	168.5	#	4	23	Marta	Pol	BDK	Ś1	1	00:14:05	34.8	285.28	!	3
9	Ewelina	Żurowska	BDK	P1	1	00:06:55	26.72	367.47	--	1	99	Anna	Stencel	BDK	Ś2	3	01:08:08	34.8	291.67	+	3	44	Marta	Pol	BDK	Ś1	1	00:26:30	30.63	294.29	+	4
10	Ewelina	Żurowska	BDK	P1	1	00:07:29	39.38	368.61	#	4	103	Anna	Stencel	BDK	Ś2	3	01:11:29	22.97	350.56	--	1	46	Marta	Pol	BDK	Ś1	1	00:27:54	34.1	235.36	-	2
24	Ewelina	Żurowska	BDK	P1	1	00:14:46	39.08	203.53	--	1	104	Anna	Stencel	BDK	Ś2	3	01:12:06	26.72	220.1	#	4	47	Marta	Pol	BDK	Ś1	1	00:28:25	30.63	237.38	!	3
41	Ewelina	Żurowska	BDK	P1	1	00:24:39	34.8	229.6	--	1	119	Anna	Stencel	BDK	Ś2	3	01:21:46	19.6	105.2	--	1	40	Marta	Pol	BDK	Ś1	2	00:35:39	34.8	235.33	-	2
42	Ewelina	Żurowska	BDK	P1	1	00:25:03	34.8	109.56	--	1	122	Anna	Stencel	BDK	Ś2	3	01:23:46	30.63	200.35	-	2	70	Marta	Pol	BDK	Ś1	2	00:46:54	30.63	81.5	-	2
46	Ewelina	Żurowska	BDK	P1	1	00:28:01	44.1	75.29	#	4	123	Anna	Stencel	BDK	Ś2	3	01:24:20	34.8	115.07	-	2	71	Marta	Pol	BDK	Ś1	2	00:48:13	26.72	49.5	!	3
48	Ewelina	Żurowska	BDK	P1	2	00:34:32	44.1	116.5	+	3	123	Anna	Stencel	BDK	Ś2	3	01:24:24	22.97	204.02	--	1	88	Marta	Pol	BDK	Ś1	2	00:57:36	30.63	162.69	!	3
69	Ewelina	Żurowska	BDK	P1	2	00:46:29	30.63	140.94	#	4	130	Anna	Stencel	BDK	Ś2	3	01:29:12	30.63	258.85	--	1	97	Marta	Pol	BDK	Ś1	3	01:07:10	26.72	201.84	+	4
72	Ewelina	Żurowska	BDK	P1	2	00:48:42	39.38	295.74	#	4	8	Magdalena	Mazur	BDK	R	1	00:06:18	34.8	63.03	#	4	98	Marta	Pol	BDK	Ś1	3	01:07:38	34.8	222.06	!	3
74	Ewelina	Żurowska	BDK	P1	2	00:49:50	34.8	129	+	3	9	Magdalena	Mazur	BDK	R	1	00:06:50	30.63	167	+	3	99	Marta	Pol	BDK	Ś1	3	01:08:05	34.8	304.03	!	3
85	Ewelina	Żurowska	BDK	P1	2	00:56:10	44.1	241.92	--	1	53	Magdalena	Mazur	BDK	R	2	00:36:54	26.72	16.49	--	1	100	Marta	Pol	BDK	Ś1	3	01:09:20	26.72	239.64	!	3
96	Ewelina	Żurowska	BDK	P1	3	01:06:31	39.38	311.35	-	2	55	Magdalena	Mazur	BDK	R	2	00:37:44	30.63	60.3	--	1	101	Marta	Pol	BDK	Ś1	3	01:10:31	26.72	233.07	!	3
96	Ewelina	Żurowska	BDK	P1	3	01:06:35	30.63	89.56	-	2	105	Magdalena	Mazur	BDK	R	3	01:12:36	34.8	32.02	-	2	116	Marta	Pol	BDK	Ś1	3	01:18:17	30.63	298.06	!	3
96	Ewelina	Żurowska	BDK	P1	3	01:06:44	34.8	274.51	#	4	127	Magdalena	Mazur	BDK	R	3	01:26:44	34.8	140.25	--	1	117	Marta	Pol	BDK	Ś1	3	01:19:37	34.8	263	-	2
100	Ewelina	Żurowska	BDK	P1	3	01:09:29	39.08	63.6	#	4	3.	Katarzyna	Zaroślińska-Król	DEV	A	1	00:10:57	49.08	78.1	-	2	11	Anna	Stencel	BDK	Ś2	1	00:07:51	26.72	245.81	!	3
106	Ewelina	Żurowska	BDK	P1	3	01:13:10	34.5	343.76	#	4	3.	Katarzyna	Zaroślińska-Król	DEV	A	1	00:11:09	39.38	200.08	=	1	30	Anna	Stencel	BDK	Ś2	1	00:17:48	30.63	229.86	!	3
115	Ewelina	Żurowska	BDK	P1	3	01:17:48	34.8	304.83	-	2	5.	Katarzyna	Zaroślińska-Król	DEV	A	1	00:11:59	26.72	196.12	=	1	61	Anna	Stencel	BDK	Ś2	2	00:41:30	26.72	64.03	!	3
116	Ewelina	Żurowska	BDK	P1	3	01:18:24	39.38	194.73	+	3	21.	Katarzyna	Zaroślińska-Król	DEV	A	1	00:20:50	39.38	132	=	1	81	Anna	Stencel	BDK	Ś2	2	00:53:35	30.63	58.82	!	3
119	Ewelina	Żurowska	BDK	P1	3	01:21:43	39.08	167.11	+	3	23.	Katarzyna	Zaroślińska-Król	DEV	A	1	00:22:02	49.08	38.28	+	4	108	Anna	Stencel	BDK	Ś2	3	01:14:20	22.97	233.26	!	3
121	Ewelina	Żurowska	BDK	P1	3	01:23:23	34.8	213.15	#	4	23.	Katarzyna	Zaroślińska-Król	DEV	A	1	00:22:08	34.8	151.33	#	5	132	Anna	Stencel	BDK	Ś2	3	01:29:53	22.97	283.39	!	3
123	Ewelina	Żurowska	BDK	P1	3	01:24:16	39.08	115.38	-	2	28.	Katarzyna	Zaroślińska-Król	DEV	A	1	00:25:52	44.1	37.64	#	5	133	Anna	Stencel	BDK	Ś2	3	01:30:18	30.63	222.77	!	3
137	Ewelina	Żurowska	BDK	P1	3	01:32:32	39.08	201.79	-	2	30.	Katarzyna	Zaroślińska-Król	DEV	A	1	00:27:38	34.8	45.62	=	1	14	Magdalena	Mazur	BDK	Ś2	1	00:09:01	13.58	49.65	+	4
7	Monika	Fedusio	BDK	P2	1	00:05:23	44.5	26.08	#	4	3.	Katarzyna	Zaroślińska-Król	DEV	A	2	00:45:38	49.08	65.39	#	5	15	Magdalena	Mazur	BDK	Ś2	1	00:09:29	16.5	46.04	!	3
9	Monika	Fedusio	BDK	P2	1	00:06:46	44.1	223.49	-	2	4.	Katarzyna	Zaroślińska-Król	DEV	A	2	00:45:58	44.1	192	+	4	37	Magdalena	Mazur	BDK	Ś2	1	00:22:05	16.5	46.27	-	2
15	Monika	Fedusio	BDK	P2	1	00:09:35	39.38	41.76	--	1	11.	Katarzyna	Zaroślińska-Król	DEV	A	2	00:49:12	60.03	143.13	#	5	64	Magdalena	Mazur	BDK	Ś2	2	00:42:30	34.8	224.75	+	4
21	Monika	Fedusio	BDK	P2	1	00:12:14	39.38	89.68	-	2	23.	Katarzyna	Zaroślińska-Król	DEV	A	2	00:55:06	78.4	39.46	=	1	83	Magdalena	Mazur	BDK	Ś2	2	00:55:10	26.72	177.02	+	4
29	Monika	Fedusio	BDK	P2	1	00:17:28	44.1	9.49	#	4	41.	Katarzyna	Zaroślińska-Król	DEV	A	2	01:07:44	72.07	56.44	-	2	93	Magdalena	Mazur	BDK	R	3	01:05:08	16.5	200.42	-	2
33	Monika	Fedusio	BDK	P2	1	00:20:10	39.38	85.7	#	4	6.	Katarzyna	Zaroślińska-Król	DEV	A	3	01:18:25	72.07	96.84	=	1	110	Magdalena	Mazur	BDK	R	3	01:15:15	16.5	77.28	+	4
34	Monika	Fedusio	BDK	P2	1	00:20:37	44.1	352.15	-	2	9.	Katarzyna	Zaroślińska-Król	DEV	A	3	01:19:49	54.5	149.9	=	1	135	Magdalena	Mazur	BDK	R	3	01:31:15	13.58	195	+	4
36	Monika	Fedusio	BDK	P2	1	00:21:44	34.8	140.43	#	4	22.	Katarzyna	Zaroślińska-Król	DEV	A	3	01:27:41	65.82	279.96	-	2	11.	Katarzyna	Zaroślińska-Król	DEV	A	1	00:14:38	44.1	352.84	/	4
38	Monika	Fedusio	BDK	P2	1	00:22:37	30.63	229.06	-	2	22.	Katarzyna	Zaroślińska-Król	DEV	A	3	01:27:53	44.1	373.21	-	2	32.	Katarzyna	Zaroślińska-Król	DEV	A	1	00:28:34	39.38	183.88	-	2
39	Monika	Fedusio	BDK	P2	1	00:23:49	44.1	233.14	#	4	4.	Katarzyna	Zaroślińska-Król	DEV	A	4	01:51:36	49.08	354.7	-	2	15.	Katarzyna	Zaroślińska-Król	DEV	A	2	00:50:57	49.08	33.6	-	2
59	Monika	Fedusio	BDK	P2	2	00:40:36	34.8	321.71	-	2	6.	Katarzyna	Zaroślińska-Król	DEV	A	4	01:52:45	34.8	251.96	=	1	30.	Katarzyna	Zaroślińska-Król	DEV	A	2	00:59:03	49.08	151.79	-	2
60	Monika	Fedusio	BDK	P2	2	00:41:07	44.1	342.95	#	4	8.	Katarzyna	Zaroślińska-Król	DEV	A	4	01:53:49	60.03	74.17	=	1	12.	Katarzyna	Zaroślińska-Król	DEV	A	3	01:21:48	49.08	270.98	-	2
63	Monika	Fedusio	BDK	P2	2	00:42:09	39.38	128.14	#	4	44.	Katarzyna	Zaroślińska-Król	DEV	A	4	02:16:17	72.07	180.1	#	5	28.	Katarzyna	Zaroślińska-Król	DEV	A	3	01:30:40	54.5	320.52	!	3
65	Monika	Fedusio	BDK	P2	2	00:43:02	44.1	112.01	+	3	1.	Michaela	Mlejnkova	DEV	P1	1	00:09:49	49.08	33.97	=	1	29.	Katarzyna	Zaroślińska-Król	DEV	A	3	01:32:04	60.03	275.49	-	2
65	Monika	Fedusio	BDK	P2	2	00:43:11	30.63	94.15	--	1	2.	Michaela	Mlejnkova	DEV	P1	1	00:10:18	54.5	87.8	+	4	45.	Katarzyna	Zaroślińska-Król	DEV	A	3	01:42:49	49.08	370.11	#	6
74	Monika	Fedusio	BDK	P2	2	00:49:46	34.8	256.09	+	3	2.	Michaela	Mlejnkova	DEV	P1	1	00:10:27	44.1	93.64	=	1	46.	Katarzyna	Zaroślińska-Król	DEV	A	3	01:43:51	60.03	105.48	-	2
99	Monika	Fedusio	BDK	P2	3	01:08:12	44.1	189.72	+	3	3.	Michaela	Mlejnkova	DEV	P1	1	00:11:02	54.5	205.68	+	4	10.	Katarzyna	Zaroślińska-Król	DEV	A	4	01:54:51	34.8	43.83	+	5
104	Monika	Fedusio	BDK	P2	3	01:12:02	34.8	325.02	-	2	18.	Michaela	Mlejnkova	DEV	P1	1	00:18:50	39.38	99.61	=	1	11.	Katarzyna	Zaroślińska-Król	DEV	A	4	01:55:29	39.38	176.24	-	2
109	Monika	Fedusio	BDK	P2	3	01:14:49	44.5	41.19	-	2	20.	Michaela	Mlejnkova	DEV	P1	1	00:20:28	13.58	150.96	#	5	12.	Katarzyna	Zaroślińska-Król	DEV	A	4	01:56:55	44.1	116.28	-	2
109	Monika	Fedusio	BDK	P2	3	01:14:56	49.08	93.38	#	4	42.	Michaela	Mlejnkova	DEV	P1	1	00:35:20	54.5	228.37	=	1	30.	Katarzyna	Zaroślińska-Król	DEV	A	4	02:08:14	49.08	71.87	-	2
110	Monika	Fedusio	BDK	P2	3	01:15:27	39.38	246.79	-	2	6.	Michaela	Mlejnkova	DEV	P1	2	00:46:56	65.82	108.24	=	1	5.	Michaela	Mlejnkova	DEV	P1	1	00:11:56	34.8	83.68	-	2
111	Monika	Fedusio	BDK	P2	3	01:16:00	34.8	385.47	#	4	17.	Michaela	Mlejnkova	DEV	P1	2	00:52:24	65.82	44.72	=	1	23.	Michaela	Mlejnkova	DEV	P1	1	00:21:55	44.1	280.64	-	2
126	Monika	Fedusio	BDK	P2	3	01:26:16	34.5	171.84	-	2	38.	Michaela	Mlejnkova	DEV	P1	2	01:05:46	65.82	52.39	-	2	24.	Michaela	Mlejnkova	DEV	P1	1	00:23:29	44.1	197.14	-	2
128	Monika	Fedusio	BDK	P2	3	01:27:56	39.38	311.4	-	2	19.21.	Michaela	Mlejnkova	DEV	P1	3	01:25:53	26.72	195.13	-	2	25.	Michaela	Mlejnkova	DEV	P1	1	00:24:00	39.38	226.22	+	5
129	Monika	Fedusio	BDK	P2	3	01:28:33	39.38	137.12	-	2	21.	Michaela	Mlejnkova	DEV	P1	3	01:27:08	85	109.12	=	1	26.	Michaela	Mlejnkova	DEV	P1	1	00:24:27	34.8	103.08	#	6
2	Tereza	Vanzurova	BDK	A	1	00:03:09	39.38	185.65	#	4	22.	Michaela	Mlejnkova	DEV	P1	3	01:27:57	60.03	115.73	=	1	27.	Michaela	Mlejnkova	DEV	P1	1	00:24:59	39.38	281.86	-	2
3	Tereza	Vanzurova	BDK	A	1	00:03:41	39.38	147.65	-	2	37.	Michaela	Mlejnkova	DEV	P1	3	01:37:01	60.03	287	=	1	45.	Michaela	Mlejnkova	DEV	P1	1	00:36:36	39.38	277.87	-	2
14	Tereza	Vanzurova	BDK	A	1	00:09:09	34.8	103.25	#	4	18.	Michaela	Mlejnkova	DEV	P1	4	02:01:01	65.82	185	-	2	8.	Michaela	Mlejnkova	DEV	P1	2	00:47:40	39.38	79.1	!	3
16	Tereza	Vanzurova	BDK	A	1	00:09:59	39.38	164.79	-	2	21.	Michaela	Mlejnkova	DEV	P1	4	02:03:51	34.8	194.2	=	1	9.	Michaela	Mlejnkova	DEV	P1	2	00:48:06	39.38	30.46	/	4
17	Tereza	Vanzurova	BDK	A	1	00:10:26	39.38	220.04	#	4	11.	Jelena	Blagojević	DEV	P2	1	00:14:42	60.03	301.87	=	1	10.	Michaela	Mlejnkova	DEV	P1	2	00:48:36	54.5	352.96	/	4
21	Tereza	Vanzurova	BDK	A	1	00:12:21	30.63	18	#	4	24.	Jelena	Blagojević	DEV	P2	1	00:23:33	49.08	131.59	-	2	26.	Michaela	Mlejnkova	DEV	P1	2	00:56:58	49.08	139.44	-	2
24	Tereza	Vanzurova	BDK	A	1	00:14:37	39.38	77.67	-	2	45.	Jelena	Blagojević	DEV	P2	1	00:36:40	49.08	184.53	=	1	4.	Michaela	Mlejnkova	DEV	P1	3	01:17:27	72.07	180.02	-	2
30	Tereza	Vanzurova	BDK	A	1	00:17:57	44.1	240.48	--	1	47.	Jelena	Blagojević	DEV	P2	1	00:37:36	44.1	377.64	=	1	5.	Michaela	Mlejnkova	DEV	P1	3	01:17:52	39.38	247.46	-	2
31	Tereza	Vanzurova	BDK	A	1	00:18:35	44.1	145.33	--	1	9.	Jelena	Blagojević	DEV	P2	2	00:48:10	54.5	154.99	+	4	24.	Michaela	Mlejnkova	DEV	P1	3	01:28:54	49.08	196.04	=	1
35	Tereza	Vanzurova	BDK	A	1	00:21:07	44.1	357.24	-	2	10.	Jelena	Blagojević	DEV	P2	2	00:48:40	54.5	43.83	=	1	41.	Michaela	Mlejnkova	DEV	P1	3	01:39:56	39.38	214.39	-	2
37	Tereza	Vanzurova	BDK	A	1	00:22:12	26.72	348.21	--	1	26.	Jelena	Blagojević	DEV	P2	2	00:57:02	65.82	55.73	=	1	5.	Michaela	Mlejnkova	DEV	P1	4	01:52:09	44.1	245.8	/	4
44	Tereza	Vanzurova	BDK	A	1	00:26:04	39.38	244.61	-	2	30.	Jelena	Blagojević	DEV	P2	2	00:59:07	65.82	58.05	=	1	6.	Michaela	Mlejnkova	DEV	P1	4	01:52:38	49.08	121.59	-	2
45	Tereza	Vanzurova	BDK	A	1	00:26:43	34.8	267.95	-	2	9.	Jelena	Blagojević	DEV	P2	3	01:19:45	44.1	392.05	-	2	25.	Michaela	Mlejnkova	DEV	P1	4	02:06:00	72.07	21.02	-	2
47	Tereza	Vanzurova	BDK	A	1	00:28:32	44.1	298.4	--	1	28.	Jelena	Blagojević	DEV	P2	3	01:30:44	72.07	109.66	#	5	45.	Michaela	Mlejnkova	DEV	P1	4	02:16:44	49.08	71.03	+	5
48	Tereza	Vanzurova	BDK	A	2	00:34:20	30.63	90.38	-	2	41.	Jelena	Blagojević	DEV	P2	3	01:39:59	72.07	297.89	=	1	14.	Jelena	Blagojević	DEV	P2	1	00:15:33	30.63	271.23	!	3
52	Tereza	Vanzurova	BDK	A	2	00:36:31	34.8	59.67	#	4	43.	Alexandra	Frantti	DEV	P2	3	01:41:46	60.03	65.51	=	1	15.	Jelena	Blagojević	DEV	P2	1	00:16:05	22.97	137.77	+	5
55	Tereza	Vanzurova	BDK	A	2	00:37:41	34.8	159.7	-	2	25.	Alexandra	Frantti	DEV	P2	4	02:06:04	92.08	70.49	=	1	35.	Jelena	Blagojević	DEV	P2	1	00:29:55	19.6	253.58	-	2
76	Tereza	Vanzurova	BDK	A	2	00:51:23	44.1	119.63	-	2	34.	Alexandra	Frantti	DEV	P2	4	02:08:18	65.82	166.64	=	1	36.	Jelena	Blagojević	DEV	P2	1	00:30:20	49.08	284.97	!	3
79	Tereza	Vanzurova	BDK	A	2	00:52:51	39.38	173.97	--	1	1.	Zuzanna	Efimienko-Młotkowska	DEV	Ś1	1	00:09:49	16.5	217.51	=	1	37.	Jelena	Blagojević	DEV	P2	1	00:31:47	30.63	297.42	-	2
80	Tereza	Vanzurova	BDK	A	2	00:58:04	44.1	265.56	-	2	2.	Zuzanna	Efimienko-Młotkowska	DEV	Ś1	1	00:10:18	34.8	60.73	+	4	17.	Jelena	Blagojević	DEV	P2	2	00:52:15	30.63	370.03	/	4
91	Tereza	Vanzurova	BDK	A	2	00:59:05	44.5	61.22	--	1	2.	Zuzanna	Efimienko-Młotkowska	DEV	Ś1	1	00:10:27	22.97	199.54	=	1	32.	Jelena	Blagojević	DEV	P2	2	01:00:04	49.08	80.26	-	2
103	Tereza	Vanzurova	BDK	A	3	01:11:25	30.63	256.32	-	2	3.	Zuzanna	Efimienko-Młotkowska	DEV	Ś1	1	00:11:02	30.63	70.6	+	4	15.	Jelena	Blagojević	DEV	P2	3	01:23:42	49.08	237.23	+	5
104	Tereza	Vanzurova	BDK	A	3	01:11:54	44.1	146.84	-	2	3.	Zuzanna	Efimienko-Młotkowska	DEV	Ś1	1	00:11:09	34.8	279.4	=	1	16.	Jelena	Blagojević	DEV	P2	3	01:24:22	49.08	478.51	-	2
118	Tereza	Vanzurova	BDK	A	3	01:20:15	30.63	95.82	--	1	5.	Zuzanna	Efimienko-Młotkowska	DEV	Ś1	1	00:11:59	26.72	249.84	=	1	32.	Jelena	Blagojević	DEV	P2	3	01:33:49	78.4	265.93	-	2
127	Tereza	Vanzurova	BDK	A	3	01:26:40	34.8	278.4	-	2	18.	Zuzanna	Efimienko-Młotkowska	DEV	Ś1	1	00:18:50	54.5	118.51	=	1	14.	Jelena	Blagojević	DEV	P2	4	01:57:54	44.1	224.64	-	2
134	Tereza	Vanzurova	BDK	A	3	01:30:49	30.63	134.24	-	2	21.	Zuzanna	Efimienko-Młotkowska	DEV	Ś1	1	00:20:50	39.38	131.14	=	1	36.	Jelena	Blagojević	DEV	P2	4	02:12:17	65.82	256.64	!	3
135	Tereza	Vanzurova	BDK	A	3	01:31:26	26.72	348.66	-	2	22.	Zuzanna	Efimienko-Młotkowska	DEV	Ś1	1	00:21:21	30.63	146.01	#	5	37.	Jelena	Blagojević	DEV	P2	4	02:12:43	49.08	65.92	-	2
136	Tereza	Vanzurova	BDK	A	3	01:32:00	39.38	45.22	#	4	23.	Zuzanna	Efimienko-Młotkowska	DEV	Ś1	1	00:21:58	34.8	185.78	-	2	8.	Zuzanna	Efimienko-Młotkowska	DEV	Ś1	1	00:13:20	22.97	33.84	/	4
12	Marta	Pol	BDK	Ś1	1	00:08:21	39.38	282	--	1	23.	Zuzanna	Efimienko-Młotkowska	DEV	Ś1	1	00:22:02	26.72	103.77	-	2	9.	Zuzanna	Efimienko-Młotkowska	DEV	Ś1	1	00:13:46	26.72	55.36	=	1
19	Marta	Pol	BDK	Ś1	1	00:11:16	30.63	104.04	#	4	23.	Zuzanna	Efimienko-Młotkowska	DEV	Ś1	1	00:22:04	19.6	365.51	-	2	29.	Zuzanna	Efimienko-Młotkowska	DEV	Ś1	1	00:27:03	19.6	81.58	=	1
32	Marta	Pol	BDK	Ś1	1	00:19:00	39.38	354.03	--	1	23.	Zuzanna	Efimienko-Młotkowska	DEV	Ś1	1	00:22:08	34.8	110.11	#	5	47.	Zuzanna	Efimienko-Młotkowska	DEV	Ś1	1	00:37:33	16.5	141.99	/	4
49	Marta	Pol	BDK	Ś1	2	00:35:02	34.8	192.75	+	3	24.	Zuzanna	Efimienko-Młotkowska	DEV	Ś1	1	00:23:37	34.8	154.62	#	5	12.	Zuzanna	Efimienko-Młotkowska	DEV	Ś1	2	00:49:38	39.38	335.05	-	2
66	Marta	Pol	BDK	Ś1	2	00:43:36	44.1	38.83	#	4	39.	Zuzanna	Efimienko-Młotkowska	DEV	Ś1	1	00:32:48	34.8	96.93	+	4	28.	Zuzanna	Efimienko-Młotkowska	DEV	Ś1	2	00:57:51	30.63	307.77	=	1
84	Marta	Pol	BDK	Ś1	2	00:55:40	30.63	49.4	#	4	40.	Zuzanna	Efimienko-Młotkowska	DEV	Ś1	1	00:34:13	30.63	139.52	=	1	9.	Zuzanna	Efimienko-Młotkowska	DEV	Ś1	3	01:19:41	44.1	192.51	-	2
6	Anna	Stencel	BDK	Ś2	1	00:04:55	44.1	304.73	#	4	42.	Zuzanna	Efimienko-Młotkowska	DEV	Ś1	1	00:35:20	19.6	125.4	=	1	26.	Zuzanna	Efimienko-Młotkowska	DEV	Ś1	3	01:29:46	30.63	183.88	=	1
26	Anna	Stencel	BDK	Ś2	1	00:16:10	39.38	204.46	-	2	45.	Zuzanna	Efimienko-Młotkowska	DEV	Ś1	1	00:36:40	26.72	152.71	=	1	43.	Magdalena	Hawryła	DEV	Ś1	3	01:41:28	39.38	87.64	!	3
54	Anna	Stencel	BDK	Ś2	2	00:37:17	45.82	217.9	--	1	3.	Zuzanna	Efimienko-Młotkowska	DEV	Ś1	2	00:45:38	49.08	163.92	#	5	8.	Kamila	Witkowska	DEV	Ś1	4	01:53:45	49.08	141.35	-	2
57	Anna	Stencel	BDK	Ś2	2	00:39:45	44.5	341.32	#	4	6.	Zuzanna	Efimienko-Młotkowska	DEV	Ś1	2	00:46:56	39.38	203.09	=	1	27.	Kamila	Witkowska	DEV	Ś1	4	02:06:56	39.38	68.96	=	1
70	Anna	Stencel	BDK	Ś2	2	00:47:01	30.63	304.52	#	4	21.	Zuzanna	Efimienko-Młotkowska	DEV	Ś1	2	00:54:16	49.08	138.16	=	1	17.	Kamila	Witkowska	DEV	Ś2	1	00:18:17	39.38	258.28	=	1
74	Anna	Stencel	BDK	Ś2	2	00:49:35	40.03	364.98	-	2	23.	Zuzanna	Efimienko-Młotkowska	DEV	Ś1	2	00:55:06	60.03	210.21	=	1	39.	Kamila	Witkowska	DEV	Ś2	1	00:32:44	34.8	213.15	/	4
92	Anna	Stencel	BDK	Ś2	2	00:59:31	54.5	161.06	--	1	26.	Zuzanna	Efimienko-Młotkowska	DEV	Ś1	2	00:57:03	26.72	143	=	1	40.	Kamila	Witkowska	DEV	Ś2	1	00:34:09	34.8	127.88	/	4
99	Anna	Stencel	BDK	Ś2	3	01:08:16	49.08	65.49	#	4	41.	Zuzanna	Efimienko-Młotkowska	DEV	Ś1	2	01:07:52	26.72	104.4	=	1	19.	Kamila	Witkowska	DEV	Ś2	2	00:53:25	30.63	400.26	+	5
107	Anna	Stencel	BDK	Ś2	3	01:13:59	44.1	211.66	#	4	2.	Zuzanna	Efimienko-Młotkowska	DEV	Ś1	3	01:15:15	22.97	283.56	=	1	20.	Kamila	Witkowska	DEV	Ś2	2	00:53:52	49.08	144.07	#	6
124	Anna	Stencel	BDK	Ś2	3	01:25:27	44.1	275.04	#	4	5.	Zuzanna	Efimienko-Młotkowska	DEV	Ś1	3	01:17:55	30.63	46.86	=	1	21.	Kamila	Witkowska	DEV	Ś2	2	00:54:12	34.8	100.17	-	2
129	Anna	Stencel	BDK	Ś2	3	01:28:21	49.08	262.45	+	3	6.	Zuzanna	Efimienko-Młotkowska	DEV	Ś1	3	01:18:25	54.5	102.18	=	1	34.	Kamila	Witkowska	DEV	Ś2	2	01:01:22	44.1	101.12	/	4
129	Anna	Stencel	BDK	Ś2	3	01:28:26	39.38	195.03	-	2	19.	Zuzanna	Efimienko-Młotkowska	DEV	Ś1	3	01:25:57	44.1	245.08	=	1	35.	Kamila	Witkowska	DEV	Ś2	2	01:02:40	34.8	39.05	#	6
3.	Katarzyna	Zaroślińska-Król	DEV	A	1	00:11:06	49.08	145.99	-	2	21.	Zuzanna	Efimienko-Młotkowska	DEV	Ś1	3	01:27:08	26.72	241.36	=	1	36.	Kamila	Witkowska	DEV	Ś2	2	01:03:11	49.08	26.48	/	4
10.	Katarzyna	Zaroślińska-Król	DEV	A	1	00:14:12	39.38	167.73	#	4	22.	Zuzanna	Efimienko-Młotkowska	DEV	Ś1	3	01:27:41	60.03	228	-	2	37.	Kamila	Witkowska	DEV	Ś2	2	01:04:26	60.03	109.18	/	4
13.	Katarzyna	Zaroślińska-Król	DEV	A	1	00:15:41	54.5	458.63	#	4	22.	Zuzanna	Efimienko-Młotkowska	DEV	Ś1	3	01:27:57	54.5	163.37	=	1	38.	Kamila	Witkowska	DEV	Ś2	2	01:05:43	54.5	59.48	-	2
19.	Katarzyna	Zaroślińska-Król	DEV	A	1	00:20:07	65.82	345	#	4	35.	Zuzanna	Efimienko-Młotkowska	DEV	Ś1	3	01:36:05	44.1	247.12	+	4	39.	Kamila	Witkowska	DEV	Ś2	2	01:06:22	49.08	141.8	/	4
31.	Katarzyna	Zaroślińska-Król	DEV	A	1	00:28:06	44.1	98.39	#	4	37.	Zuzanna	Efimienko-Młotkowska	DEV	Ś1	3	01:37:01	30.63	560.09	=	1	18.	Kamila	Witkowska	DEV	Ś2	3	01:25:17	54.5	229.26	/	4
33.	Katarzyna	Zaroślińska-Król	DEV	A	1	00:29:03	60.03	398.21	=	1	41.	Zuzanna	Efimienko-Młotkowska	DEV	Ś1	3	01:40:00	60.03	159	=	1	19.	Kamila	Witkowska	DEV	Ś2	3	01:25:50	65.82	386.68	-	2
44.	Katarzyna	Zaroślińska-Król	DEV	A	1	00:36:11	54.5	238.21	#	4	5.	Kamila	Witkowska	DEV	Ś1	4	01:52:14	60.03	246.45	#	5	34.	Kamila	Witkowska	DEV	Ś2	3	01:35:39	60.03	222.41	#	6
46.	Katarzyna	Zaroślińska-Król	DEV	A	1	00:37:08	44.1	87.66	#	4	6.	Kamila	Witkowska	DEV	Ś1	4	01:52:41	39.38	95	-	2	35.	Kamila	Witkowska	DEV	Ś2	3	01:36:01	54.5	275.02	-	2
48.	Katarzyna	Zaroślińska-Król	DEV	A	1	00:38:25	44.1	100.7	-	2	6.	Kamila	Witkowska	DEV	Ś1	4	01:52:45	60.03	186.25	=	1	17.	Magdalena	Hawryła	DEV	Ś2	4	01:59:31	26.72	35.23	/	4
6.	Katarzyna	Zaroślińska-Król	DEV	A	2	00:46:52	60.03	102.63	-	2	25.	Kamila	Witkowska	DEV	Ś1	4	02:06:04	49.08	197.95	=	1	18.	Magdalena	Hawryła	DEV	Ś2	4	02:00:50	39.38	156.2	-	2
14.	Katarzyna	Zaroślińska-Król	DEV	A	2	00:50:32	72.07	47.38	#	4	40.	Kamila	Witkowska	DEV	Ś1	4	02:14:37	54.5	50.45	=	1	19.	Magdalena	Hawryła	DEV	Ś2	4	02:01:28	26.72	249.1	-	2
19.	Katarzyna	Zaroślińska-Król	DEV	A	2	00:53:31	60.03	53.37	#	4	43.	Kamila	Witkowska	DEV	Ś1	4	02:15:46	49.08	267.66	=	1	20.	Magdalena	Hawryła	DEV	Ś2	4	02:03:15	34.8	121.2	-	2
24.	Katarzyna	Zaroślińska-Król	DEV	A	2	00:55:51	65.82	131.04	=	1	44.	Kamila	Witkowska	DEV	Ś1	4	02:16:17	49.08	190.63	#	5	21.	Magdalena	Hawryła	DEV	Ś2	4	02:03:47	44.1	280.01	-	2
25.	Katarzyna	Zaroślińska-Król	DEV	A	2	00:56:34	60.03	144	#	4	45.	Kamila	Witkowska	DEV	Ś1	4	02:16:47	39.38	25.61	-	2	40.	Magdalena	Hawryła	DEV	Ś2	4	02:14:33	44.1	98.73	-	2
31.	Katarzyna	Zaroślińska-Król	DEV	A	2	00:59:34	78.4	86.12	#	4	45.	Kamila	Witkowska	DEV	Ś1	4	02:16:50	26.72	110.82	#	5	10.	Julie	Oliveira Souza	LEG	A	1	00:14:08	34.8	22.02	/	4
32.	Katarzyna	Zaroślińska-Król	DEV	A	2	01:00:11	54.5	72.2	-	2	11.	Kamila	Witkowska	DEV	Ś2	1	00:14:42	30.63	213.21	=	1	30.	Julie	Oliveira Souza	LEG	A	1	00:27:24	34.8	174.18	-	2
32.	Katarzyna	Zaroślińska-Król	DEV	A	2	01:00:20	49.08	148.49	-	2	14.	Kamila	Witkowska	DEV	Ś2	1	00:16:08	54.5	96.25	-	2	31.	Julie	Oliveira Souza	LEG	A	1	00:28:02	30.63	221.01	-	2
38.	Katarzyna	Zaroślińska-Król	DEV	A	2	01:05:52	60.03	211.99	#	4	30.	Kamila	Witkowska	DEV	Ś2	1	00:27:38	34.8	156.46	=	1	48.	Julie	Oliveira Souza	LEG	A	1	00:38:22	34.8	366.77	/	4
40.	Katarzyna	Zaroślińska-Król	DEV	A	2	01:06:58	44.1	219.28	-	2	37.	Kamila	Witkowska	DEV	Ś2	1	00:31:51	22.97	157.62	=	1	13.	Julie	Oliveira Souza	LEG	A	2	00:50:03	60.03	365.99	-	2
42.	Katarzyna	Zaroślińska-Król	DEV	A	2	01:08:20	22.97	509.26	#	4	12.	Kamila	Witkowska	DEV	Ś2	2	00:49:41	44.1	441.74	=	1	14.	Julie	Oliveira Souza	LEG	A	2	00:50:28	72.07	343.66	-	2
1.	Katarzyna	Zaroślińska-Król	DEV	A	3	01:14:45	39.38	255.64	#	4	15.	Kamila	Witkowska	DEV	Ś2	2	00:51:01	54.5	137.19	-	2	29.	Julie	Oliveira Souza	LEG	A	2	00:58:14	49.08	89.45	/	4
12.	Katarzyna	Zaroślińska-Król	DEV	A	3	01:22:06	49.08	194.74	-	2	15.	Kamila	Witkowska	DEV	Ś2	2	00:51:04	54.5	7.62	+	4	10.	Julie	Oliveira Souza	LEG	A	3	01:20:13	60.03	156.22	#	6
15.	Katarzyna	Zaroślińska-Król	DEV	A	3	01:23:52	60.03	184.46	#	4	15.	Kamila	Witkowska	DEV	Ś2	2	00:51:12	49.08	238.44	=	1	11.	Julie	Oliveira Souza	LEG	A	3	01:20:45	60.03	199.86	=	1
17.	Katarzyna	Zaroślińska-Król	DEV	A	3	01:24:56	85	291.85	#	4	16.	Kamila	Witkowska	DEV	Ś2	2	00:51:49	34.8	300.43	#	5	27.	Julie	Oliveira Souza	LEG	A	3	01:30:10	65.82	47.63	!	3
22.	Katarzyna	Zaroślińska-Król	DEV	A	3	01:27:37	44.1	340.54	-	2	30.	Kamila	Witkowska	DEV	Ś2	2	00:59:07	44.1	142.21	=	1	44.	Julie	Oliveira Souza	LEG	A	3	01:42:15	34.8	233.48	-	2
22.	Katarzyna	Zaroślińska-Król	DEV	A	3	01:27:49	65.82	223	-	2	32.	Kamila	Witkowska	DEV	Ś2	2	01:00:24	54.5	319.46	=	1	9.	Julie	Oliveira Souza	LEG	A	4	01:54:13	78.4	406.01	-	2
25.	Katarzyna	Zaroślińska-Król	DEV	A	3	01:29:19	78.4	222.62	#	4	9.	Kamila	Witkowska	DEV	Ś2	3	01:19:45	34.8	419.79	-	2	28.	Julie	Oliveira Souza	LEG	A	4	02:07:19	85	461.07	#	6
27.	Katarzyna	Zaroślińska-Król	DEV	A	3	01:30:14	72.07	310.19	#	4	9.	Kamila	Witkowska	DEV	Ś2	3	01:19:49	54.5	79.03	=	1	29.	Julie	Oliveira Souza	LEG	A	4	02:07:44	72.07	421.47	-	2
38.	Katarzyna	Zaroślińska-Król	DEV	A	3	01:37:33	44.1	98.72	=	1	12.	Kamila	Witkowska	DEV	Ś2	3	01:22:02	39.38	403.77	+	4	2.	Juliette	Fidon-Lebleu	LEG	P1	1	00:10:11	44.1	266.09	+	5
40.	Katarzyna	Zaroślińska-Król	DEV	A	3	01:39:32	78.4	93.38	#	4	12.	Kamila	Witkowska	DEV	Ś2	3	01:22:10	60.03	61.29	=	1	3.	Juliette	Fidon-Lebleu	LEG	P1	1	00:10:52	44.1	179.52	+	5
42.	Katarzyna	Zaroślińska-Król	DEV	A	3	01:40:36	65.82	151.08	#	4	28.	Kamila	Witkowska	DEV	Ś2	3	01:30:44	60.03	265.55	#	5	4.	Juliette	Fidon-Lebleu	LEG	P1	1	00:11:34	54.5	105.59	=	1
43.	Katarzyna	Zaroślińska-Król	DEV	A	3	01:41:42	49.08	498.09	-	2	29.	Kamila	Witkowska	DEV	Ś2	3	01:32:08	65.82	168.6	=	1	22.	Juliette	Fidon-Lebleu	LEG	P1	1	00:21:13	34.8	46.4	-	2
9.	Katarzyna	Zaroślińska-Król	DEV	A	4	01:54:16	39.38	191.44	-	2	32.	Kamila	Witkowska	DEV	Ś2	3	01:33:53	78.4	59.94	+	4	43.	Juliette	Fidon-Lebleu	LEG	P1	1	00:35:43	49.08	232.14	#	6
10.	Katarzyna	Zaroślińska-Król	DEV	A	4	01:54:57	60.03	39.56	#	4	43.	Kamila	Witkowska	DEV	Ś2	3	01:41:32	85	446.51	+	4	44.	Juliette	Fidon-Lebleu	LEG	P1	1	00:36:08	54.5	376.13	-	2
18.	Katarzyna	Zaroślińska-Król	DEV	A	4	02:01:05	34.8	461.81	-	2	43.	Kamila	Witkowska	DEV	Ś2	3	01:41:35	44.1	156.03	-	2	5.	Juliette	Fidon-Lebleu	LEG	P1	2	00:46:22	44.1	230.7	-	2
22.	Katarzyna	Zaroślińska-Król	DEV	A	4	02:04:21	54.5	90.14	-	2	46.	Kamila	Witkowska	DEV	Ś2	3	01:43:55	60.03	236.28	=	1	6.	Juliette	Fidon-Lebleu	LEG	P1	2	00:46:48	30.63	300.67	/	4
26.	Katarzyna	Zaroślińska-Król	DEV	A	4	02:06:32	60.03	101.4	#	4	14.	Zuzanna	Efimienko-Młotkowska	DEV	Ś2	4	01:57:58	44.1	178.9	=	1	7.	Juliette	Fidon-Lebleu	LEG	P1	2	00:47:18	22.97	216.59	=	1
29.	Katarzyna	Zaroślińska-Król	DEV	A	4	02:07:48	39.38	157	#	4	2.	Julie	Oliveira Souza	LEG	A	1	00:10:23	34.8	140.07	+	4	24.	Juliette	Fidon-Lebleu	LEG	P1	2	00:55:28	44.1	523.05	-	2
32.	Katarzyna	Zaroślińska-Król	DEV	A	4	02:09:07	60.03	57.31	=	1	7.	Julie	Oliveira Souza	LEG	A	1	00:12:58	30.63	29.73	=	1	25.	Juliette	Fidon-Lebleu	LEG	P1	2	00:56:23	49.08	423	-	2
34.	Katarzyna	Zaroślińska-Król	DEV	A	4	02:11:01	65.82	76.16	-	2	19.	Julie	Oliveira Souza	LEG	A	1	00:20:08	30.63	155.86	=	1	42.	Juliette	Fidon-Lebleu	LEG	P1	2	01:08:16	54.5	284.37	-	2
42.	Katarzyna	Zaroślińska-Król	DEV	A	4	02:15:24	44.1	162.25	#	4	25.	Julie	Oliveira Souza	LEG	A	1	00:24:05	44.1	169.19	=	1	3.	Juliette	Fidon-Lebleu	LEG	P1	3	01:17:02	72.07	224.51	-	2
2.	Michaela	Mlejnkova	DEV	P1	1	00:10:23	49.08	246.4	-	2	27.	Julie	Oliveira Souza	LEG	A	1	00:25:07	44.1	43.19	+	4	22.	Juliette	Fidon-Lebleu	LEG	P1	3	01:27:34	60.03	88.39	/	4
16.	Michaela	Mlejnkova	DEV	P1	1	00:17:55	54.5	185.22	#	4	27.	Julie	Oliveira Souza	LEG	A	1	00:25:12	34.8	19.8	#	5	23.	Juliette	Fidon-Lebleu	LEG	P1	3	01:28:25	54.5	87.66	!	3
18.	Michaela	Mlejnkova	DEV	P1	1	00:18:46	60.03	357.68	-	2	41.	Julie	Oliveira Souza	LEG	A	1	00:34:54	44.1	128.88	=	1	38.	Juliette	Fidon-Lebleu	LEG	P1	3	01:37:29	49.08	280.64	!	3
28.	Michaela	Mlejnkova	DEV	P1	1	00:25:48	60.03	225.84	-	2	44.	Julie	Oliveira Souza	LEG	A	1	00:36:12	34.8	116.07	=	1	39.	Juliette	Fidon-Lebleu	LEG	P1	3	01:38:56	65.82	68.94	#	6
36.	Michaela	Mlejnkova	DEV	P1	1	00:30:28	60.03	373.34	#	4	9.	Julie	Oliveira Souza	LEG	A	2	00:48:14	39.38	218.52	=	1	40.	Juliette	Fidon-Lebleu	LEG	P1	3	01:39:28	65.82	69.08	-	2
39.	Michaela	Mlejnkova	DEV	P1	1	00:32:55	54.5	262.61	#	4	22.	Julie	Oliveira Souza	LEG	A	2	00:54:44	6.65	200.42	=	1	4.	Juliette	Fidon-Lebleu	LEG	P1	4	01:51:29	54.5	359.34	/	4
41.	Michaela	Mlejnkova	DEV	P1	1	00:34:54	49.08	163.49	#	4	27.	Julie	Oliveira Souza	LEG	A	2	00:57:28	60.03	108.04	=	1	24.	Juliette	Fidon-Lebleu	LEG	P1	4	02:05:22	65.82	385.08	/	4
1.	Michaela	Mlejnkova	DEV	P1	2	00:44:49	60.03	338.43	=	1	40.	Julie	Oliveira Souza	LEG	A	2	01:07:14	8.73	44.55	+	4	44.	Juliette	Fidon-Lebleu	LEG	P1	4	02:16:10	49.08	312.58	-	2
5.	Michaela	Mlejnkova	DEV	P1	2	00:46:25	54.5	405.35	=	1	42.	Julie	Oliveira Souza	LEG	A	2	01:08:20	60.03	36.5	=	1	12.	Magdalena	Damaske	LEG	P2	1	00:15:04	49.08	568.43	!	3
9.	Michaela	Mlejnkova	DEV	P1	2	00:48:14	44.1	319.71	#	4	43.	Julie	Oliveira Souza	LEG	A	2	01:09:03	39.38	64.2	=	1	33.	Magdalena	Damaske	LEG	P2	1	00:29:00	34.8	536.05	-	2
18.	Michaela	Mlejnkova	DEV	P1	2	00:53:04	78.4	40.31	#	4	1.	Julie	Oliveira Souza	LEG	A	3	01:14:45	49.08	240.42	=	1	34.	Magdalena	Damaske	LEG	P2	1	00:29:27	34.8	40.79	/	4
19.	Michaela	Mlejnkova	DEV	P1	2	00:53:28	78.4	34.44	+	3	22.	Julie	Oliveira Souza	LEG	A	3	01:27:37	54.5	258.49	-	2	16.	Magdalena	Damaske	LEG	P2	2	00:51:44	49.08	179.9	-	2
24.	Michaela	Mlejnkova	DEV	P1	2	00:55:37	78.4	130.42	-	2	40.	Julie	Oliveira Souza	LEG	A	3	01:39:32	49.08	165.39	=	1	31.	Magdalena	Damaske	LEG	P2	2	00:59:30	49.08	254.37	/	4
25.	Michaela	Mlejnkova	DEV	P1	2	00:56:26	72.07	24	-	2	1.	Julie	Oliveira Souza	LEG	A	4	01:50:20	72.07	218.83	=	1	13.	Magdalena	Damaske	LEG	P2	3	01:22:38	39.38	60.08	-	2
29.	Michaela	Mlejnkova	DEV	P1	2	00:58:25	49.08	309.34	#	4	42.	Julie	Oliveira Souza	LEG	A	4	02:15:24	54.5	283.38	=	1	14.	Magdalena	Damaske	LEG	P2	3	01:23:13	49.08	110.32	/	4
33.	Michaela	Mlejnkova	DEV	P1	2	01:01:02	65.82	64.2	#	4	13.	Juliette	Fidon-Lebleu	LEG	P1	1	00:15:42	49.08	31.58	=	1	30.	Magdalena	Damaske	LEG	P2	3	01:32:47	49.08	143.18	-	2
13.	Michaela	Mlejnkova	DEV	P1	3	01:22:42	60.03	136.47	+	3	33.	Juliette	Fidon-Lebleu	LEG	P1	1	00:29:03	72.07	73.68	#	5	31.	Magdalena	Damaske	LEG	P2	3	01:33:23	44.1	80.95	=	1
14.	Michaela	Mlejnkova	DEV	P1	3	01:23:48	54.5	73.76	+	3	2.	Juliette	Fidon-Lebleu	LEG	P1	2	00:45:17	34.8	163.25	=	1	47.	Magdalena	Damaske	LEG	P2	3	01:44:21	49.08	92.2	-	2
20.	Michaela	Mlejnkova	DEV	P1	3	01:26:28	65.82	328.5	-	2	16.	Juliette	Fidon-Lebleu	LEG	P1	2	00:51:50	22.97	133.82	=	1	13.	Magdalena	Damaske	LEG	P2	4	01:57:26	39.38	180.02	!	3
33.	Michaela	Mlejnkova	DEV	P1	3	01:35:10	72.07	222.58	#	4	19.	Juliette	Fidon-Lebleu	LEG	P1	2	00:53:32	39.38	227.11	=	1	31.	Magdalena	Damaske	LEG	P2	4	02:08:40	39.38	143.27	-	2
1.	Michaela	Mlejnkova	DEV	P1	4	01:50:12	65.82	77.39	-	2	31.	Juliette	Fidon-Lebleu	LEG	P1	2	00:59:35	65.82	95.52	=	1	32.	Magdalena	Damaske	LEG	P2	4	02:09:04	60.03	142.2	-	2
1.	Michaela	Mlejnkova	DEV	P1	4	01:50:20	54.5	283.27	#	4	15.	Juliette	Fidon-Lebleu	LEG	P1	3	01:23:53	60.03	231.8	=	1	33.	Magdalena	Damaske	LEG	P2	4	02:09:30	78.4	142.44	-	2
4.	Michaela	Mlejnkova	DEV	P1	4	01:51:32	65.82	102.08	-	2	36.	Juliette	Fidon-Lebleu	LEG	P1	3	01:36:38	44.1	412.15	=	1	34.	Magdalena	Damaske	LEG	P2	4	02:10:57	65.82	239.92	-	2
5.	Michaela	Mlejnkova	DEV	P1	4	01:51:42	54.5	61.68	+	3	15.	Juliette	Fidon-Lebleu	LEG	P1	4	01:58:28	54.5	87.37	#	5	35.	Magdalena	Damaske	LEG	P2	4	02:11:50	65.82	143.78	-	2
9.	Michaela	Mlejnkova	DEV	P1	4	01:54:24	49.08	217.8	#	4	31.	Juliette	Fidon-Lebleu	LEG	P1	4	02:08:43	26.72	360.91	#	5	6.	Justyna	Łukasik	LEG	Ś1	1	00:12:27	26.72	363.73	/	4
16.	Michaela	Mlejnkova	DEV	P1	4	01:59:00	54.5	243.99	#	4	34.	Juliette	Fidon-Lebleu	LEG	P1	4	02:11:01	72.07	240.35	+	4	7.	Justyna	Łukasik	LEG	Ś1	1	00:12:55	26.72	73.03	-	2
18.	Michaela	Mlejnkova	DEV	P1	4	02:00:57	54.5	135.45	-	2	2.	Magdalena	Damaske	LEG	P2	1	00:10:14	19.6	128.72	+	4	28.	Justyna	Łukasik	LEG	Ś1	1	00:25:38	30.63	432.07	-	2
18.	Michaela	Mlejnkova	DEV	P1	4	02:01:09	39.38	253.05	#	4	2.	Magdalena	Damaske	LEG	P2	1	00:10:23	44.1	34.48	+	4	46.	Justyna	Łukasik	LEG	Ś1	1	00:37:04	34.8	249.34	/	4
20.	Michaela	Mlejnkova	DEV	P1	4	02:03:27	49.08	96.1	#	4	10.	Magdalena	Damaske	LEG	P2	1	00:14:12	44.1	49.24	=	1	11.	Justyna	Łukasik	LEG	Ś1	2	00:49:05	39.38	111	!	3
34.	Michaela	Mlejnkova	DEV	P1	4	02:11:09	72.07	52.39	-	2	27.	Magdalena	Damaske	LEG	P2	1	00:25:08	11.03	100.24	-	2	27.	Justyna	Łukasik	LEG	Ś1	2	00:57:24	65.82	309	-	2
37.	Michaela	Mlejnkova	DEV	P1	4	02:12:59	85	62.64	=	1	28.	Magdalena	Damaske	LEG	P2	1	00:25:40	44.1	106.23	+	4	6.	Justyna	Łukasik	LEG	Ś1	3	01:18:18	39.38	10.05	-	2
44.	Michaela	Mlejnkova	DEV	P1	4	02:16:13	54.5	211.34	-	2	31.	Magdalena	Damaske	LEG	P2	1	00:28:06	44.1	200.9	=	1	17.	Justyna	Łukasik	LEG	Ś1	3	01:18:55	49.08	73.06	#	6
7.	Jelena	Blagojević	DEV	P2	1	00:12:31	65.82	342.04	=	1	46.	Magdalena	Damaske	LEG	P2	1	00:37:08	44.1	82.01	=	1	8.	Justyna	Łukasik	LEG	Ś1	3	01:19:17	85	125.63	=	1
12.	Jelena	Blagojević	DEV	P2	1	00:15:08	49.08	257.96	#	4	5.	Magdalena	Damaske	LEG	P2	2	00:46:25	44.1	283.56	#	5	25.	Justyna	Łukasik	LEG	Ś1	3	01:29:16	49.08	46.17	-	2
25.	Jelena	Blagojević	DEV	P2	1	00:24:05	72.07	203.98	#	4	14.	Magdalena	Damaske	LEG	P2	2	00:50:32	54.5	141.35	=	1	42.	Justyna	Łukasik	LEG	Ś1	3	01:40:32	49.08	212.15	/	4
27.	Jelena	Blagojević	DEV	P2	1	00:25:07	54.5	340.02	-	2	24.	Magdalena	Damaske	LEG	P2	2	00:55:38	44.1	25	+	4	7.	Justyna	Łukasik	LEG	Ś1	4	01:53:11	49.08	258.23	-	2
27.	Jelena	Blagojević	DEV	P2	1	00:25:12	49.08	224.61	=	1	25.	Magdalena	Damaske	LEG	P2	3	01:29:19	34.8	90.93	=	1	26.	Justyna	Łukasik	LEG	Ś1	4	02:06:28	60.03	447.79	-	2
31.	Jelena	Blagojević	DEV	P2	1	00:27:34	60.03	234.55	-	2	42.	Magdalena	Damaske	LEG	P2	3	01:40:36	60.03	72.42	=	1	15.	Maja	Tokarska	LEG	Ś2	1	00:16:36	34.8	39.12	/	4
34.	Jelena	Blagojević	DEV	P2	1	00:29:31	65.82	250.8	#	4	4.	Magdalena	Damaske	LEG	P2	4	01:51:42	65.82	196.73	-	2	16.	Maja	Tokarska	LEG	Ś2	1	00:17:51	26.72	380.11	/	4
48.	Jelena	Blagojević	DEV	P2	1	00:38:32	60.03	239.35	#	4	10.	Magdalena	Damaske	LEG	P2	4	01:54:57	72.07	272.86	=	1	38.	Maja	Tokarska	LEG	Ś2	1	00:32:20	34.8	59.01	-	2
11.	Jelena	Blagojević	DEV	P2	2	00:49:09	39.38	156.71	-	2	26.	Magdalena	Damaske	LEG	P2	4	02:06:32	60.03	149.31	=	1	18.	Maja	Tokarska	LEG	Ś2	2	00:53:00	54.5	136.34	-	2
13.	Jelena	Blagojević	DEV	P2	2	00:50:07	54.5	61.29	=	1	29.	Magdalena	Damaske	LEG	P2	4	02:07:48	54.5	160.08	=	1	17.	Maja	Tokarska	LEG	Ś2	3	01:24:52	54.5	80.01	-	2
15.	Jelena	Blagojević	DEV	P2	2	00:51:08	39.38	185.19	-	2	44.	Magdalena	Damaske	LEG	P2	4	02:16:14	54.5	256.98	+	4	33.	Marta	Matejko	LEG	Ś2	3	01:35:07	60.03	95.52	-	2
27.	Jelena	Blagojević	DEV	P2	2	00:57:28	72.07	31.24	#	4	2.	Justyna	Łukasik	LEG	Ś1	1	00:10:23	34.8	34.67	+	4	15.	Maja	Tokarska	LEG	Ś2	4	01:58:24	78.4	303.42	-	2
29.	Jelena	Blagojević	DEV	P2	2	00:58:18	65.82	115.92	-	2	16.	Justyna	Łukasik	LEG	Ś1	1	00:17:55	34.8	134	=	1	16.	Maja	Tokarska	LEG	Ś2	4	01:58:55	65.82	216.67	!	3
43.	Jelena	Blagojević	DEV	P2	2	01:09:02	72.07	194.54	#	4	19.	Justyna	Łukasik	LEG	Ś1	1	00:20:08	34.8	142.09	=	1	38.	Marta	Matejko	LEG	Ś2	4	02:13:42	65.82	250.57	-	2
6.	Jelena	Blagojević	DEV	P2	3	01:18:21	72.07	233.01	-	2	25.	Justyna	Łukasik	LEG	Ś1	1	00:24:05	49.08	127.48	=	1	39.	Marta	Matejko	LEG	Ś2	4	02:14:07	54.5	298.56	=	1
12.	Jelena	Blagojević	DEV	P2	3	01:21:55	65.82	277.05	-	2	38.	Justyna	Łukasik	LEG	Ś1	1	00:32:23	44.1	184.46	=	1
14.	Jelena	Blagojević	DEV	P2	3	01:23:16	78.4	206.07	#	4	39.	Justyna	Łukasik	LEG	Ś1	1	00:32:51	26.72	23.09	-	2
30.	Jelena	Blagojević	DEV	P2	3	01:32:56	49.08	111.83	=	1	41.	Justyna	Łukasik	LEG	Ś1	1	00:34:54	30.63	42.15	=	1
44.	Alexandra	Frantii	DEV	P2	3	01:42:18	106.63	113.36	#	4	44.	Justyna	Łukasik	LEG	Ś1	1	00:36:12	49.08	237.36	=	1
47.	Alexandra	Frantii	DEV	P2	3	01:44:24	106.63	246.94	=	1	9.	Justyna	Łukasik	LEG	Ś1	2	00:48:14	39.38	71.12	=	1
7.	Jelena	Blagojević	DEV	P2	4	01:53:15	49.08	215.23	+	3	18.	Justyna	Łukasik	LEG	Ś1	2	00:53:04	49.08	56.6	=	1
7.	Jelena	Blagojević	DEV	P2	4	01:53:19	44.1	322.26	#	4	22.	Justyna	Łukasik	LEG	Ś1	2	00:54:44	34.8	128.16	=	1
11.	Jelena	Blagojević	DEV	P2	4	01:55:36	49.08	29.53	#	4	24.	Justyna	Łukasik	LEG	Ś1	2	00:55:51	54.5	192.59	=	1
13.	Jelena	Blagojević	DEV	P2	4	01:57:30	85	106.83	#	4	25.	Justyna	Łukasik	LEG	Ś1	2	00:56:34	44.1	131.37	=	1
20.	Jelena	Blagojević	DEV	P2	4	02:03:22	54.5	57.04	-	2	33.	Justyna	Łukasik	LEG	Ś1	2	01:01:02	49.08	42.43	=	1
33.	Alexandra	Frantii	DEV	P2	4	02:09:33	78.4	105.48	-	2	38.	Justyna	Łukasik	LEG	Ś1	2	01:05:52	60.03	307.24	=	1
33.	Alexandra	Frantii	DEV	P2	4	02:09:38	72.07	212.49	=	1	40.	Justyna	Łukasik	LEG	Ś1	2	01:07:13	30.63	288.54	+	4
34.	Alexandra	Frantii	DEV	P2	4	02:11:15	85	92.2	=	1	42.	Justyna	Łukasik	LEG	Ś1	2	01:08:20	44.1	106.89	=	1
7.	Zuzanna	Efimienko-Młotkowska	DEV	Ś1	1	00:12:58	30.63	289.14	#	4	43.	Justyna	Łukasik	LEG	Ś1	2	01:09:03	30.63	653.12	=	1
27.	Zuzanna	Efimienko-Młotkowska	DEV	Ś1	1	00:25:08	16.5	247.13	+	3	1.	Justyna	Łukasik	LEG	Ś1	3	01:14:46	39.38	294.31	=	1
28.	Zuzanna	Efimienko-Młotkowska	DEV	Ś1	1	00:25:40	49.08	251.73	-	2	3.	Justyna	Łukasik	LEG	Ś1	3	01:17:05	30.63	207.89	=	1
41.	Zuzanna	Efimienko-Młotkowska	DEV	Ś1	1	00:34:46	34.8	250.17	-	2	17.	Justyna	Łukasik	LEG	Ś1	3	01:24:56	49.08	202.16	=	1
2.	Zuzanna	Efimienko-Młotkowska	DEV	Ś1	2	00:45:17	39.38	233.06	#	4	33.	Justyna	Łukasik	LEG	Ś1	3	01:35:11	49.08	244.03	=	1
22.	Zuzanna	Efimienko-Młotkowska	DEV	Ś1	2	00:54:44	39.38	30.87	#	4	4.	Justyna	Łukasik	LEG	Ś1	4	01:51:46	6.65	153.57	=	1
24.	Zuzanna	Efimienko-Młotkowska	DEV	Ś1	2	00:55:31	54.5	36.07	-	2	16.	Justyna	Łukasik	LEG	Ś1	4	01:59:00	44.1	245.65	=	1
3.	Zuzanna	Efimienko-Młotkowska	DEV	Ś1	3	01:17:05	60.03	162	#	4	18.	Justyna	Łukasik	LEG	Ś1	4	02:01:06	19.6	185	-	2
36.	Zuzanna	Efimienko-Młotkowska	DEV	Ś1	3	01:36:38	54.5	266.19	#	4	20.	Justyna	Łukasik	LEG	Ś1	4	02:03:28	49.08	374.59	=	1
4.	Kamila	Witkowska	DEV	Ś1	4	01:51:46	49.08	36.06	#	4	24.	Justyna	Łukasik	LEG	Ś1	4	02:05:25	39.38	150.22	=	1
15.	Kamila	Witkowska	DEV	Ś2	1	00:16:39	49.08	235.29	+	3	38.	Justyna	Łukasik	LEG	Ś1	4	02:13:45	34.8	147.36	#	5
30.	Kamila	Witkowska	DEV	Ś2	1	00:27:27	26.72	375.14	-	2	42.	Justyna	Łukasik	LEG	Ś1	4	02:15:25	34.8	344.38	=	1
38.	Kamila	Witkowska	DEV	Ś2	1	00:32:22	49.08	81.57	#	4	44.	Justyna	Łukasik	LEG	Ś1	4	02:16:14	44.1	158.15	+	4
16.	Kamila	Witkowska	DEV	Ś2	2	00:51:47	34.8	423.46	+	3	7.	Maja	Tokarska	LEG	Ś2	1	00:12:58	22.97	147.58	=	1
17.	Kamila	Witkowska	DEV	Ś2	2	00:52:21	19.6	371.01	-	2	10.	Maja	Tokarska	LEG	Ś2	1	00:14:12	49.08	301.69	=	1
32.	Kamila	Witkowska	DEV	Ś2	2	01:00:17	30.63	25.3	+	3	12.	Maja	Tokarska	LEG	Ś2	1	00:15:08	44.1	122.18	=	1
13.	Kamila	Witkowska	DEV	Ś2	3	01:22:45	92.08	137.13	-	2	13.	Maja	Tokarska	LEG	Ś2	1	00:15:42	49.08	264.37	=	1
30.	Kamila	Witkowska	DEV	Ś2	3	01:32:50	49.08	90.35	+	3	28.	Maja	Tokarska	LEG	Ś2	1	00:25:41	22.97	76.01	+	4
10.	Zuzanna	Efimienko-Młotkowska	DEV	Ś2	4	01:54:53	30.63	33.62	+	3	28.	Maja	Tokarska	LEG	Ś2	1	00:25:48	49.08	173.93	+	4
15.	Zuzanna	Efimienko-Młotkowska	DEV	Ś2	4	01:58:28	49.08	122.19	=	1	30.	Maja	Tokarska	LEG	Ś2	1	00:27:27	22.97	236.01	+	4
31.	Magdalena	Hawryła	DEV	Ś2	4	02:08:43	30.63	123.69	=	1	30.	Maja	Tokarska	LEG	Ś2	1	00:27:34	60.03	164.15	-	2
35.	Magdalena	Hawryła	DEV	Ś2	4	02:11:53	22.97	232.66	#	4	31.	Maja	Tokarska	LEG	Ś2	1	00:28:06	44.1	153.56	=	1
38.	Magdalena	Hawryła	DEV	Ś2	4	02:13:45	44.1	146.1	=	1	34.	Maja	Tokarska	LEG	Ś2	1	00:29:31	54.5	182.08	=	1
3.	Julie	Oliveira Souza	LEG	A	1	00:10:57	34.8	136.95	+	3	36.	Maja	Tokarska	LEG	Ś2	1	00:30:28	34.8	203.66	=	1
3.	Julie	Oliveira Souza	LEG	A	1	00:11:09	39.38	21.19	#	4	46.	Maja	Tokarska	LEG	Ś2	1	00:37:08	44.1	245.42	=	1
18.	Julie	Oliveira Souza	LEG	A	1	00:18:50	34.8	207.17	#	4	48.	Maja	Tokarska	LEG	Ś2	1	00:38:33	44.1	326.47	=	1
21.	Julie	Oliveira Souza	LEG	A	1	00:20:50	39.38	170.58	#	4	14.	Maja	Tokarska	LEG	Ś2	2	00:50:32	49.08	131.7	=	1
24.	Julie	Oliveira Souza	LEG	A	1	00:23:33	44.1	234.18	+	3	31.	Maja	Tokarska	LEG	Ś2	2	00:59:35	85	86	=	1
24.	Julie	Oliveira Souza	LEG	A	1	00:23:37	30.63	187.88	=	1	32.	Maja	Tokarska	LEG	Ś2	2	01:00:17	11.03	345.58	-	2
27.	Julie	Oliveira Souza	LEG	A	1	00:25:02	39.38	133.69	-	2	6.	Maja	Tokarska	LEG	Ś2	3	01:18:22	26.72	128.13	+	4
28.	Julie	Oliveira Souza	LEG	A	1	00:25:44	22.97	58.69	-	2	14.	Maja	Tokarska	LEG	Ś2	3	01:23:17	60.03	404.78	=	1
35.	Julie	Oliveira Souza	LEG	A	1	00:29:58	39.38	22	=	1	15.	Maja	Tokarska	LEG	Ś2	3	01:23:48	65.82	250.74	-	2
36.	Julie	Oliveira Souza	LEG	A	1	00:30:25	30.63	63.13	-	2	15.	Maja	Tokarska	LEG	Ś2	3	01:23:53	49.08	202.71	=	1
41.	Julie	Oliveira Souza	LEG	A	1	00:34:50	16.5	42.06	-	2	25.	Maja	Tokarska	LEG	Ś2	3	01:29:20	26.72	272.9	=	1
45.	Julie	Oliveira Souza	LEG	A	1	00:36:40	44.1	157.26	#	4	27.	Maja	Tokarska	LEG	Ś2	3	01:30:14	54.5	133.73	=	1
47.	Julie	Oliveira Souza	LEG	A	1	00:37:36	34.8	80.08	=	1	30.	Maja	Tokarska	LEG	Ś2	3	01:32:51	19.6	98.33	-	2
3.	Julie	Oliveira Souza	LEG	A	2	00:45:38	72.07	107.34	=	1	30.	Maja	Tokarska	LEG	Ś2	3	01:32:52	26.72	85.7	-	2
4.	Julie	Oliveira Souza	LEG	A	2	00:45:58	65.82	79.4	#	4	30.	Maja	Tokarska	LEG	Ś2	3	01:32:56	39.38	71.59	#	5
9.	Julie	Oliveira Souza	LEG	A	2	00:48:10	54.5	111.13	-	2	42.	Maja	Tokarska	LEG	Ś2	3	01:40:36	49.08	267.94	=	1
10.	Julie	Oliveira Souza	LEG	A	2	00:48:40	65.82	149.51	#	4	43.	Maja	Tokarska	LEG	Ś2	3	01:41:35	39.38	254.03	+	4
17.	Julie	Oliveira Souza	LEG	A	2	00:52:24	72.07	221	#	4	7.	Maja	Tokarska	LEG	Ś2	4	01:53:20	26.72	326.01	=	1
23.	Julie	Oliveira Souza	LEG	A	2	00:55:06	44.1	142.56	#	4	9.	Maja	Tokarska	LEG	Ś2	4	01:54:24	49.08	343.42	=	1
26.	Julie	Oliveira Souza	LEG	A	2	00:57:02	49.08	85.44	#	4	10.	Maja	Tokarska	LEG	Ś2	4	01:54:57	34.8	300.28	=	1
32.	Julie	Oliveira Souza	LEG	A	2	01:00:08	65.82	302.7	-	2	26.	Maja	Tokarska	LEG	Ś2	4	02:06:32	44.1	206.79	=	1
36.	Julie	Oliveira Souza	LEG	A	2	01:03:15	78.4	258.31	=	1	29.	Maja	Tokarska	LEG	Ś2	4	02:07:48	34.8	452.22	=	1
37.	Julie	Oliveira Souza	LEG	A	2	01:04:36	60.03	72.14	=	1	32.	Maja	Tokarska	LEG	Ś2	4	02:09:08	49.08	237.39	#	5
40.	Julie	Oliveira Souza	LEG	A	2	01:07:11	44.1	75.43	#	4	37.	Maja	Tokarska	LEG	Ś2	4	02:12:59	39.38	173.37	#	5
41.	Julie	Oliveira Souza	LEG	A	2	01:07:44	54.5	186.46	#	4
1.	Julie	Oliveira Souza	LEG	A	3	01:14:36	65.82	303.06	-	2
9.	Julie	Oliveira Souza	LEG	A	3	01:19:45	39.38	341.76	-	2
12.	Julie	Oliveira Souza	LEG	A	3	01:21:52	26.72	498.69	-	2
18.	Julie	Oliveira Souza	LEG	A	3	01:25:28	39.38	52.15	-	2
22.	Julie	Oliveira Souza	LEG	A	3	01:27:41	39.38	273.59	+	3
22.	Julie	Oliveira Souza	LEG	A	3	01:27:53	39.38	72.8	+	3
32.	Julie	Oliveira Souza	LEG	A	3	01:33:53	49.08	194.49	#	4
41.	Julie	Oliveira Souza	LEG	A	3	01:39:59	34.8	170.88	#	4
43.	Julie	Oliveira Souza	LEG	A	3	01:41:32	49.08	81.88	+	3
43.	Julie	Oliveira Souza	LEG	A	3	01:41:46	22.97	169.5	#	4
3.	Julie	Oliveira Souza	LEG	A	4	01:51:03	39.38	123.89	#	4
4.	Julie	Oliveira Souza	LEG	A	4	01:51:36	54.5	429.25	+	3
5.	Julie	Oliveira Souza	LEG	A	4	01:52:13	39.38	444.87	+	3
17.	Julie	Oliveira Souza	LEG	A	4	01:59:35	26.72	558.4	=	1
18.	Julie	Oliveira Souza	LEG	A	4	02:01:00	78.4	417.03	-	2
25.	Julie	Oliveira Souza	LEG	A	4	02:06:03	44.1	261.62	#	4
30.	Julie	Oliveira Souza	LEG	A	4	02:08:18	65.82	445.59	#	4
36.	Julie	Oliveira Souza	LEG	A	4	02:12:21	65.82	246.13	=	1
42.	Julie	Oliveira Souza	LEG	A	4	02:15:20	49.08	154.84	-	2
44.	Julie	Oliveira Souza	LEG	A	4	02:16:17	49.08	390.92	=	1
1.	Juliette	Fidon-Lebleu	LEG	P1	1	00:09:49	60.03	51.62	#	4
30.	Juliette	Fidon-Lebleu	LEG	P1	1	00:27:30	60.03	83.36	-	2
37.	Juliette	Fidon-Lebleu	LEG	P1	1	00:31:51	54.5	181.04	#	4
39.	Juliette	Fidon-Lebleu	LEG	P1	1	00:32:48	60.03	422.44	+	3
40.	Juliette	Fidon-Lebleu	LEG	P1	1	00:34:13	49.08	204.32	#	4
42.	Juliette	Fidon-Lebleu	LEG	P1	1	00:35:19	60.03	17.46	#	4
21.	Juliette	Fidon-Lebleu	LEG	P1	2	00:54:16	34.8	533.58	#	4
24.	Juliette	Fidon-Lebleu	LEG	P1	2	00:55:41	44.1	695.88	+	3
25.	Juliette	Fidon-Lebleu	LEG	P1	2	00:56:30	65.82	92.57	-	2
32.	Juliette	Fidon-Lebleu	LEG	P1	2	01:00:24	30.63	144.84	#	4
34.	Juliette	Fidon-Lebleu	LEG	P1	2	01:01:26	60.03	114.77	=	1
37.	Juliette	Fidon-Lebleu	LEG	P1	2	01:04:30	54.5	266.27	-	2
39.	Juliette	Fidon-Lebleu	LEG	P1	2	01:06:25	34.8	495.56	#	4
40.	Juliette	Fidon-Lebleu	LEG	P1	2	01:07:02	54.5	131.59	-	2
40.	Juliette	Fidon-Lebleu	LEG	P1	2	01:07:17	54.5	287.77	=	1
41.	Juliette	Fidon-Lebleu	LEG	P1	2	01:07:47	49.08	327.57	+	3
41.	Juliette	Fidon-Lebleu	LEG	P1	2	01:07:52	49.08	205.09	#	4
2.	Juliette	Fidon-Lebleu	LEG	P1	3	01:15:15	54.5	162.44	#	4
13.	Juliette	Fidon-Lebleu	LEG	P1	3	01:22:48	26.72	482.2	#	4
16.	Juliette	Fidon-Lebleu	LEG	P1	3	01:24:25	49.08	142.05	#	4
18.	Juliette	Fidon-Lebleu	LEG	P1	3	01:25:22	60.03	201.07	-	2
19.	Juliette	Fidon-Lebleu	LEG	P1	3	01:25:57	34.8	201.21	#	4
20.	Juliette	Fidon-Lebleu	LEG	P1	3	01:26:37	44.1	185.15	=	1
21.	Juliette	Fidon-Lebleu	LEG	P1	3	01:27:08	49.08	97.74	#	4
35.	Juliette	Fidon-Lebleu	LEG	P1	3	01:36:05	54.5	163.29	#	4
37.	Juliette	Fidon-Lebleu	LEG	P1	3	01:37:01	54.5	123.82	#	4
1.	Juliette	Fidon-Lebleu	LEG	P1	4	01:50:16	39.38	132.38	-	2
2.	Juliette	Fidon-Lebleu	LEG	P1	4	01:50:43	49.08	500.23	=	1
9.	Juliette	Fidon-Lebleu	LEG	P1	4	01:54:20	65.82	443.31	-	2
14.	Juliette	Fidon-Lebleu	LEG	P1	4	01:57:57	54.5	398.02	#	4
18.	Juliette	Fidon-Lebleu	LEG	P1	4	02:00:53	60.03	117.46	-	2
19.	Juliette	Fidon-Lebleu	LEG	P1	4	02:01:32	78.4	299.02	=	1
20.	Juliette	Fidon-Lebleu	LEG	P1	4	02:03:18	72.07	182.1	-	2
20.	Juliette	Fidon-Lebleu	LEG	P1	4	02:03:24	22.97	97.12	-	2
22.	Juliette	Fidon-Lebleu	LEG	P1	4	02:04:25	49.08	402.45	=	1
23.	Juliette	Fidon-Lebleu	LEG	P1	4	02:04:55	34.8	172.82	+	3
37.	Juliette	Fidon-Lebleu	LEG	P1	4	02:12:47	39.38	214.95	-	2
37.	Juliette	Fidon-Lebleu	LEG	P1	4	02:12:55	65.82	174.75	-	2
40.	Juliette	Fidon-Lebleu	LEG	P1	4	02:14:37	60.03	164.21	#	4
43.	Juliette	Fidon-Lebleu	LEG	P1	4	02:15:46	49.08	592.07	#	4
2.	Magdalena	Damaske	LEG	P2	1	00:10:18	49.08	222	-	2
2.	Magdalena	Damaske	LEG	P2	1	00:10:27	49.08	102.96	#	4
3.	Magdalena	Damaske	LEG	P2	1	00:11:02	44.1	179.33	-	2
8.	Magdalena	Damaske	LEG	P2	1	00:13:24	54.5	154.43	=	1
22.	Magdalena	Damaske	LEG	P2	1	00:21:21	44.1	7.28	=	1
23.	Magdalena	Damaske	LEG	P2	1	00:22:02	39.38	73.98	-	2
23.	Magdalena	Damaske	LEG	P2	1	00:22:08	44.1	66.57	=	1
28.	Magdalena	Damaske	LEG	P2	1	00:25:52	39.38	131.52	=	1
30.	Magdalena	Damaske	LEG	P2	1	00:27:38	34.8	54.41	#	4
32.	Magdalena	Damaske	LEG	P2	1	00:28:38	54.5	108.3	#	4
48.	Magdalena	Damaske	LEG	P2	1	00:38:29	39.38	292.96	-	2
6.	Magdalena	Damaske	LEG	P2	2	00:46:56	60.03	38.01	#	4
8.	Magdalena	Damaske	LEG	P2	2	00:47:45	54.5	359.54	=	1
11.	Magdalena	Damaske	LEG	P2	2	00:49:12	60.03	188.01	=	1
15.	Magdalena	Damaske	LEG	P2	2	00:51:00	49.08	146.11	+	3
15.	Magdalena	Damaske	LEG	P2	2	00:51:03	49.08	13.04	-	2
15.	Magdalena	Damaske	LEG	P2	2	00:51:11	54.5	191.26	#	4
24.	Magdalena	Damaske	LEG	P2	2	00:55:34	30.63	156.24	-	2
24.	Magdalena	Damaske	LEG	P2	2	00:55:46	65.82	157.66	-	2
29.	Magdalena	Damaske	LEG	P2	2	00:58:21	49.08	72.92	-	2
6.	Magdalena	Damaske	LEG	P2	3	01:18:25	34.8	288.84	#	4
9.	Magdalena	Damaske	LEG	P2	3	01:19:49	49.08	37	#	4
12.	Magdalena	Damaske	LEG	P2	3	01:22:00	60.03	56.8	+	3
12.	Magdalena	Damaske	LEG	P2	3	01:22:02	34.8	336.38	-	2
12.	Magdalena	Damaske	LEG	P2	3	01:22:10	60.03	249.82	#	4
22.	Magdalena	Damaske	LEG	P2	3	01:27:45	44.1	94.92	-	2
22.	Magdalena	Damaske	LEG	P2	3	01:27:57	60.03	109.04	#	4
28.	Magdalena	Damaske	LEG	P2	3	01:30:44	72.07	110.46	=	1
29.	Magdalena	Damaske	LEG	P2	3	01:32:08	72.07	137.64	#	4
43.	Magdalena	Damaske	LEG	P2	3	01:41:38	49.08	104	-	2
46.	Magdalena	Damaske	LEG	P2	3	01:43:55	34.8	69.01	#	4
6.	Magdalena	Damaske	LEG	P2	4	01:52:41	60.03	275.15	+	3
6.	Magdalena	Damaske	LEG	P2	4	01:52:45	60.03	71.7	#	4
8.	Magdalena	Damaske	LEG	P2	4	01:53:49	49.08	180	#	4
34.	Magdalena	Damaske	LEG	P2	4	02:11:05	60.03	263.53	-	2
5.	Justyna	Łukasik	LEG	Ś1	1	00:11:59	49.08	46.39	#	4
23.	Justyna	Łukasik	LEG	Ś1	1	00:21:58	49.08	25.96	+	3
38.	Justyna	Łukasik	LEG	Ś1	2	01:05:46	65.82	67.42	+	3
1.	Justyna	Łukasik	LEG	Ś1	3	01:14:42	65.82	135.15	-	2
4.	Justyna	Łukasik	LEG	Ś1	3	01:17:30	49.08	67.45	=	1
5.	Justyna	Łukasik	LEG	Ś1	3	01:17:55	65.82	202.7	#	4
23.	Justyna	Łukasik	LEG	Ś1	3	01:28:32	54.5	39.56	=	1
21.	Justyna	Łukasik	LEG	Ś1	4	02:03:51	39.38	361.51	#	4
23.	Justyna	Łukasik	LEG	Ś1	4	02:04:57	30.63	79.83	#	4
11.	Maja	Tokarska	LEG	Ś2	1	00:14:42	49.08	175.11	#	4
12.	Maja	Tokarska	LEG	Ś2	2	00:49:41	54.5	237.47	#	4
17.	Maja	Tokarska	LEG	Ś2	2	00:52:18	34.8	26.68	-	2
30.	Maja	Tokarska	LEG	Ś2	2	00:59:07	44.1	277.18	#	4
11.	Maja	Tokarska	LEG	Ś2	4	01:55:33	30.63	53.16	-	2

## Sheet: Dystans
Imię	Nazwisko	mecz	Function	Set	Distance (m)
Andrea	Kossayinova	BBK	P2	1	1.5997
Andrea	Kossayinova	BBK	P2	1	3.15316
Andrea	Kossayinova	BBK	P2	1	36.4402
Andrea	Kossayinova	BBK	P2	1	0.510641
Andrea	Kossayinova	BBK	P2	1	16.049
Andrea	Kossayinova	BBK	P2	1	37.7886
Andrea	Kossayinova	BBK	P2	1	23.3466
Andrea	Kossayinova	BBK	P2	1	63.7249
Andrea	Kossayinova	BBK	P2	1	33.2498
Andrea	Kossayinova	BBK	P2	1	14.2556
Andrea	Kossayinova	BBK	P2	1	29.2927
Andrea	Kossayinova	BBK	P2	1	4.05268
Andrea	Kossayinova	BBK	P2	1	18.3162
Andrea	Kossayinova	BBK	P2	1	29.2371
Andrea	Kossayinova	BBK	P2	1	23.8392
Andrea	Kossayinova	BBK	P2	1	15.1471
Andrea	Kossayinova	BBK	P2	1	8.16629
Andrea	Kossayinova	BBK	P2	1	4.02222
Andrea	Kossayinova	BBK	P2	1	5.82571
Andrea	Kossayinova	BBK	P2	1	29.2367
Andrea	Kossayinova	BBK	P2	1	1.77096
Andrea	Kossayinova	BBK	P2	1	18.0088
Andrea	Kossayinova	BBK	P2	1	20.4764
Andrea	Kossayinova	BBK	P2	1	7.89934
Andrea	Kossayinova	BBK	P2	1	28.1655
Andrea	Kossayinova	BBK	P2	1	2.661
Andrea	Kossayinova	BBK	P2	1	23.3078
Andrea	Kossayinova	BBK	P2	1	9.82788
Andrea	Kossayinova	BBK	P2	1	33.5394
Andrea	Kossayinova	BBK	P2	1	13.3291
Andrea	Kossayinova	BBK	P2	1	25.619
Andrea	Kossayinova	BBK	P2	1	120.392
Andrea	Kossayinova	BBK	P2	1	14.0176
Andrea	Kossayinova	BBK	P2	1	22.3433
Andrea	Kossayinova	BBK	P2	1	24.4427
Andrea	Kossayinova	BBK	P2	1	66.4835
Andrea	Kossayinova	BBK	P2	1	27.3236
Andrea	Kossayinova	BBK	P2	1	6.73466
Andrea	Kossayinova	BBK	P2	1	22.6172
Andrea	Kossayinova	BBK	P2	1	222.514
Andrea	Kossayinova	BBK	P2	1	14.8832
Andrea	Kossayinova	BBK	P2	1	9.31571
Andrea	Kossayinova	BBK	P2	1	7.01584
Andrea	Kossayinova	BBK	P2	1	2.00605
Andrea	Kossayinova	BBK	P2	1	5.16539
Andrea	Kossayinova	BBK	P2	1	37.6543
Andrea	Kossayinova	BBK	P2	1	110.233
Andrea	Kossayinova	BBK	P2	1	12.8656
Andrea	Kossayinova	BBK	P2	1	12.3152
Andrea	Kossayinova	BBK	P2	2	66.5292
Andrea	Kossayinova	BBK	P2	2	46.5956
Andrea	Kossayinova	BBK	P2	2	10.8631
Andrea	Kossayinova	BBK	P2	2	4.48681
Andrea	Kossayinova	BBK	P2	2	18.5815
Andrea	Kossayinova	BBK	P2	2	12.8804
Andrea	Kossayinova	BBK	P2	2	14.964
Andrea	Kossayinova	BBK	P2	2	23.2775
Andrea	Kossayinova	BBK	P2	2	24.633
Andrea	Kossayinova	BBK	P2	2	12.2282
Andrea	Kossayinova	BBK	P2	2	4.40736
Andrea	Kossayinova	BBK	P2	2	24.2261
Andrea	Kossayinova	BBK	P2	2	1.62169
Andrea	Kossayinova	BBK	P2	2	24.8891
Andrea	Kossayinova	BBK	P2	2	5.48306
Andrea	Kossayinova	BBK	P2	2	16.5118
Andrea	Kossayinova	BBK	P2	2	52.5344
Andrea	Kossayinova	BBK	P2	2	3.52263
Andrea	Kossayinova	BBK	P2	2	18.9899
Andrea	Kossayinova	BBK	P2	2	23.539
Andrea	Kossayinova	BBK	P2	2	3.68521
Andrea	Kossayinova	BBK	P2	2	15.185
Andrea	Kossayinova	BBK	P2	2	21.2893
Andrea	Kossayinova	BBK	P2	2	7.24888
Andrea	Kossayinova	BBK	P2	2	2.83905
Andrea	Kossayinova	BBK	P2	2	99.9303
Andrea	Kossayinova	BBK	P2	2	10.6842
Andrea	Kossayinova	BBK	P2	2	27.0668
Andrea	Kossayinova	BBK	P2	2	22.5604
Andrea	Kossayinova	BBK	P2	2	9.7896
Andrea	Kossayinova	BBK	P2	2	2.93518
Andrea	Kossayinova	BBK	P2	2	11.7548
Andrea	Kossayinova	BBK	P2	2	3.05349
Andrea	Kossayinova	BBK	P2	2	13.3326
Andrea	Kossayinova	BBK	P2	2	4.25549
Andrea	Kossayinova	BBK	P2	2	16.2204
Andrea	Kossayinova	BBK	P2	2	4.19821
Andrea	Kossayinova	BBK	P2	2	2.28124
Andrea	Kossayinova	BBK	P2	2	9.96388
Andrea	Kossayinova	BBK	P2	2	30.8074
Andrea	Kossayinova	BBK	P2	2	4.74801
Andrea	Kossayinova	BBK	P2	2	39.9516
Andrea	Kossayinova	BBK	P2	2	15.3925
Andrea	Kossayinova	BBK	P2	3	10.5376
Andrea	Kossayinova	BBK	P2	3	1.06868
Andrea	Kossayinova	BBK	P2	3	9.54666
Andrea	Kossayinova	BBK	P2	3	27.6117
Andrea	Kossayinova	BBK	P2	3	7.16705
Andrea	Kossayinova	BBK	P2	3	11.5271
Andrea	Kossayinova	BBK	P2	3	29.8637
Andrea	Kossayinova	BBK	P2	3	16.7027
Andrea	Kossayinova	BBK	P2	3	7.38726
Andrea	Kossayinova	BBK	P2	3	9.39014
Andrea	Kossayinova	BBK	P2	3	38.7309
Andrea	Kossayinova	BBK	P2	3	61.8645
Andrea	Kossayinova	BBK	P2	3	59.7368
Andrea	Kossayinova	BBK	P2	3	8.52398
Andrea	Kossayinova	BBK	P2	3	12.0524
Andrea	Kossayinova	BBK	P2	3	25.5752
Andrea	Kossayinova	BBK	P2	3	24.5752
Andrea	Kossayinova	BBK	P2	3	21.4181
Andrea	Kossayinova	BBK	P2	3	38.6732
Andrea	Kossayinova	BBK	P2	3	4.456
Andrea	Kossayinova	BBK	P2	3	7.73156
Andrea	Kossayinova	BBK	P2	3	7.63396
Andrea	Kossayinova	BBK	P2	3	6.51932
Andrea	Kossayinova	BBK	P2	3	15.6132
Andrea	Kossayinova	BBK	P2	3	20.8155
Andrea	Kossayinova	BBK	P2	3	26.3898
Andrea	Kossayinova	BBK	P2	3	22.1197
Andrea	Kossayinova	BBK	P2	3	10.6444
Andrea	Kossayinova	BBK	P2	3	11.912
Andrea	Kossayinova	BBK	P2	3	82.9789
Andrea	Kossayinova	BBK	P2	3	10.0329
Andrea	Kossayinova	BBK	P2	3	16.8808
Andrea	Kossayinova	BBK	P2	3	38.7639
Andrea	Kossayinova	BBK	P2	3	20.6921
Andrea	Kossayinova	BBK	P2	3	22.675
Andrea	Kossayinova	BBK	P2	3	14.4373
Andrea	Kossayinova	BBK	P2	3	36.2752
Andrea	Kossayinova	BBK	P2	3	6.13439
Andrea	Kossayinova	BBK	P2	3	67.2056
Andrea	Kossayinova	BBK	P2	3	38.498
Andrea	Kossayinova	BBK	P2	3	7.73533
Andrea	Kossayinova	BBK	P2	3	27.2407
Andrea	Kossayinova	BBK	P2	3	13.1644
Andrea	Kossayinova	BBK	P2	3	20.5998
Andrea	Kossayinova	BBK	P2	3	32.1014
Andrea	Kossayinova	BBK	P2	3	14.1281
Andrea	Kossayinova	BBK	P2	3	41.7287
Olivia	Różański	BBK	P1	1	22.3979
Olivia	Różański	BBK	P1	1	58.6143
Olivia	Różański	BBK	P1	1	3.27108
Olivia	Różański	BBK	P1	1	1.90132
Olivia	Różański	BBK	P1	1	20.5104
Olivia	Różański	BBK	P1	1	16.2058
Olivia	Różański	BBK	P1	1	10.1971
Olivia	Różański	BBK	P1	1	33.3369
Olivia	Różański	BBK	P1	1	11.4317
Olivia	Różański	BBK	P1	1	8.37987
Olivia	Różański	BBK	P1	1	1.99893
Olivia	Różański	BBK	P1	1	20.0128
Olivia	Różański	BBK	P1	1	38.0695
Olivia	Różański	BBK	P1	1	20.7161
Olivia	Różański	BBK	P1	1	7.69572
Olivia	Różański	BBK	P1	1	9.57117
Olivia	Różański	BBK	P1	1	5.26109
Olivia	Różański	BBK	P1	1	9.15918
Olivia	Różański	BBK	P1	1	60.6402
Olivia	Różański	BBK	P1	1	2.34534
Olivia	Różański	BBK	P1	1	14.2644
Olivia	Różański	BBK	P1	1	63.7035
Olivia	Różański	BBK	P1	1	26.8501
Olivia	Różański	BBK	P1	1	56.185
Olivia	Różański	BBK	P1	1	18.6004
Olivia	Różański	BBK	P1	1	15.0093
Olivia	Różański	BBK	P1	1	4.60494
Olivia	Różański	BBK	P1	1	24.0161
Olivia	Różański	BBK	P1	1	4.49854
Olivia	Różański	BBK	P1	1	6.10722
Olivia	Różański	BBK	P1	1	5.72516
Olivia	Różański	BBK	P1	1	10.6086
Olivia	Różański	BBK	P1	1	21.412
Olivia	Różański	BBK	P1	1	21.1882
Olivia	Różański	BBK	P1	1	13.7323
Olivia	Różański	BBK	P1	1	45.9223
Olivia	Różański	BBK	P1	1	24.2561
Olivia	Różański	BBK	P1	1	13.1772
Olivia	Różański	BBK	P1	1	6.14159
Olivia	Różański	BBK	P1	1	7.57702
Olivia	Różański	BBK	P1	1	2.53889
Olivia	Różański	BBK	P1	1	29.1709
Olivia	Różański	BBK	P1	1	70.4112
Olivia	Różański	BBK	P1	1	26.0837
Olivia	Różański	BBK	P1	1	17.4804
Olivia	Różański	BBK	P1	1	33.4863
Olivia	Różański	BBK	P1	2	31.7502
Olivia	Różański	BBK	P1	2	25.7956
Olivia	Różański	BBK	P1	2	22.3591
Olivia	Różański	BBK	P1	2	9.40811
Olivia	Różański	BBK	P1	2	12.2534
Olivia	Różański	BBK	P1	2	30.3449
Olivia	Różański	BBK	P1	2	40.7284
Olivia	Różański	BBK	P1	2	23.3618
Olivia	Różański	BBK	P1	2	7.12899
Olivia	Różański	BBK	P1	2	24.338
Olivia	Różański	BBK	P1	2	5.19647
Olivia	Różański	BBK	P1	2	52.4373
Olivia	Różański	BBK	P1	2	9.11672
Olivia	Różański	BBK	P1	2	43.2652
Olivia	Różański	BBK	P1	2	31.3771
Olivia	Różański	BBK	P1	2	17.4758
Olivia	Różański	BBK	P1	2	10.9276
Olivia	Różański	BBK	P1	2	6.48216
Olivia	Różański	BBK	P1	2	16.2144
Olivia	Różański	BBK	P1	2	11.0374
Olivia	Różański	BBK	P1	2	5.33011
Olivia	Różański	BBK	P1	2	4.6874
Olivia	Różański	BBK	P1	2	22.0587
Olivia	Różański	BBK	P1	2	17.5021
Olivia	Różański	BBK	P1	2	29.261
Olivia	Różański	BBK	P1	2	33.7478
Olivia	Różański	BBK	P1	2	11.3392
Olivia	Różański	BBK	P1	2	25.764
Olivia	Różański	BBK	P1	2	27.9224
Olivia	Różański	BBK	P1	2	4.60902
Olivia	Różański	BBK	P1	2	22.0915
Olivia	Różański	BBK	P1	2	38.2934
Olivia	Różański	BBK	P1	2	22.2277
Olivia	Różański	BBK	P1	2	9.04045
Olivia	Różański	BBK	P1	2	24.6493
Olivia	Różański	BBK	P1	2	42.5939
Olivia	Różański	BBK	P1	2	21.3753
Olivia	Różański	BBK	P1	3	28.7103
Olivia	Różański	BBK	P1	3	3.61909
Olivia	Różański	BBK	P1	3	13.2058
Olivia	Różański	BBK	P1	3	50.1754
Olivia	Różański	BBK	P1	3	23.0969
Olivia	Różański	BBK	P1	3	5.09853
Olivia	Różański	BBK	P1	3	7.00704
Olivia	Różański	BBK	P1	3	44.7177
Olivia	Różański	BBK	P1	3	24.9152
Olivia	Różański	BBK	P1	3	32.2183
Olivia	Różański	BBK	P1	3	22.6558
Olivia	Różański	BBK	P1	3	23.6449
Olivia	Różański	BBK	P1	3	60.4175
Olivia	Różański	BBK	P1	3	23.0987
Olivia	Różański	BBK	P1	3	3.45304
Olivia	Różański	BBK	P1	3	8.33904
Olivia	Różański	BBK	P1	3	2.09882
Olivia	Różański	BBK	P1	3	9.12606
Olivia	Różański	BBK	P1	3	17.8791
Olivia	Różański	BBK	P1	3	83.1244
Olivia	Różański	BBK	P1	3	25.0151
Olivia	Różański	BBK	P1	3	23.6721
Olivia	Różański	BBK	P1	3	28.272
Olivia	Różański	BBK	P1	3	10.3776
Olivia	Różański	BBK	P1	3	22.7653
Olivia	Różański	BBK	P1	3	36.7265
Olivia	Różański	BBK	P1	3	34.4165
Olivia	Różański	BBK	P1	3	20.3372
Olivia	Różański	BBK	P1	3	27.9093
Olivia	Różański	BBK	P1	3	25.7747
Olivia	Różański	BBK	P1	3	36.1237
Olivia	Różański	BBK	P1	3	10.9892
Olivia	Różański	BBK	P1	3	22.479
Olivia	Różański	BBK	P1	3	21.2934
Olivia	Różański	BBK	P1	3	29.2901
Olivia	Różański	BBK	P1	3	2.85199
Olivia	Różański	BBK	P1	3	11.111
Olivia	Różański	BBK	P1	3	4.93341
Olivia	Różański	BBK	P1	3	8.32526
Olivia	Różański	BBK	P1	3	6.11759
Olivia	Różański	BBK	P1	3	7.00496
Olivia	Różański	BBK	P1	3	15.8309
Olivia	Różański	BBK	P1	3	15.5013
Olivia	Różański	BBK	P1	3	9.43895
Olivia	Różański	BBK	P1	3	16.6321
Olivia	Różański	BBK	P1	3	34.7913
Olivia	Różański	BBK	P1	3	66.8986
Olivia	Różański	BBK	P1	3	17.8491
Olivia	Różański	BBK	P1	3	68.7202
Olivia	Różański	BBK	P1	3	13.0331
Olivia	Różański	BBK	P1	3	32.1286
Curly	DeHoog	BBK	A	1	5.91537
Curly	DeHoog	BBK	A	1	68.1322
Curly	DeHoog	BBK	A	1	14.2275
Curly	DeHoog	BBK	A	1	0.130421
Curly	DeHoog	BBK	A	1	6.09173
Curly	DeHoog	BBK	A	1	20.7975
Curly	DeHoog	BBK	A	1	262.876
Curly	DeHoog	BBK	A	1	7.64964
Curly	DeHoog	BBK	A	1	48.9547
Curly	DeHoog	BBK	A	1	30.5044
Curly	DeHoog	BBK	A	1	25.1926
Curly	DeHoog	BBK	A	1	4.56336
Curly	DeHoog	BBK	A	1	5.7788
Curly	DeHoog	BBK	A	1	21.5897
Curly	DeHoog	BBK	A	1	16.823
Curly	DeHoog	BBK	A	1	46.0981
Curly	DeHoog	BBK	A	1	26.5746
Curly	DeHoog	BBK	A	1	5.24973
Curly	DeHoog	BBK	A	1	6.68814
Curly	DeHoog	BBK	A	1	6.61995
Curly	DeHoog	BBK	A	1	13.6634
Curly	DeHoog	BBK	A	1	3.77238
Curly	DeHoog	BBK	A	1	39.9421
Curly	DeHoog	BBK	A	1	4.83735
Curly	DeHoog	BBK	A	1	6.06282
Curly	DeHoog	BBK	A	1	3.72725
Curly	DeHoog	BBK	A	1	33.9108
Curly	DeHoog	BBK	A	1	34.2721
Curly	DeHoog	BBK	A	1	14.5845
Curly	DeHoog	BBK	A	1	2.78113
Curly	DeHoog	BBK	A	1	36.7816
Curly	DeHoog	BBK	A	1	2.4831
Curly	DeHoog	BBK	A	1	16.2883
Curly	DeHoog	BBK	A	1	21.0365
Curly	DeHoog	BBK	A	1	38.0798
Curly	DeHoog	BBK	A	1	12.5445
Curly	DeHoog	BBK	A	1	8.42711
Curly	DeHoog	BBK	A	1	20.4501
Curly	DeHoog	BBK	A	1	30.9576
Curly	DeHoog	BBK	A	1	23.1825
Curly	DeHoog	BBK	A	1	40.5488
Curly	DeHoog	BBK	A	1	36.3216
Curly	DeHoog	BBK	A	1	20.0532
Curly	DeHoog	BBK	A	1	9.50554
Curly	DeHoog	BBK	A	1	27.2624
Curly	DeHoog	BBK	A	1	19.4734
Curly	DeHoog	BBK	A	1	18.5942
Curly	DeHoog	BBK	A	1	8.25678
Curly	DeHoog	BBK	A	1	57.3797
Curly	DeHoog	BBK	A	1	25.262
Curly	DeHoog	BBK	A	1	31.158
Curly	DeHoog	BBK	A	2	63.2048
Curly	DeHoog	BBK	A	2	31.4186
Curly	DeHoog	BBK	A	2	6.34234
Curly	DeHoog	BBK	A	2	3.75749
Curly	DeHoog	BBK	A	2	8.32652
Curly	DeHoog	BBK	A	2	30.2437
Curly	DeHoog	BBK	A	2	5.48358
Curly	DeHoog	BBK	A	2	25.4427
Curly	DeHoog	BBK	A	2	31.3532
Curly	DeHoog	BBK	A	2	8.87239
Curly	DeHoog	BBK	A	2	8.62508
Curly	DeHoog	BBK	A	2	56.9831
Curly	DeHoog	BBK	A	2	29.6439
Curly	DeHoog	BBK	A	2	35.4634
Curly	DeHoog	BBK	A	2	15.1928
Curly	DeHoog	BBK	A	2	26.7018
Curly	DeHoog	BBK	A	2	27.3355
Curly	DeHoog	BBK	A	2	16.4021
Curly	DeHoog	BBK	A	2	7.5626
Curly	DeHoog	BBK	A	2	41.6194
Curly	DeHoog	BBK	A	2	23.0537
Curly	DeHoog	BBK	A	2	15.4393
Curly	DeHoog	BBK	A	2	3.45049
Curly	DeHoog	BBK	A	2	122.486
Curly	DeHoog	BBK	A	2	27.1123
Curly	DeHoog	BBK	A	2	26.8475
Curly	DeHoog	BBK	A	2	26.9016
Curly	DeHoog	BBK	A	2	27.198
Curly	DeHoog	BBK	A	2	3.95136
Curly	DeHoog	BBK	A	2	14.5991
Curly	DeHoog	BBK	A	2	27.1123
Curly	DeHoog	BBK	A	2	26.8475
Curly	DeHoog	BBK	A	2	26.9016
Curly	DeHoog	BBK	A	2	27.198
Curly	DeHoog	BBK	A	2	3.95136
Curly	DeHoog	BBK	A	2	14.5991
Curly	DeHoog	BBK	A	2	19.6245
Curly	DeHoog	BBK	A	2	14.3959
Curly	DeHoog	BBK	A	2	23.3772
Curly	DeHoog	BBK	A	2	8.91171
Curly	DeHoog	BBK	A	2	4.71664
Curly	DeHoog	BBK	A	2	12.5777
Curly	DeHoog	BBK	A	2	23.907
Curly	DeHoog	BBK	A	2	4.4407
Curly	DeHoog	BBK	A	2	74.3422
Curly	DeHoog	BBK	A	2	8.20506
Curly	DeHoog	BBK	A	3	14.1238
Curly	DeHoog	BBK	A	3	4.02984
Curly	DeHoog	BBK	A	3	21.5107
Curly	DeHoog	BBK	A	3	40.5555
Curly	DeHoog	BBK	A	3	13.3969
Curly	DeHoog	BBK	A	3	24.5464
Curly	DeHoog	BBK	A	3	2736.42
Curly	DeHoog	BBK	A	3	38.0399
Curly	DeHoog	BBK	A	3	11.2534
Curly	DeHoog	BBK	A	3	26.441
Curly	DeHoog	BBK	A	3	17.3636
Curly	DeHoog	BBK	A	3	45.1975
Curly	DeHoog	BBK	A	3	43.4142
Curly	DeHoog	BBK	A	3	16.4174
Curly	DeHoog	BBK	A	3	21.7432
Curly	DeHoog	BBK	A	3	16.8985
Curly	DeHoog	BBK	A	3	9.92929
Curly	DeHoog	BBK	A	3	21.8784
Curly	DeHoog	BBK	A	3	35.0245
Curly	DeHoog	BBK	A	3	10.1065
Curly	DeHoog	BBK	A	3	7.28902
Curly	DeHoog	BBK	A	3	7.70807
Curly	DeHoog	BBK	A	3	26.7107
Curly	DeHoog	BBK	A	3	45.4297
Curly	DeHoog	BBK	A	3	42.2151
Curly	DeHoog	BBK	A	3	8.21707
Curly	DeHoog	BBK	A	3	24.6502
Curly	DeHoog	BBK	A	3	8.81515
Curly	DeHoog	BBK	A	3	25.4367
Curly	DeHoog	BBK	A	3	17.2753
Curly	DeHoog	BBK	A	3	24.6636
Curly	DeHoog	BBK	A	3	33.8194
Curly	DeHoog	BBK	A	3	48.0747
Curly	DeHoog	BBK	A	3	6.78504
Curly	DeHoog	BBK	A	3	7.10227
Curly	DeHoog	BBK	A	3	18.1376
Curly	DeHoog	BBK	A	3	28.0558
Curly	DeHoog	BBK	A	3	15.4976
Curly	DeHoog	BBK	A	3	16.3892
Curly	DeHoog	BBK	A	3	28.1635
Curly	DeHoog	BBK	A	3	30.0705
Curly	DeHoog	BBK	A	3	12.5276
Curly	DeHoog	BBK	A	3	8.33787
Curly	DeHoog	BBK	A	3	13.5917
Curly	DeHoog	BBK	A	3	29.7218
Curly	DeHoog	BBK	A	3	16.5789
Curly	DeHoog	BBK	A	3	31.0379
Curly	DeHoog	BBK	A	3	5.90792
Curly	DeHoog	BBK	A	3	3.89326
Curly	DeHoog	BBK	A	3	45.7258
Martyna	Świrad	BBK	Ś1	1	21.7443
Martyna	Świrad	BBK	Ś1	1	33.2513
Martyna	Świrad	BBK	Ś1	1	18.4399
Martyna	Świrad	BBK	Ś1	1	16.1534
Martyna	Świrad	BBK	Ś1	1	25.6687
Martyna	Świrad	BBK	Ś1	1	40.0049
Martyna	Świrad	BBK	Ś1	1	25.8548
Martyna	Świrad	BBK	Ś1	1	18.6673
Martyna	Świrad	BBK	Ś1	1	21.4973
Martyna	Świrad	BBK	Ś1	1	19.3605
Martyna	Świrad	BBK	Ś1	1	5.29804
Martyna	Świrad	BBK	Ś1	1	39.4618
Martyna	Świrad	BBK	Ś1	1	17.4019
Martyna	Świrad	BBK	Ś1	1	1.62544
Martyna	Świrad	BBK	Ś1	1	8.63667
Martyna	Świrad	BBK	Ś1	1	17.7648
Martyna	Świrad	BBK	Ś1	1	38.163
Martyna	Świrad	BBK	Ś1	1	17.0138
Martyna	Świrad	BBK	Ś1	1	48.0978
Martyna	Świrad	BBK	Ś1	1	36.5607
Martyna	Świrad	BBK	Ś1	1	32.2802
Martyna	Świrad	BBK	Ś1	1	18.7652
Martyna	Świrad	BBK	Ś1	1	12.1674
Martyna	Świrad	BBK	Ś1	1	16.1613
Martyna	Świrad	BBK	Ś1	1	20.9215
Martyna	Świrad	BBK	Ś1	1	15.3821
Martyna	Świrad	BBK	Ś1	1	23.0106
Martyna	Świrad	BBK	Ś1	2	49.0176
Martyna	Świrad	BBK	Ś1	2	50.47
Martyna	Świrad	BBK	Ś1	2	21.2322
Martyna	Świrad	BBK	Ś1	2	1.36758
Martyna	Świrad	BBK	Ś1	2	15.5708
Martyna	Świrad	BBK	Ś1	2	13.3282
Martyna	Świrad	BBK	Ś1	2	13.7296
Martyna	Świrad	BBK	Ś1	2	24.7814
Martyna	Świrad	BBK	Ś1	2	10.4173
Martyna	Świrad	BBK	Ś1	2	35.3487
Martyna	Świrad	BBK	Ś1	2	18.4522
Martyna	Świrad	BBK	Ś1	2	6.97369
Martyna	Świrad	BBK	Ś1	2	57.1853
Martyna	Świrad	BBK	Ś1	2	35.1945
Martyna	Świrad	BBK	Ś1	2	19.9215
Martyna	Świrad	BBK	Ś1	2	35.8549
Martyna	Świrad	BBK	Ś1	2	25.6436
Martyna	Świrad	BBK	Ś1	2	20.5909
Martyna	Świrad	BBK	Ś1	2	128.026
Martyna	Świrad	BBK	Ś1	2	20.9951
Martyna	Świrad	BBK	Ś1	2	22.9306
Martyna	Świrad	BBK	Ś1	2	13.9275
Martyna	Świrad	BBK	Ś1	2	23.9807
Martyna	Świrad	BBK	Ś1	2	29.9038
Martyna	Świrad	BBK	Ś1	2	20.1082
Martyna	Świrad	BBK	Ś1	2	16.8526
Martyna	Świrad	BBK	Ś1	2	1.30154
Martyna	Świrad	BBK	Ś1	2	24.126
Martyna	Świrad	BBK	Ś1	2	25.6008
Martyna	Świrad	BBK	Ś1	2	55.6391
Martyna	Świrad	BBK	Ś1	2	19.1778
Martyna	Świrad	BBK	Ś1	3	21.6822
Martyna	Świrad	BBK	Ś1	3	15.5111
Martyna	Świrad	BBK	Ś1	3	6.6378
Martyna	Świrad	BBK	Ś1	3	20.449
Martyna	Świrad	BBK	Ś1	3	4.0008
Martyna	Świrad	BBK	Ś1	3	15.7597
Martyna	Świrad	BBK	Ś1	3	46.0311
Martyna	Świrad	BBK	Ś1	3	44.4637
Martyna	Świrad	BBK	Ś1	3	18.702
Martyna	Świrad	BBK	Ś1	3	37.6917
Martyna	Świrad	BBK	Ś1	3	16.2465
Martyna	Świrad	BBK	Ś1	3	28.4784
Martyna	Świrad	BBK	Ś1	3	16.3245
Martyna	Świrad	BBK	Ś1	3	17.3567
Martyna	Świrad	BBK	Ś1	3	13.5247
Martyna	Świrad	BBK	Ś1	3	45.7004
Martyna	Świrad	BBK	Ś1	3	34.1698
Martyna	Świrad	BBK	Ś1	3	19.8991
Martyna	Świrad	BBK	Ś1	3	15.8019
Martyna	Świrad	BBK	Ś1	3	33.8791
Martyna	Świrad	BBK	Ś1	3	59.4174
Martyna	Świrad	BBK	Ś1	3	29.415
Kornelia	Moskwa	BBK	Ś2	1	19.9703
Kornelia	Moskwa	BBK	Ś2	1	61.2571
Kornelia	Moskwa	BBK	Ś2	1	0.244032
Kornelia	Moskwa	BBK	Ś2	1	6.11631
Kornelia	Moskwa	BBK	Ś2	1	19.7514
Kornelia	Moskwa	BBK	Ś2	1	43.1336
Kornelia	Moskwa	BBK	Ś2	1	21.0174
Kornelia	Moskwa	BBK	Ś2	1	59.0711
Kornelia	Moskwa	BBK	Ś2	1	36.0834
Kornelia	Moskwa	BBK	Ś2	1	13.2863
Kornelia	Moskwa	BBK	Ś2	1	24.2185
Kornelia	Moskwa	BBK	Ś2	1	80.383
Kornelia	Moskwa	BBK	Ś2	1	7.51753
Kornelia	Moskwa	BBK	Ś2	1	26.7696
Kornelia	Moskwa	BBK	Ś2	1	52.3474
Kornelia	Moskwa	BBK	Ś2	1	19.1956
Kornelia	Moskwa	BBK	Ś2	1	33.007
Kornelia	Moskwa	BBK	Ś2	1	13.8878
Kornelia	Moskwa	BBK	Ś2	1	20.4283
Kornelia	Moskwa	BBK	Ś2	1	27.5272
Kornelia	Moskwa	BBK	Ś2	1	26.042
Kornelia	Moskwa	BBK	Ś2	1	19.4251
Kornelia	Moskwa	BBK	Ś2	1	742.935
Kornelia	Moskwa	BBK	Ś2	1	44.9287
Kornelia	Moskwa	BBK	Ś2	1	47.1143
Kornelia	Moskwa	BBK	Ś2	2	64.3268
Kornelia	Moskwa	BBK	Ś2	2	42.5819
Kornelia	Moskwa	BBK	Ś2	2	22.5598
Kornelia	Moskwa	BBK	Ś2	2	44.9346
Kornelia	Moskwa	BBK	Ś2	2	26.8297
Kornelia	Moskwa	BBK	Ś2	2	25.4779
Kornelia	Moskwa	BBK	Ś2	2	53.5519
Kornelia	Moskwa	BBK	Ś2	2	15.0816
Kornelia	Moskwa	BBK	Ś2	2	31.6649
Kornelia	Moskwa	BBK	Ś2	2	9.1519
Kornelia	Moskwa	BBK	Ś2	2	30.0747
Kornelia	Moskwa	BBK	Ś2	2	19.3989
Kornelia	Moskwa	BBK	Ś2	2	25.085
Kornelia	Moskwa	BBK	Ś2	2	19.9052
Kornelia	Moskwa	BBK	Ś2	2	15.9625
Kornelia	Moskwa	BBK	Ś2	2	50.3524
Kornelia	Moskwa	BBK	Ś2	2	26.356
Kornelia	Moskwa	BBK	Ś2	2	18.5759
Kornelia	Moskwa	BBK	Ś2	3	23.8007
Kornelia	Moskwa	BBK	Ś2	3	72.1268
Kornelia	Moskwa	BBK	Ś2	3	18.98
Kornelia	Moskwa	BBK	Ś2	3	14.948
Kornelia	Moskwa	BBK	Ś2	3	45.9735
Kornelia	Moskwa	BBK	Ś2	3	14.0045
Kornelia	Moskwa	BBK	Ś2	3	48.5798
Kornelia	Moskwa	BBK	Ś2	3	10.3586
Kornelia	Moskwa	BBK	Ś2	3	21.5197
Kornelia	Moskwa	BBK	Ś2	3	25.2608
Kornelia	Moskwa	BBK	Ś2	3	54.8848
Kornelia	Moskwa	BBK	Ś2	3	48.3688
Kornelia	Moskwa	BBK	Ś2	3	19.6916
Kornelia	Moskwa	BBK	Ś2	3	23.1804
Kornelia	Moskwa	BBK	Ś2	3	7.57744
Kornelia	Moskwa	BBK	Ś2	3	18.7249
Kornelia	Moskwa	BBK	Ś2	3	26.9526
Kornelia	Moskwa	BBK	Ś2	3	49.8285
Kornelia	Moskwa	BBK	Ś2	3	35.1905
Kornelia	Moskwa	BBK	Ś2	3	53.064
Kornelia	Moskwa	BBK	Ś2	3	25.5933
Kornelia	Moskwa	BBK	Ś2	3	24.3368
Kornelia	Moskwa	BBK	Ś2	3	28.8111
Kornelia	Moskwa	BBK	Ś2	3	0.291854
Kornelia	Moskwa	BBK	Ś2	3	15.6751
Kornelia	Moskwa	BBK	Ś2	3	43.256
Kornelia	Moskwa	BBK	Ś2	3	33.6268
Kornelia	Moskwa	BBK	Ś2	3	19.9346
Kornelia	Moskwa	BBK	Ś2	3	30.8706
Kornelia	Moskwa	BBK	Ś2	3	71.6208
Kornelia	Moskwa	BBK	Ś2	3	14.3456
Kornelia	Moskwa	BBK	Ś2	3	25.3473
Pavla	Smidova	BBK	R	1	11.7125
Pavla	Smidova	BBK	R	1	39.4641
Pavla	Smidova	BBK	R	1	10.1273
Pavla	Smidova	BBK	R	1	28.9784
Pavla	Smidova	BBK	R	1	9.79864
Pavla	Smidova	BBK	R	1	54.3126
Pavla	Smidova	BBK	R	1	20.6914
Pavla	Smidova	BBK	R	1	11.8089
Pavla	Smidova	BBK	R	1	18.6159
Pavla	Smidova	BBK	R	1	10.4229
Pavla	Smidova	BBK	R	1	20.2216
Pavla	Smidova	BBK	R	1	11.2246
Pavla	Smidova	BBK	R	1	12.9221
Pavla	Smidova	BBK	R	1	4.81114
Pavla	Smidova	BBK	R	1	3.55083
Pavla	Smidova	BBK	R	1	6.75146
Pavla	Smidova	BBK	R	1	10.0163
Pavla	Smidova	BBK	R	1	43.9023
Pavla	Smidova	BBK	R	1	6.49866
Pavla	Smidova	BBK	R	1	18.2345
Pavla	Smidova	BBK	R	1	37.3082
Pavla	Smidova	BBK	R	1	13.0969
Pavla	Smidova	BBK	R	1	32.9298
Pavla	Smidova	BBK	R	1	8.41523
Pavla	Smidova	BBK	R	1	11.9026
Pavla	Smidova	BBK	R	1	32.4054
Pavla	Smidova	BBK	R	1	18.6914
Pavla	Smidova	BBK	R	1	19.2695
Pavla	Smidova	BBK	R	1	18.4346
Pavla	Smidova	BBK	R	1	26.5526
Pavla	Smidova	BBK	R	1	31.422
Pavla	Smidova	BBK	R	1	29.1159
Pavla	Smidova	BBK	R	1	20.0562
Pavla	Smidova	BBK	R	1	17.1174
Pavla	Smidova	BBK	R	1	3.97697
Pavla	Smidova	BBK	R	1	15.3588
Pavla	Smidova	BBK	R	1	9.52361
Pavla	Smidova	BBK	R	1	11.237
Pavla	Smidova	BBK	R	1	3.98434
Pavla	Smidova	BBK	R	1	11.3789
Pavla	Smidova	BBK	R	1	45.3357
Pavla	Smidova	BBK	R	1	15.0748
Pavla	Smidova	BBK	R	1	18.3492
Pavla	Smidova	BBK	R	2	61.1478
Pavla	Smidova	BBK	R	2	39.5752
Pavla	Smidova	BBK	R	2	5.91008
Pavla	Smidova	BBK	R	2	19.4025
Pavla	Smidova	BBK	R	2	24.5305
Pavla	Smidova	BBK	R	2	14.8988
Pavla	Smidova	BBK	R	2	4.81654
Pavla	Smidova	BBK	R	2	15.3766
Pavla	Smidova	BBK	R	2	18.0136
Pavla	Smidova	BBK	R	2	4.90599
Pavla	Smidova	BBK	R	2	2.1187
Pavla	Smidova	BBK	R	2	18.4749
Pavla	Smidova	BBK	R	2	11.6024
Pavla	Smidova	BBK	R	2	23.5901
Pavla	Smidova	BBK	R	2	18.9485
Pavla	Smidova	BBK	R	2	17.6925
Pavla	Smidova	BBK	R	2	39.9017
Pavla	Smidova	BBK	R	2	15.8588
Pavla	Smidova	BBK	R	2	14.3748
Pavla	Smidova	BBK	R	2	10.0006
Pavla	Smidova	BBK	R	2	14.7784
Pavla	Smidova	BBK	R	2	8.99839
Pavla	Smidova	BBK	R	2	6.51471
Pavla	Smidova	BBK	R	2	26.0581
Pavla	Smidova	BBK	R	2	6.70092
Pavla	Smidova	BBK	R	2	62.1651
Pavla	Smidova	BBK	R	2	15.0747
Pavla	Smidova	BBK	R	2	14.4634
Pavla	Smidova	BBK	R	2	19.896
Pavla	Smidova	BBK	R	2	10.1102
Pavla	Smidova	BBK	R	2	9.70921
Pavla	Smidova	BBK	R	2	10.8491
Pavla	Smidova	BBK	R	2	3.8301
Pavla	Smidova	BBK	R	2	22.8622
Pavla	Smidova	BBK	R	2	6.25144
Pavla	Smidova	BBK	R	2	31.0047
Pavla	Smidova	BBK	R	2	7.4827
Pavla	Smidova	BBK	R	2	38.5652
Pavla	Smidova	BBK	R	2	15.6846
Pavla	Smidova	BBK	R	2	38.6235
Pavla	Smidova	BBK	R	2	4.1394
Pavla	Smidova	BBK	R	3	5.76874
Pavla	Smidova	BBK	R	3	9.77868
Pavla	Smidova	BBK	R	3	59.2382
Pavla	Smidova	BBK	R	3	12.781
Pavla	Smidova	BBK	R	3	17.1499
Pavla	Smidova	BBK	R	3	32.3147
Pavla	Smidova	BBK	R	3	33.3353
Pavla	Smidova	BBK	R	3	18.6562
Pavla	Smidova	BBK	R	3	6.07145
Pavla	Smidova	BBK	R	3	22.6078
Pavla	Smidova	BBK	R	3	33.7111
Pavla	Smidova	BBK	R	3	27.3709
Pavla	Smidova	BBK	R	3	9.03736
Pavla	Smidova	BBK	R	3	17.8953
Pavla	Smidova	BBK	R	3	7.33776
Pavla	Smidova	BBK	R	3	15.1579
Pavla	Smidova	BBK	R	3	35.6206
Pavla	Smidova	BBK	R	3	59.7616
Pavla	Smidova	BBK	R	3	8.26108
Pavla	Smidova	BBK	R	3	13.8695
Pavla	Smidova	BBK	R	3	21.0575
Pavla	Smidova	BBK	R	3	9.52498
Pavla	Smidova	BBK	R	3	38.6108
Pavla	Smidova	BBK	R	3	31.2796
Pavla	Smidova	BBK	R	3	32.5406
Pavla	Smidova	BBK	R	3	5.76307
Pavla	Smidova	BBK	R	3	12.0016
Pavla	Smidova	BBK	R	3	11.0394
Pavla	Smidova	BBK	R	3	5.1336
Pavla	Smidova	BBK	R	3	15.6205
Pavla	Smidova	BBK	R	3	26.7471
Pavla	Smidova	BBK	R	3	8.96298
Pavla	Smidova	BBK	R	3	17.7542
Pavla	Smidova	BBK	R	3	19.7093
Pavla	Smidova	BBK	R	3	18.9558
Pavla	Smidova	BBK	R	3	31.7956
Pavla	Smidova	BBK	R	3	19.1942
Pavla	Smidova	BBK	R	3	52.7959
Pavla	Smidova	BBK	R	3	34.9371
Pavla	Smidova	BBK	R	3	2.75605
Pavla	Smidova	BBK	R	3	56.4862
Pavla	Smidova	BBK	R	3	13.7602
Pavla	Smidova	BBK	R	3	21.3576
Pavla	Smidova	BBK	R	3	19.2692
Pavla	Smidova	BBK	R	3	48.6906
Pavla	Smidova	BBK	R	3	29.4767
Pavla	Smidova	BBK	R	3	8.53256
Pavla	Smidova	BBK	R	3	55.4643
Pavla	Smidova	BBK	R	3	11.8679
Pavla	Smidova	BBK	R	3	25.5894
Kinga	Drabek	BBK	L	1	24.7497
Kinga	Drabek	BBK	L	1	12.0527
Kinga	Drabek	BBK	L	1	6.7127
Kinga	Drabek	BBK	L	1	22.1218
Kinga	Drabek	BBK	L	1	6.69687
Kinga	Drabek	BBK	L	1	3.61693
Kinga	Drabek	BBK	L	1	20.2807
Kinga	Drabek	BBK	L	1	18.4495
Kinga	Drabek	BBK	L	1	13.7909
Kinga	Drabek	BBK	L	1	3.50233
Kinga	Drabek	BBK	L	1	1.56327
Kinga	Drabek	BBK	L	1	5.32744
Kinga	Drabek	BBK	L	1	7.2931
Kinga	Drabek	BBK	L	1	35.1672
Kinga	Drabek	BBK	L	1	3.64216
Kinga	Drabek	BBK	L	1	16.9199
Kinga	Drabek	BBK	L	1	18.4991
Kinga	Drabek	BBK	L	1	9.98677
Kinga	Drabek	BBK	L	1	32.2229
Kinga	Drabek	BBK	L	1	12.1823
Kinga	Drabek	BBK	L	1	17.5323
Kinga	Drabek	BBK	L	1	6.65949
Kinga	Drabek	BBK	L	1	5.72117
Kinga	Drabek	BBK	L	1	3.6158
Kinga	Drabek	BBK	L	1	7.08716
Kinga	Drabek	BBK	L	1	10.4658
Kinga	Drabek	BBK	L	1	15.5643
Kinga	Drabek	BBK	L	1	18.4031
Kinga	Drabek	BBK	L	1	8.67088
Kinga	Drabek	BBK	L	1	5.27389
Kinga	Drabek	BBK	L	1	12.2142
Kinga	Drabek	BBK	L	1	38.889
Kinga	Drabek	BBK	L	1	13.9207
Kinga	Drabek	BBK	L	1	18.5676
Kinga	Drabek	BBK	L	2	7.16319
Kinga	Drabek	BBK	L	2	2.60675
Kinga	Drabek	BBK	L	2	13.1987
Kinga	Drabek	BBK	L	2	2.76389
Kinga	Drabek	BBK	L	2	19.4639
Kinga	Drabek	BBK	L	2	17.9084
Kinga	Drabek	BBK	L	2	2.64562
Kinga	Drabek	BBK	L	2	3.79522
Kinga	Drabek	BBK	L	2	15.1175
Kinga	Drabek	BBK	L	2	23.5041
Kinga	Drabek	BBK	L	2	3.30852
Kinga	Drabek	BBK	L	2	20.6274
Kinga	Drabek	BBK	L	2	16.0419
Kinga	Drabek	BBK	L	2	5.36496
Kinga	Drabek	BBK	L	2	20.9205
Kinga	Drabek	BBK	L	2	4.02816
Kinga	Drabek	BBK	L	2	10.4669
Kinga	Drabek	BBK	L	2	19.9418
Kinga	Drabek	BBK	L	2	10.0734
Kinga	Drabek	BBK	L	2	8.09246
Kinga	Drabek	BBK	L	2	2.10914
Kinga	Drabek	BBK	L	2	65.0081
Kinga	Drabek	BBK	L	2	9.57806
Kinga	Drabek	BBK	L	2	14.4758
Kinga	Drabek	BBK	L	2	9.50821
Kinga	Drabek	BBK	L	2	6.65389
Kinga	Drabek	BBK	L	2	11.7622
Kinga	Drabek	BBK	L	2	14.348
Kinga	Drabek	BBK	L	2	2.59791
Kinga	Drabek	BBK	L	2	15.6831
Kinga	Drabek	BBK	L	2	12.32
Kinga	Drabek	BBK	L	2	10.4644
Kinga	Drabek	BBK	L	2	14.1773
Kinga	Drabek	BBK	L	2	24.1829
Kinga	Drabek	BBK	L	2	5.28493
Kinga	Drabek	BBK	L	3	8.19453
Kinga	Drabek	BBK	L	3	12.2064
Kinga	Drabek	BBK	L	3	17.8884
Kinga	Drabek	BBK	L	3	11.2818
Kinga	Drabek	BBK	L	3	6.12902
Kinga	Drabek	BBK	L	3	21.4153
Kinga	Drabek	BBK	L	3	19.3612
Kinga	Drabek	BBK	L	3	10.9905
Kinga	Drabek	BBK	L	3	3.04659
Kinga	Drabek	BBK	L	3	14.8224
Kinga	Drabek	BBK	L	3	17.9818
Kinga	Drabek	BBK	L	3	28.0877
Kinga	Drabek	BBK	L	3	9.03441
Kinga	Drabek	BBK	L	3	8.80774
Kinga	Drabek	BBK	L	3	11.6324
Kinga	Drabek	BBK	L	3	28.3905
Kinga	Drabek	BBK	L	3	19.5512
Kinga	Drabek	BBK	L	3	8.58071
Kinga	Drabek	BBK	L	3	11.6323
Kinga	Drabek	BBK	L	3	12.127
Kinga	Drabek	BBK	L	3	12.9244
Kinga	Drabek	BBK	L	3	24.2677
Kinga	Drabek	BBK	L	3	20.1838
Kinga	Drabek	BBK	L	3	3.30277
Kinga	Drabek	BBK	L	3	3.60045
Kinga	Drabek	BBK	L	3	6.83462
Kinga	Drabek	BBK	L	3	3.86929
Kinga	Drabek	BBK	L	3	16.7267
Kinga	Drabek	BBK	L	3	11.6092
Kinga	Drabek	BBK	L	3	6.18206
Kinga	Drabek	BBK	L	3	11.126
Kinga	Drabek	BBK	L	3	7.27368
Kinga	Drabek	BBK	L	3	32.8631
Kinga	Drabek	BBK	L	3	13.2581
Kinga	Drabek	BBK	L	3	7.744
Kinga	Drabek	BBK	L	3	8.26741
Kinga	Drabek	BBK	L	3	9.8722
Kinga	Drabek	BBK	L	3	31.4019
Kinga	Drabek	BBK	L	3	43.4298
Kinga	Drabek	BBK	L	3	4.8331
Kinga	Drabek	BBK	L	3	23.5727
Ewelina	Żurowska	BDK	P1	1	13.2882
Ewelina	Żurowska	BDK	P1	1	43.3061
Ewelina	Żurowska	BDK	P1	1	12.4537
Ewelina	Żurowska	BDK	P1	1	34.65
Ewelina	Żurowska	BDK	P1	1	29.1218
Ewelina	Żurowska	BDK	P1	1	52.6691
Ewelina	Żurowska	BDK	P1	1	27.346
Ewelina	Żurowska	BDK	P1	1	1.98814
Ewelina	Żurowska	BDK	P1	1	10.4497
Ewelina	Żurowska	BDK	P1	1	16.6117
Ewelina	Żurowska	BDK	P1	1	10.4572
Ewelina	Żurowska	BDK	P1	1	19.3191
Ewelina	Żurowska	BDK	P1	1	12.5213
Ewelina	Żurowska	BDK	P1	1	2.84521
Ewelina	Żurowska	BDK	P1	1	9.72279
Ewelina	Żurowska	BDK	P1	1	3.47197
Ewelina	Żurowska	BDK	P1	1	39.135
Ewelina	Żurowska	BDK	P1	1	3.39067
Ewelina	Żurowska	BDK	P1	1	19.2135
Ewelina	Żurowska	BDK	P1	1	43.1168
Ewelina	Żurowska	BDK	P1	1	7.2665
Ewelina	Żurowska	BDK	P1	1	39.4954
Ewelina	Żurowska	BDK	P1	1	20.8486
Ewelina	Żurowska	BDK	P1	1	10.697
Ewelina	Żurowska	BDK	P1	1	15.6218
Ewelina	Żurowska	BDK	P1	1	11.2451
Ewelina	Żurowska	BDK	P1	1	8.99276
Ewelina	Żurowska	BDK	P1	1	9.90309
Ewelina	Żurowska	BDK	P1	1	15.1392
Ewelina	Żurowska	BDK	P1	1	14.8795
Ewelina	Żurowska	BDK	P1	1	21.554
Ewelina	Żurowska	BDK	P1	1	13.3181
Ewelina	Żurowska	BDK	P1	1	14.6763
Ewelina	Żurowska	BDK	P1	1	14.3211
Ewelina	Żurowska	BDK	P1	1	17.1564
Ewelina	Żurowska	BDK	P1	1	24.4364
Ewelina	Żurowska	BDK	P1	1	20.5278
Ewelina	Żurowska	BDK	P1	1	13.2176
Ewelina	Żurowska	BDK	P1	1	42.4911
Ewelina	Żurowska	BDK	P1	1	31.4268
Ewelina	Żurowska	BDK	P1	1	31.064
Ewelina	Żurowska	BDK	P1	2	49.4056
Ewelina	Żurowska	BDK	P1	2	24.9308
Ewelina	Żurowska	BDK	P1	2	7.63572
Ewelina	Żurowska	BDK	P1	2	4.08087
Ewelina	Żurowska	BDK	P1	2	11.5576
Ewelina	Żurowska	BDK	P1	2	9.68681
Ewelina	Żurowska	BDK	P1	2	11.2683
Ewelina	Żurowska	BDK	P1	2	18.0339
Ewelina	Żurowska	BDK	P1	2	36.006
Ewelina	Żurowska	BDK	P1	2	0.193246
Ewelina	Żurowska	BDK	P1	2	9.77739
Ewelina	Żurowska	BDK	P1	2	15.1913
Ewelina	Żurowska	BDK	P1	2	29.6965
Ewelina	Żurowska	BDK	P1	2	7.52345
Ewelina	Żurowska	BDK	P1	2	21.4285
Ewelina	Żurowska	BDK	P1	2	12.8234
Ewelina	Żurowska	BDK	P1	2	8.74709
Ewelina	Żurowska	BDK	P1	2	26.5152
Ewelina	Żurowska	BDK	P1	2	6.19753
Ewelina	Żurowska	BDK	P1	2	21.9974
Ewelina	Żurowska	BDK	P1	2	8.1012
Ewelina	Żurowska	BDK	P1	2	20.9444
Ewelina	Żurowska	BDK	P1	2	30.7843
Ewelina	Żurowska	BDK	P1	2	7.22885
Ewelina	Żurowska	BDK	P1	2	27.423
Ewelina	Żurowska	BDK	P1	2	4.21401
Ewelina	Żurowska	BDK	P1	2	110.79
Ewelina	Żurowska	BDK	P1	2	6.12737
Ewelina	Żurowska	BDK	P1	2	18.047
Ewelina	Żurowska	BDK	P1	2	18.0568
Ewelina	Żurowska	BDK	P1	2	18.2317
Ewelina	Żurowska	BDK	P1	2	6.43138
Ewelina	Żurowska	BDK	P1	2	3.30264
Ewelina	Żurowska	BDK	P1	2	5.9678
Ewelina	Żurowska	BDK	P1	2	8.1968
Ewelina	Żurowska	BDK	P1	2	48.8841
Ewelina	Żurowska	BDK	P1	2	7.41269
Ewelina	Żurowska	BDK	P1	2	16.8706
Ewelina	Żurowska	BDK	P1	2	29.306
Ewelina	Żurowska	BDK	P1	2	0.653622
Ewelina	Żurowska	BDK	P1	2	48.4588
Ewelina	Żurowska	BDK	P1	2	10.4912
Ewelina	Żurowska	BDK	P1	2	33.9068
Ewelina	Żurowska	BDK	P1	3	2.73666
Ewelina	Żurowska	BDK	P1	3	2.34934
Ewelina	Żurowska	BDK	P1	3	17.1442
Ewelina	Żurowska	BDK	P1	3	67.2303
Ewelina	Żurowska	BDK	P1	3	5.45387
Ewelina	Żurowska	BDK	P1	3	16.2039
Ewelina	Żurowska	BDK	P1	3	14.5444
Ewelina	Żurowska	BDK	P1	3	6.64312
Ewelina	Żurowska	BDK	P1	3	37.5788
Ewelina	Żurowska	BDK	P1	3	11.2859
Ewelina	Żurowska	BDK	P1	3	22.8955
Ewelina	Żurowska	BDK	P1	3	14.1265
Ewelina	Żurowska	BDK	P1	3	40.5101
Ewelina	Żurowska	BDK	P1	3	31.3929
Ewelina	Żurowska	BDK	P1	3	24.4788
Ewelina	Żurowska	BDK	P1	3	18.4139
Ewelina	Żurowska	BDK	P1	3	5.57568
Ewelina	Żurowska	BDK	P1	3	1.87532
Ewelina	Żurowska	BDK	P1	3	27.0747
Ewelina	Żurowska	BDK	P1	3	13.2951
Ewelina	Żurowska	BDK	P1	3	9.63364
Ewelina	Żurowska	BDK	P1	3	4.64432
Ewelina	Żurowska	BDK	P1	3	5.13317
Ewelina	Żurowska	BDK	P1	3	8.67691
Ewelina	Żurowska	BDK	P1	3	45.9427
Ewelina	Żurowska	BDK	P1	3	26.411
Ewelina	Żurowska	BDK	P1	3	15.1096
Ewelina	Żurowska	BDK	P1	3	11.7535
Ewelina	Żurowska	BDK	P1	3	26.1751
Ewelina	Żurowska	BDK	P1	3	16.8282
Ewelina	Żurowska	BDK	P1	3	23.7298
Ewelina	Żurowska	BDK	P1	3	21.9154
Ewelina	Żurowska	BDK	P1	3	39.5723
Ewelina	Żurowska	BDK	P1	3	13.4768
Ewelina	Żurowska	BDK	P1	3	24.9457
Ewelina	Żurowska	BDK	P1	3	7.13857
Ewelina	Żurowska	BDK	P1	3	18.0665
Ewelina	Żurowska	BDK	P1	3	17.5059
Ewelina	Żurowska	BDK	P1	3	9.4071
Ewelina	Żurowska	BDK	P1	3	29.5727
Ewelina	Żurowska	BDK	P1	3	16.5819
Ewelina	Żurowska	BDK	P1	3	2.94781
Ewelina	Żurowska	BDK	P1	3	2.76272
Ewelina	Żurowska	BDK	P1	3	4.53959
Ewelina	Żurowska	BDK	P1	3	19.9159
Ewelina	Żurowska	BDK	P1	3	39.6851
Ewelina	Żurowska	BDK	P1	3	9.52148
Ewelina	Żurowska	BDK	P1	3	59.3874
Ewelina	Żurowska	BDK	P1	3	2.42602
Ewelina	Żurowska	BDK	P1	3	45.5884
Monika	Fedusio	BDK	P2	1	24.4735
Monika	Fedusio	BDK	P2	1	9.73569
Monika	Fedusio	BDK	P2	1	30.9796
Monika	Fedusio	BDK	P2	1	9.45628
Monika	Fedusio	BDK	P2	1	30.0538
Monika	Fedusio	BDK	P2	1	5.3384
Monika	Fedusio	BDK	P2	1	39.3007
Monika	Fedusio	BDK	P2	1	33.2004
Monika	Fedusio	BDK	P2	1	14.7244
Monika	Fedusio	BDK	P2	1	11.5834
Monika	Fedusio	BDK	P2	1	20.3691
Monika	Fedusio	BDK	P2	1	23.394
Monika	Fedusio	BDK	P2	1	17.1344
Monika	Fedusio	BDK	P2	1	12.0702
Monika	Fedusio	BDK	P2	1	24.9992
Monika	Fedusio	BDK	P2	1	4.33879
Monika	Fedusio	BDK	P2	1	3.4327
Monika	Fedusio	BDK	P2	1	24.5359
Monika	Fedusio	BDK	P2	1	4.14099
Monika	Fedusio	BDK	P2	1	24.8863
Monika	Fedusio	BDK	P2	1	2.74382
Monika	Fedusio	BDK	P2	1	10.1516
Monika	Fedusio	BDK	P2	1	1.18974
Monika	Fedusio	BDK	P2	1	8.26502
Monika	Fedusio	BDK	P2	1	22.2014
Monika	Fedusio	BDK	P2	1	36.9995
Monika	Fedusio	BDK	P2	1	14.2274
Monika	Fedusio	BDK	P2	1	10.7473
Monika	Fedusio	BDK	P2	1	22.0386
Monika	Fedusio	BDK	P2	1	37.7041
Monika	Fedusio	BDK	P2	1	29.0235
Monika	Fedusio	BDK	P2	1	36.3823
Monika	Fedusio	BDK	P2	1	20.123
Monika	Fedusio	BDK	P2	1	26.4381
Monika	Fedusio	BDK	P2	1	21.0527
Monika	Fedusio	BDK	P2	1	24.6826
Monika	Fedusio	BDK	P2	1	6.99268
Monika	Fedusio	BDK	P2	1	10.9398
Monika	Fedusio	BDK	P2	1	7.33307
Monika	Fedusio	BDK	P2	1	22.3082
Monika	Fedusio	BDK	P2	2	42.3421
Monika	Fedusio	BDK	P2	2	18.5512
Monika	Fedusio	BDK	P2	2	3.69705
Monika	Fedusio	BDK	P2	2	7.38548
Monika	Fedusio	BDK	P2	2	5.559
Monika	Fedusio	BDK	P2	2	6.89499
Monika	Fedusio	BDK	P2	2	16.3733
Monika	Fedusio	BDK	P2	2	93.2915
Monika	Fedusio	BDK	P2	2	20.4172
Monika	Fedusio	BDK	P2	2	12.2147
Monika	Fedusio	BDK	P2	2	41.5978
Monika	Fedusio	BDK	P2	2	22.9897
Monika	Fedusio	BDK	P2	2	6.6958
Monika	Fedusio	BDK	P2	2	4.14005
Monika	Fedusio	BDK	P2	2	17.513
Monika	Fedusio	BDK	P2	2	14.3098
Monika	Fedusio	BDK	P2	2	52.7162
Monika	Fedusio	BDK	P2	2	8.06933
Monika	Fedusio	BDK	P2	2	27.4429
Monika	Fedusio	BDK	P2	2	20.7912
Monika	Fedusio	BDK	P2	2	6.65162
Monika	Fedusio	BDK	P2	2	11.9726
Monika	Fedusio	BDK	P2	2	5.42624
Monika	Fedusio	BDK	P2	2	6.27102
Monika	Fedusio	BDK	P2	2	54.0929
Monika	Fedusio	BDK	P2	2	3.21761
Monika	Fedusio	BDK	P2	2	13.3933
Monika	Fedusio	BDK	P2	2	18.3815
Monika	Fedusio	BDK	P2	2	19.5029
Monika	Fedusio	BDK	P2	2	11.0298
Monika	Fedusio	BDK	P2	2	3.14523
Monika	Fedusio	BDK	P2	2	2.55219
Monika	Fedusio	BDK	P2	2	10.7114
Monika	Fedusio	BDK	P2	2	7.0346
Monika	Fedusio	BDK	P2	2	24.0923
Monika	Fedusio	BDK	P2	2	5.14089
Monika	Fedusio	BDK	P2	2	4.10305
Monika	Fedusio	BDK	P2	2	13.4574
Monika	Fedusio	BDK	P2	2	65.7503
Monika	Fedusio	BDK	P2	2	29.8575
Monika	Fedusio	BDK	P2	2	6.24514
Monika	Fedusio	BDK	P2	2	6.24514
Monika	Fedusio	BDK	P2	3	8.625
Monika	Fedusio	BDK	P2	3	2.6322
Monika	Fedusio	BDK	P2	3	28.5316
Monika	Fedusio	BDK	P2	3	26.0893
Monika	Fedusio	BDK	P2	3	8.23751
Monika	Fedusio	BDK	P2	3	3.33208
Monika	Fedusio	BDK	P2	3	32.7276
Monika	Fedusio	BDK	P2	3	13.0836
Monika	Fedusio	BDK	P2	3	3.7006
Monika	Fedusio	BDK	P2	3	9.60154
Monika	Fedusio	BDK	P2	3	20.4263
Monika	Fedusio	BDK	P2	3	44.4333
Monika	Fedusio	BDK	P2	3	16.0285
Monika	Fedusio	BDK	P2	3	10.461
Monika	Fedusio	BDK	P2	3	18.423
Monika	Fedusio	BDK	P2	3	10.5384
Monika	Fedusio	BDK	P2	3	6.43413
Monika	Fedusio	BDK	P2	3	52.1151
Monika	Fedusio	BDK	P2	3	40.7863
Monika	Fedusio	BDK	P2	3	25.0629
Monika	Fedusio	BDK	P2	3	27.0127
Monika	Fedusio	BDK	P2	3	29.2248
Monika	Fedusio	BDK	P2	3	29.4272
Monika	Fedusio	BDK	P2	3	9.0903
Monika	Fedusio	BDK	P2	3	19.5317
Monika	Fedusio	BDK	P2	3	13.7245
Monika	Fedusio	BDK	P2	3	8.10843
Monika	Fedusio	BDK	P2	3	18.5176
Monika	Fedusio	BDK	P2	3	8.67352
Monika	Fedusio	BDK	P2	3	71.9111
Monika	Fedusio	BDK	P2	3	13.0483
Monika	Fedusio	BDK	P2	3	6.48547
Monika	Fedusio	BDK	P2	3	17.8879
Monika	Fedusio	BDK	P2	3	8.51655
Monika	Fedusio	BDK	P2	3	5.91065
Monika	Fedusio	BDK	P2	3	19.9655
Monika	Fedusio	BDK	P2	3	12.0718
Monika	Fedusio	BDK	P2	3	29.8918
Monika	Fedusio	BDK	P2	3	61.4394
Monika	Fedusio	BDK	P2	3	25.9707
Monika	Fedusio	BDK	P2	3	3.43527
Monika	Fedusio	BDK	P2	3	3.62014
Monika	Fedusio	BDK	P2	3	16.0324
Monika	Fedusio	BDK	P2	3	11.4434
Monika	Fedusio	BDK	P2	3	32.6213
Monika	Fedusio	BDK	P2	3	11.1075
Monika	Fedusio	BDK	P2	3	71.0574
Monika	Fedusio	BDK	P2	3	25.5638
Monika	Fedusio	BDK	P2	3	33.0066
Tereza	Vanzurova	BDK	A	1	27.7367
Tereza	Vanzurova	BDK	A	1	41.8889
Tereza	Vanzurova	BDK	A	1	2.18448
Tereza	Vanzurova	BDK	A	1	12.2701
Tereza	Vanzurova	BDK	A	1	18.0191
Tereza	Vanzurova	BDK	A	1	1.98683
Tereza	Vanzurova	BDK	A	1	29.6892
Tereza	Vanzurova	BDK	A	1	23.7421
Tereza	Vanzurova	BDK	A	1	4.66947
Tereza	Vanzurova	BDK	A	1	11.5666
Tereza	Vanzurova	BDK	A	1	2.6778
Tereza	Vanzurova	BDK	A	1	25.9901
Tereza	Vanzurova	BDK	A	1	13.7572
Tereza	Vanzurova	BDK	A	1	34.0542
Tereza	Vanzurova	BDK	A	1	23.0482
Tereza	Vanzurova	BDK	A	1	5.23641
Tereza	Vanzurova	BDK	A	1	11.8171
Tereza	Vanzurova	BDK	A	1	6.39191
Tereza	Vanzurova	BDK	A	1	31.0789
Tereza	Vanzurova	BDK	A	1	9.09127
Tereza	Vanzurova	BDK	A	1	42.6214
Tereza	Vanzurova	BDK	A	1	30.4651
Tereza	Vanzurova	BDK	A	1	45.5746
Tereza	Vanzurova	BDK	A	1	4.81003
Tereza	Vanzurova	BDK	A	1	5.80562
Tereza	Vanzurova	BDK	A	1	9.03019
Tereza	Vanzurova	BDK	A	1	31.7748
Tereza	Vanzurova	BDK	A	1	23.9357
Tereza	Vanzurova	BDK	A	1	7.80398
Tereza	Vanzurova	BDK	A	1	16.056
Tereza	Vanzurova	BDK	A	1	29.8198
Tereza	Vanzurova	BDK	A	1	24.7243
Tereza	Vanzurova	BDK	A	1	21.833
Tereza	Vanzurova	BDK	A	1	21.9671
Tereza	Vanzurova	BDK	A	1	12.0179
Tereza	Vanzurova	BDK	A	1	7.37469
Tereza	Vanzurova	BDK	A	1	13.8276
Tereza	Vanzurova	BDK	A	1	11.9138
Tereza	Vanzurova	BDK	A	1	6.20974
Tereza	Vanzurova	BDK	A	1	24.5988
Tereza	Vanzurova	BDK	A	1	51.2901
Tereza	Vanzurova	BDK	A	1	17.9718
Tereza	Vanzurova	BDK	A	1	29.2985
Tereza	Vanzurova	BDK	A	2	64.1792
Tereza	Vanzurova	BDK	A	2	35.3401
Tereza	Vanzurova	BDK	A	2	4.21485
Tereza	Vanzurova	BDK	A	2	4.67677
Tereza	Vanzurova	BDK	A	2	22.022
Tereza	Vanzurova	BDK	A	2	23.1506
Tereza	Vanzurova	BDK	A	2	7.54279
Tereza	Vanzurova	BDK	A	2	24.2588
Tereza	Vanzurova	BDK	A	2	19.231
Tereza	Vanzurova	BDK	A	2	8.94499
Tereza	Vanzurova	BDK	A	2	14.9413
Tereza	Vanzurova	BDK	A	2	4.72049
Tereza	Vanzurova	BDK	A	2	20.9695
Tereza	Vanzurova	BDK	A	2	16.2806
Tereza	Vanzurova	BDK	A	2	19.7756
Tereza	Vanzurova	BDK	A	2	25.1017
Tereza	Vanzurova	BDK	A	2	8.88958
Tereza	Vanzurova	BDK	A	2	22.0239
Tereza	Vanzurova	BDK	A	2	16.0009
Tereza	Vanzurova	BDK	A	2	14.1877
Tereza	Vanzurova	BDK	A	2	17.539
Tereza	Vanzurova	BDK	A	2	16.1288
Tereza	Vanzurova	BDK	A	2	11.1252
Tereza	Vanzurova	BDK	A	2	15.2447
Tereza	Vanzurova	BDK	A	2	59.166
Tereza	Vanzurova	BDK	A	2	26.2938
Tereza	Vanzurova	BDK	A	2	28.0637
Tereza	Vanzurova	BDK	A	2	13.0235
Tereza	Vanzurova	BDK	A	2	1.68792
Tereza	Vanzurova	BDK	A	2	27.3888
Tereza	Vanzurova	BDK	A	2	2.5881
Tereza	Vanzurova	BDK	A	2	6.82693
Tereza	Vanzurova	BDK	A	2	9.21343
Tereza	Vanzurova	BDK	A	2	9.3045
Tereza	Vanzurova	BDK	A	2	25.5172
Tereza	Vanzurova	BDK	A	2	11.4454
Tereza	Vanzurova	BDK	A	2	4.1447
Tereza	Vanzurova	BDK	A	2	6.34052
Tereza	Vanzurova	BDK	A	2	37.1895
Tereza	Vanzurova	BDK	A	2	2.67554
Tereza	Vanzurova	BDK	A	2	57.6329
Tereza	Vanzurova	BDK	A	2	9.22436
Tereza	Vanzurova	BDK	A	3	16.2315
Tereza	Vanzurova	BDK	A	3	2.69391
Tereza	Vanzurova	BDK	A	3	4.36859
Tereza	Vanzurova	BDK	A	3	43.3913
Tereza	Vanzurova	BDK	A	3	14.09
Tereza	Vanzurova	BDK	A	3	17.8126
Tereza	Vanzurova	BDK	A	3	27.0718
Tereza	Vanzurova	BDK	A	3	32.063
Tereza	Vanzurova	BDK	A	3	2.96814
Tereza	Vanzurova	BDK	A	3	12.1438
Tereza	Vanzurova	BDK	A	3	43.7902
Tereza	Vanzurova	BDK	A	3	43.4077
Tereza	Vanzurova	BDK	A	3	37.8455
Tereza	Vanzurova	BDK	A	3	10.9942
Tereza	Vanzurova	BDK	A	3	3.34699
Tereza	Vanzurova	BDK	A	3	7.84556
Tereza	Vanzurova	BDK	A	3	7.22828
Tereza	Vanzurova	BDK	A	3	34.2653
Tereza	Vanzurova	BDK	A	3	47.6069
Tereza	Vanzurova	BDK	A	3	10.7265
Tereza	Vanzurova	BDK	A	3	16.2246
Tereza	Vanzurova	BDK	A	3	16.8278
Tereza	Vanzurova	BDK	A	3	5.25979
Tereza	Vanzurova	BDK	A	3	18.6698
Tereza	Vanzurova	BDK	A	3	29.2886
Tereza	Vanzurova	BDK	A	3	37.9058
Tereza	Vanzurova	BDK	A	3	20.1353
Tereza	Vanzurova	BDK	A	3	13.6833
Tereza	Vanzurova	BDK	A	3	13.359
Tereza	Vanzurova	BDK	A	3	10.041
Tereza	Vanzurova	BDK	A	3	35.8914
Tereza	Vanzurova	BDK	A	3	22.6477
Tereza	Vanzurova	BDK	A	3	11.9551
Tereza	Vanzurova	BDK	A	3	1.81269
Tereza	Vanzurova	BDK	A	3	8.55005
Tereza	Vanzurova	BDK	A	3	28.4212
Tereza	Vanzurova	BDK	A	3	8.74869
Tereza	Vanzurova	BDK	A	3	30.478
Tereza	Vanzurova	BDK	A	3	18.4597
Tereza	Vanzurova	BDK	A	3	6.21136
Tereza	Vanzurova	BDK	A	3	6.7879
Tereza	Vanzurova	BDK	A	3	28.7538
Tereza	Vanzurova	BDK	A	3	48.2681
Tereza	Vanzurova	BDK	A	3	24.0287
Tereza	Vanzurova	BDK	A	3	51.4958
Tereza	Vanzurova	BDK	A	3	1.2259
Tereza	Vanzurova	BDK	A	3	11.1888
Marta	Pol	BDK	Ś1	1	26.5058
Marta	Pol	BDK	Ś1	1	42.021
Marta	Pol	BDK	Ś1	1	13.3153
Marta	Pol	BDK	Ś1	1	29.1013
Marta	Pol	BDK	Ś1	1	4.74119
Marta	Pol	BDK	Ś1	1	29.4169
Marta	Pol	BDK	Ś1	1	14.8459
Marta	Pol	BDK	Ś1	1	29.5143
Marta	Pol	BDK	Ś1	1	23.1768
Marta	Pol	BDK	Ś1	1	10.5843
Marta	Pol	BDK	Ś1	1	20.643
Marta	Pol	BDK	Ś1	1	26.7195
Marta	Pol	BDK	Ś1	1	49.69
Marta	Pol	BDK	Ś1	1	23.086
Marta	Pol	BDK	Ś1	1	25.9552
Marta	Pol	BDK	Ś1	1	38.3114
Marta	Pol	BDK	Ś1	1	18.9661
Marta	Pol	BDK	Ś1	1	25.4851
Marta	Pol	BDK	Ś1	1	19.1696
Marta	Pol	BDK	Ś1	1	22.6388
Marta	Pol	BDK	Ś1	1	10.0963
Marta	Pol	BDK	Ś1	1	29.663
Marta	Pol	BDK	Ś1	1	55.9927
Marta	Pol	BDK	Ś1	1	33.7934
Marta	Pol	BDK	Ś1	1	28.5213
Marta	Pol	BDK	Ś1	1	20.2612
Marta	Pol	BDK	Ś1	1	20.7163
Marta	Pol	BDK	Ś1	1	18.1043
Marta	Pol	BDK	Ś1	1	25.9684
Marta	Pol	BDK	Ś1	1	7.14116
Marta	Pol	BDK	Ś1	1	28.2072
Marta	Pol	BDK	Ś1	1	43.9069
Marta	Pol	BDK	Ś1	1	35.0826
Marta	Pol	BDK	Ś1	1	35.4256
Marta	Pol	BDK	Ś1	2	87.4591
Marta	Pol	BDK	Ś1	2	70.0436
Marta	Pol	BDK	Ś1	2	12.769
Marta	Pol	BDK	Ś1	2	40.4844
Marta	Pol	BDK	Ś1	2	7.91802
Marta	Pol	BDK	Ś1	2	25.6969
Marta	Pol	BDK	Ś1	2	60.6025
Marta	Pol	BDK	Ś1	2	20.9021
Marta	Pol	BDK	Ś1	2	27.9299
Marta	Pol	BDK	Ś1	2	18.2409
Marta	Pol	BDK	Ś1	2	7.11812
Marta	Pol	BDK	Ś1	2	20.6103
Marta	Pol	BDK	Ś1	2	17.8997
Marta	Pol	BDK	Ś1	2	17.0776
Marta	Pol	BDK	Ś1	2	8.36488
Marta	Pol	BDK	Ś1	2	10.0987
Marta	Pol	BDK	Ś1	2	17.3926
Marta	Pol	BDK	Ś1	2	20.4964
Marta	Pol	BDK	Ś1	2	22.2166
Marta	Pol	BDK	Ś1	2	2.853
Marta	Pol	BDK	Ś1	2	18.3282
Marta	Pol	BDK	Ś1	3	80.978
Marta	Pol	BDK	Ś1	3	67.3394
Marta	Pol	BDK	Ś1	3	15.0169
Marta	Pol	BDK	Ś1	3	33.1262
Marta	Pol	BDK	Ś1	3	10.6795
Marta	Pol	BDK	Ś1	3	24.4057
Marta	Pol	BDK	Ś1	3	56.5131
Marta	Pol	BDK	Ś1	3	20.3405
Marta	Pol	BDK	Ś1	3	22.7478
Marta	Pol	BDK	Ś1	3	17.6599
Marta	Pol	BDK	Ś1	3	7.79481
Marta	Pol	BDK	Ś1	3	21.6794
Marta	Pol	BDK	Ś1	3	8.41201
Marta	Pol	BDK	Ś1	3	19.2487
Marta	Pol	BDK	Ś1	3	15.1146
Marta	Pol	BDK	Ś1	3	9.49382
Marta	Pol	BDK	Ś1	3	9.78225
Marta	Pol	BDK	Ś1	3	23.7543
Marta	Pol	BDK	Ś1	3	19.3326
Marta	Pol	BDK	Ś1	3	20.7599
Marta	Pol	BDK	Ś1	3	3.08704
Marta	Pol	BDK	Ś1	3	18.2797
Marta	Pol	BDK	Ś1	3	9.82447
Marta	Pol	BDK	Ś1	3	9.02316
Marta	Pol	BDK	Ś1	3	2.80933
Marta	Pol	BDK	Ś1	3	19.0208
Marta	Pol	BDK	Ś1	3	44.2092
Marta	Pol	BDK	Ś1	3	25.6265
Marta	Pol	BDK	Ś1	3	22.7832
Marta	Pol	BDK	Ś1	3	47.2523
Marta	Pol	BDK	Ś1	3	34.4445
Marta	Pol	BDK	Ś1	3	23.8108
Marta	Pol	BDK	Ś1	3	20.3718
Marta	Pol	BDK	Ś1	3	31.0937
Marta	Pol	BDK	Ś1	3	62.0635
Marta	Pol	BDK	Ś1	3	22.4283
Marta	Pol	BDK	Ś1	3	16.8339
Marta	Pol	BDK	Ś1	3	17.8588
Marta	Pol	BDK	Ś1	3	20.0494
Marta	Pol	BDK	Ś1	3	28.6223
Marta	Pol	BDK	Ś1	3	38.1736
Marta	Pol	BDK	Ś1	3	33.7952
Marta	Pol	BDK	Ś1	3	18.8284
Marta	Pol	BDK	Ś1	3	13.8224
Marta	Pol	BDK	Ś1	3	24.3258
Marta	Pol	BDK	Ś1	3	40.8203
Marta	Pol	BDK	Ś1	3	20.8173
Marta	Pol	BDK	Ś1	3	71.2447
Marta	Pol	BDK	Ś1	3	8.83342
Marta	Pol	BDK	Ś1	3	42.8112
Anna	Stencel	BDK	Ś2	1	72.4895
Anna	Stencel	BDK	Ś2	1	66.1902
Anna	Stencel	BDK	Ś2	1	2.19225
Anna	Stencel	BDK	Ś2	1	32.1973
Anna	Stencel	BDK	Ś2	1	30.9984
Anna	Stencel	BDK	Ś2	1	44.2553
Anna	Stencel	BDK	Ś2	1	31.969
Anna	Stencel	BDK	Ś2	1	21.4508
Anna	Stencel	BDK	Ś2	1	12.5883
Anna	Stencel	BDK	Ś2	1	40.3666
Anna	Stencel	BDK	Ś2	1	0.765222
Anna	Stencel	BDK	Ś2	1	29.2941
Anna	Stencel	BDK	Ś2	1	44.5918
Anna	Stencel	BDK	Ś2	1	14.1743
Anna	Stencel	BDK	Ś2	1	53.4421
Anna	Stencel	BDK	Ś2	1	6.03488
Anna	Stencel	BDK	Ś2	1	17.4323
Anna	Stencel	BDK	Ś2	1	12.3185
Anna	Stencel	BDK	Ś2	1	29.2233
Anna	Stencel	BDK	Ś2	1	62.0677
Anna	Stencel	BDK	Ś2	1	15.9428
Anna	Stencel	BDK	Ś2	1	31.2721
Anna	Stencel	BDK	Ś2	2	4.03187
Anna	Stencel	BDK	Ś2	2	14.4187
Anna	Stencel	BDK	Ś2	2	16.6846
Anna	Stencel	BDK	Ś2	2	28.1085
Anna	Stencel	BDK	Ś2	2	21.185
Anna	Stencel	BDK	Ś2	2	44.0589
Anna	Stencel	BDK	Ś2	2	30.8968
Anna	Stencel	BDK	Ś2	2	1.66908
Anna	Stencel	BDK	Ś2	2	36.0221
Anna	Stencel	BDK	Ś2	2	10.606
Anna	Stencel	BDK	Ś2	2	41.1334
Anna	Stencel	BDK	Ś2	2	40.4608
Anna	Stencel	BDK	Ś2	2	5.90891
Anna	Stencel	BDK	Ś2	2	9.44379
Anna	Stencel	BDK	Ś2	2	145.633
Anna	Stencel	BDK	Ś2	2	26.5753
Anna	Stencel	BDK	Ś2	2	36.8149
Anna	Stencel	BDK	Ś2	2	53.7045
Anna	Stencel	BDK	Ś2	2	20.2588
Anna	Stencel	BDK	Ś2	2	9.09038
Anna	Stencel	BDK	Ś2	2	1.85469
Anna	Stencel	BDK	Ś2	2	18.9136
Anna	Stencel	BDK	Ś2	2	11.8758
Anna	Stencel	BDK	Ś2	2	37.3852
Anna	Stencel	BDK	Ś2	2	81.8545
Anna	Stencel	BDK	Ś2	2	24.6431
Anna	Stencel	BDK	Ś2	3	19.4995
Anna	Stencel	BDK	Ś2	3	16.9691
Anna	Stencel	BDK	Ś2	3	59.4338
Anna	Stencel	BDK	Ś2	3	45.085
Anna	Stencel	BDK	Ś2	3	21.5491
Anna	Stencel	BDK	Ś2	3	23.5766
Anna	Stencel	BDK	Ś2	3	41.4598
Anna	Stencel	BDK	Ś2	3	59.8421
Anna	Stencel	BDK	Ś2	3	60.7942
Anna	Stencel	BDK	Ś2	3	18.1711
Anna	Stencel	BDK	Ś2	3	19.6868
Anna	Stencel	BDK	Ś2	3	23.9484
Anna	Stencel	BDK	Ś2	3	27.2266
Anna	Stencel	BDK	Ś2	3	45.2114
Anna	Stencel	BDK	Ś2	3	49.3007
Anna	Stencel	BDK	Ś2	3	17.333
Anna	Stencel	BDK	Ś2	3	24.8534
Anna	Stencel	BDK	Ś2	3	18.8243
Anna	Stencel	BDK	Ś2	3	20.0323
Anna	Stencel	BDK	Ś2	3	28.7738
Anna	Stencel	BDK	Ś2	3	60.6822
Anna	Stencel	BDK	Ś2	3	27.2554
Anna	Stencel	BDK	Ś2	3	10.8081
Anna	Stencel	BDK	Ś2	3	7.54026
Anna	Stencel	BDK	Ś2	3	30.1027
Anna	Stencel	BDK	Ś2	3	10.7503
Anna	Stencel	BDK	Ś2	3	73.3979
Anna	Stencel	BDK	Ś2	3	32.9983
Anna	Stencel	BDK	Ś2	3	25.7673
Anna	Stencel	BDK	Ś2	3	21.7886
Magdalena	Mazur	BDK	R	1	11.8822
Magdalena	Mazur	BDK	R	1	19.0269
Magdalena	Mazur	BDK	R	1	2.15842
Magdalena	Mazur	BDK	R	1	8.76366
Magdalena	Mazur	BDK	R	1	24.7937
Magdalena	Mazur	BDK	R	1	15.4359
Magdalena	Mazur	BDK	R	1	37.5559
Magdalena	Mazur	BDK	R	1	19.5871
Magdalena	Mazur	BDK	R	1	2.53991
Magdalena	Mazur	BDK	R	1	5.72743
Magdalena	Mazur	BDK	R	1	21.4585
Magdalena	Mazur	BDK	R	1	25.2301
Magdalena	Mazur	BDK	R	1	17.0059
Magdalena	Mazur	BDK	R	1	13.6885
Magdalena	Mazur	BDK	R	1	1.00343
Magdalena	Mazur	BDK	R	1	0.648926
Magdalena	Mazur	BDK	R	1	6.82393
Magdalena	Mazur	BDK	R	1	28.0655
Magdalena	Mazur	BDK	R	1	59.4395
Magdalena	Mazur	BDK	R	1	3.49216
Magdalena	Mazur	BDK	R	1	9.8508
Magdalena	Mazur	BDK	R	1	29.3083
Magdalena	Mazur	BDK	R	1	11.8412
Magdalena	Mazur	BDK	R	1	8.63489
Magdalena	Mazur	BDK	R	1	3.95316
Magdalena	Mazur	BDK	R	1	19.095
Magdalena	Mazur	BDK	R	1	4.59289
Magdalena	Mazur	BDK	R	1	5.25164
Magdalena	Mazur	BDK	R	1	8.48427
Magdalena	Mazur	BDK	R	1	2.27836
Magdalena	Mazur	BDK	R	1	6.36509
Magdalena	Mazur	BDK	R	1	12.665
Magdalena	Mazur	BDK	R	1	19.8257
Magdalena	Mazur	BDK	R	1	34.6446
Magdalena	Mazur	BDK	R	1	26.0377
Magdalena	Mazur	BDK	R	1	13.9982
Magdalena	Mazur	BDK	R	1	12.9597
Magdalena	Mazur	BDK	R	1	2.87758
Magdalena	Mazur	BDK	R	1	9.40709
Magdalena	Mazur	BDK	R	1	6.83505
Magdalena	Mazur	BDK	R	1	5.09111
Magdalena	Mazur	BDK	R	1	18.6004
Magdalena	Mazur	BDK	R	1	15.5278
Magdalena	Mazur	BDK	R	1	17.3488
Magdalena	Mazur	BDK	R	2	26.3577
Magdalena	Mazur	BDK	R	2	33.9681
Magdalena	Mazur	BDK	R	2	4.40465
Magdalena	Mazur	BDK	R	2	3.81017
Magdalena	Mazur	BDK	R	2	10.2044
Magdalena	Mazur	BDK	R	2	16.7195
Magdalena	Mazur	BDK	R	2	11.7836
Magdalena	Mazur	BDK	R	2	34.5234
Magdalena	Mazur	BDK	R	2	8.84982
Magdalena	Mazur	BDK	R	2	3.24004
Magdalena	Mazur	BDK	R	2	25.8856
Magdalena	Mazur	BDK	R	2	10.0422
Magdalena	Mazur	BDK	R	2	29.953
Magdalena	Mazur	BDK	R	2	12.8717
Magdalena	Mazur	BDK	R	2	16.9125
Magdalena	Mazur	BDK	R	2	27.211
Magdalena	Mazur	BDK	R	2	11.0973
Magdalena	Mazur	BDK	R	2	9.13124
Magdalena	Mazur	BDK	R	2	3.51042
Magdalena	Mazur	BDK	R	2	11.6035
Magdalena	Mazur	BDK	R	2	16.322
Magdalena	Mazur	BDK	R	2	9.69365
Magdalena	Mazur	BDK	R	2	18.2879
Magdalena	Mazur	BDK	R	2	0.778113
Magdalena	Mazur	BDK	R	2	53.6796
Magdalena	Mazur	BDK	R	2	13.7707
Magdalena	Mazur	BDK	R	2	30.5184
Magdalena	Mazur	BDK	R	2	17.4644
Magdalena	Mazur	BDK	R	2	7.21607
Magdalena	Mazur	BDK	R	2	5.37105
Magdalena	Mazur	BDK	R	2	16.5207
Magdalena	Mazur	BDK	R	2	30.0208
Magdalena	Mazur	BDK	R	2	11.8247
Magdalena	Mazur	BDK	R	2	17.7689
Magdalena	Mazur	BDK	R	2	4.99306
Magdalena	Mazur	BDK	R	2	9.44631
Magdalena	Mazur	BDK	R	2	22.6984
Magdalena	Mazur	BDK	R	2	3.68773
Magdalena	Mazur	BDK	R	2	52.8398
Magdalena	Mazur	BDK	R	2	12.4573
Magdalena	Mazur	BDK	R	3	15.563
Magdalena	Mazur	BDK	R	3	5.79832
Magdalena	Mazur	BDK	R	3	3.32216
Magdalena	Mazur	BDK	R	3	29.6661
Magdalena	Mazur	BDK	R	3	9.58431
Magdalena	Mazur	BDK	R	3	8.54557
Magdalena	Mazur	BDK	R	3	22.7373
Magdalena	Mazur	BDK	R	3	56.1981
Magdalena	Mazur	BDK	R	3	15.1352
Magdalena	Mazur	BDK	R	3	8.43524
Magdalena	Mazur	BDK	R	3	11.8998
Magdalena	Mazur	BDK	R	3	15.172
Magdalena	Mazur	BDK	R	3	11.5852
Magdalena	Mazur	BDK	R	3	30.093
Magdalena	Mazur	BDK	R	3	8.83628
Magdalena	Mazur	BDK	R	3	5.41191
Magdalena	Mazur	BDK	R	3	3.57401
Magdalena	Mazur	BDK	R	3	11.2765
Magdalena	Mazur	BDK	R	3	10.8873
Magdalena	Mazur	BDK	R	3	32.9845
Magdalena	Mazur	BDK	R	3	12.2474
Magdalena	Mazur	BDK	R	3	3.64126
Magdalena	Mazur	BDK	R	3	2.75387
Magdalena	Mazur	BDK	R	3	4.28572
Magdalena	Mazur	BDK	R	3	14.5299
Magdalena	Mazur	BDK	R	3	17.3372
Magdalena	Mazur	BDK	R	3	24.7019
Magdalena	Mazur	BDK	R	3	8.30399
Magdalena	Mazur	BDK	R	3	17.6971
Magdalena	Mazur	BDK	R	3	22.1799
Magdalena	Mazur	BDK	R	3	9.39985
Magdalena	Mazur	BDK	R	3	27.6112
Magdalena	Mazur	BDK	R	3	9.0418
Magdalena	Mazur	BDK	R	3	16.9176
Magdalena	Mazur	BDK	R	3	3.78968
Magdalena	Mazur	BDK	R	3	18.1224
Magdalena	Mazur	BDK	R	3	9.10612
Magdalena	Mazur	BDK	R	3	25.8163
Magdalena	Mazur	BDK	R	3	20.9729
Magdalena	Mazur	BDK	R	3	11.6603
Magdalena	Mazur	BDK	R	3	2.45689
Magdalena	Mazur	BDK	R	3	15.9005
Magdalena	Mazur	BDK	R	3	36.0576
Magdalena	Mazur	BDK	R	3	17.5774
Magdalena	Mazur	BDK	R	3	25.2832
Magdalena	Mazur	BDK	R	3	9.41253
Monika	Jagła	BDK	L	1	12.974
Monika	Jagła	BDK	L	1	1.63837
Monika	Jagła	BDK	L	1	3.23201
Monika	Jagła	BDK	L	1	10.3202
Monika	Jagła	BDK	L	1	14.8378
Monika	Jagła	BDK	L	1	6.73586
Monika	Jagła	BDK	L	1	24.7432
Monika	Jagła	BDK	L	1	25.0509
Monika	Jagła	BDK	L	1	17.8469
Monika	Jagła	BDK	L	1	1.72988
Monika	Jagła	BDK	L	1	19.1459
Monika	Jagła	BDK	L	1	9.10509
Monika	Jagła	BDK	L	1	18.3607
Monika	Jagła	BDK	L	1	7.48559
Monika	Jagła	BDK	L	1	3.46541
Monika	Jagła	BDK	L	1	9.44931
Monika	Jagła	BDK	L	1	31.8562
Monika	Jagła	BDK	L	1	3.55837
Monika	Jagła	BDK	L	1	28.8552
Monika	Jagła	BDK	L	1	2.74064
Monika	Jagła	BDK	L	1	9.27889
Monika	Jagła	BDK	L	1	11.5762
Monika	Jagła	BDK	L	1	14.8699
Monika	Jagła	BDK	L	1	7.21727
Monika	Jagła	BDK	L	1	12.3032
Monika	Jagła	BDK	L	1	17.1181
Monika	Jagła	BDK	L	1	14.3971
Monika	Jagła	BDK	L	1	24.3311
Monika	Jagła	BDK	L	1	10.9254
Monika	Jagła	BDK	L	1	21.6407
Monika	Jagła	BDK	L	1	13.4314
Monika	Jagła	BDK	L	1	6.11347
Monika	Jagła	BDK	L	1	10.7254
Monika	Jagła	BDK	L	1	9.52297
Monika	Jagła	BDK	L	1	8.04301
Monika	Jagła	BDK	L	2	13.2786
Monika	Jagła	BDK	L	2	30.6266
Monika	Jagła	BDK	L	2	30.4128
Monika	Jagła	BDK	L	2	1.68563
Monika	Jagła	BDK	L	2	7.37598
Monika	Jagła	BDK	L	2	6.55627
Monika	Jagła	BDK	L	2	9.24114
Monika	Jagła	BDK	L	2	17.1104
Monika	Jagła	BDK	L	2	18.8277
Monika	Jagła	BDK	L	2	5.09944
Monika	Jagła	BDK	L	2	16.0405
Monika	Jagła	BDK	L	2	5.52026
Monika	Jagła	BDK	L	2	11.3208
Monika	Jagła	BDK	L	2	12.3409
Monika	Jagła	BDK	L	2	31.4545
Monika	Jagła	BDK	L	2	8.84137
Monika	Jagła	BDK	L	2	7.61384
Monika	Jagła	BDK	L	2	3.73393
Monika	Jagła	BDK	L	2	4.41008
Monika	Jagła	BDK	L	2	13.7335
Monika	Jagła	BDK	L	2	48.7824
Monika	Jagła	BDK	L	2	10.5886
Monika	Jagła	BDK	L	2	15.4897
Monika	Jagła	BDK	L	2	22.6323
Monika	Jagła	BDK	L	2	7.10187
Monika	Jagła	BDK	L	2	6.67349
Monika	Jagła	BDK	L	2	1.55479
Monika	Jagła	BDK	L	2	12.7922
Monika	Jagła	BDK	L	2	9.00391
Monika	Jagła	BDK	L	2	9.86552
Monika	Jagła	BDK	L	2	11.9098
Monika	Jagła	BDK	L	2	1.29664
Monika	Jagła	BDK	L	2	21.5343
Monika	Jagła	BDK	L	2	2.90779
Monika	Jagła	BDK	L	2	43.5422
Monika	Jagła	BDK	L	2	3.98202
Monika	Jagła	BDK	L	3	4.24955
Monika	Jagła	BDK	L	3	29.0991
Monika	Jagła	BDK	L	3	8.40231
Monika	Jagła	BDK	L	3	28.3266
Monika	Jagła	BDK	L	3	13.1339
Monika	Jagła	BDK	L	3	20.88
Monika	Jagła	BDK	L	3	39.9607
Monika	Jagła	BDK	L	3	17.352
Monika	Jagła	BDK	L	3	9.58482
Monika	Jagła	BDK	L	3	6.55768
Monika	Jagła	BDK	L	3	12.5801
Monika	Jagła	BDK	L	3	28.6608
Monika	Jagła	BDK	L	3	25.3865
Monika	Jagła	BDK	L	3	11.1581
Monika	Jagła	BDK	L	3	5.52454
Monika	Jagła	BDK	L	3	7.27309
Monika	Jagła	BDK	L	3	2.7006
Monika	Jagła	BDK	L	3	16.1429
Monika	Jagła	BDK	L	3	6.89884
Monika	Jagła	BDK	L	3	25.5936
Monika	Jagła	BDK	L	3	15.2543
Monika	Jagła	BDK	L	3	9.9436
Monika	Jagła	BDK	L	3	7.39033
Monika	Jagła	BDK	L	3	23.2858
Monika	Jagła	BDK	L	3	9.53236
Monika	Jagła	BDK	L	3	6.36328
Monika	Jagła	BDK	L	3	12.0716
Monika	Jagła	BDK	L	3	19.3121
Monika	Jagła	BDK	L	3	11.7084
Monika	Jagła	BDK	L	3	32.5976
Monika	Jagła	BDK	L	3	21.0843
Monika	Jagła	BDK	L	3	3.09563
Monika	Jagła	BDK	L	3	17.2034
Monika	Jagła	BDK	L	3	18.7407
Monika	Jagła	BDK	L	3	17.7185
Monika	Jagła	BDK	L	3	45.2648
Monika	Jagła	BDK	L	3	2.61846
Monika	Jagła	BDK	L	3	14.736
Katarzyna	Zaroślińska-Król	DEV	A	1	11.8476
Katarzyna	Zaroślińska-Król	DEV	A	1	48.792
Katarzyna	Zaroślińska-Król	DEV	A	1	100.644
Katarzyna	Zaroślińska-Król	DEV	A	1	3.31467
Katarzyna	Zaroślińska-Król	DEV	A	1	19.1921
Katarzyna	Zaroślińska-Król	DEV	A	1	17.152
Katarzyna	Zaroślińska-Król	DEV	A	1	20.2373
Katarzyna	Zaroślińska-Król	DEV	A	1	20.5073
Katarzyna	Zaroślińska-Król	DEV	A	1	1.28701
Katarzyna	Zaroślińska-Król	DEV	A	1	26.0037
Katarzyna	Zaroślińska-Król	DEV	A	1	33.1663
Katarzyna	Zaroślińska-Król	DEV	A	1	11.4037
Katarzyna	Zaroślińska-Król	DEV	A	1	43.5148
Katarzyna	Zaroślińska-Król	DEV	A	1	10.0935
Katarzyna	Zaroślińska-Król	DEV	A	1	12.0756
Katarzyna	Zaroślińska-Król	DEV	A	1	15.5725
Katarzyna	Zaroślińska-Król	DEV	A	1	1.85924
Katarzyna	Zaroślińska-Król	DEV	A	1	26.7435
Katarzyna	Zaroślińska-Król	DEV	A	1	24.2093
Katarzyna	Zaroślińska-Król	DEV	A	1	12.0315
Katarzyna	Zaroślińska-Król	DEV	A	1	25.9758
Katarzyna	Zaroślińska-Król	DEV	A	1	28.1806
Katarzyna	Zaroślińska-Król	DEV	A	1	59.2855
Katarzyna	Zaroślińska-Król	DEV	A	1	25.5082
Katarzyna	Zaroślińska-Król	DEV	A	1	19.6066
Katarzyna	Zaroślińska-Król	DEV	A	1	4.25321
Katarzyna	Zaroślińska-Król	DEV	A	1	40.1738
Katarzyna	Zaroślińska-Król	DEV	A	1	70.1853
Katarzyna	Zaroślińska-Król	DEV	A	1	2.05127
Katarzyna	Zaroślińska-Król	DEV	A	1	59.1368
Katarzyna	Zaroślińska-Król	DEV	A	1	29.6975
Katarzyna	Zaroślińska-Król	DEV	A	1	28.3151
Katarzyna	Zaroślińska-Król	DEV	A	1	28.1324
Katarzyna	Zaroślińska-Król	DEV	A	1	12.7919
Katarzyna	Zaroślińska-Król	DEV	A	1	9.45589
Katarzyna	Zaroślińska-Król	DEV	A	1	32.2475
Katarzyna	Zaroślińska-Król	DEV	A	1	12.5539
Katarzyna	Zaroślińska-Król	DEV	A	1	15.1268
Katarzyna	Zaroślińska-Król	DEV	A	1	37.746
Katarzyna	Zaroślińska-Król	DEV	A	1	24.7831
Katarzyna	Zaroślińska-Król	DEV	A	1	46.8167
Katarzyna	Zaroślińska-Król	DEV	A	1	15.895
Katarzyna	Zaroślińska-Król	DEV	A	1	4.74462
Katarzyna	Zaroślińska-Król	DEV	A	1	24.5511
Katarzyna	Zaroślińska-Król	DEV	A	1	13.3548
Katarzyna	Zaroślińska-Król	DEV	A	1	33.7141
Katarzyna	Zaroślińska-Król	DEV	A	1	12.002
Katarzyna	Zaroślińska-Król	DEV	A	1	66.5985
Katarzyna	Zaroślińska-Król	DEV	A	2	12.1453
Katarzyna	Zaroślińska-Król	DEV	A	2	12.5997
Katarzyna	Zaroślińska-Król	DEV	A	2	24.2464
Katarzyna	Zaroślińska-Król	DEV	A	2	18.4297
Katarzyna	Zaroślińska-Król	DEV	A	2	9.88446
Katarzyna	Zaroślińska-Król	DEV	A	2	36.4351
Katarzyna	Zaroślińska-Król	DEV	A	2	5.61573
Katarzyna	Zaroślińska-Król	DEV	A	2	18.149
Katarzyna	Zaroślińska-Król	DEV	A	2	20.3407
Katarzyna	Zaroślińska-Król	DEV	A	2	5.75256
Katarzyna	Zaroślińska-Król	DEV	A	2	31.0038
Katarzyna	Zaroślińska-Król	DEV	A	2	10.117
Katarzyna	Zaroślińska-Król	DEV	A	2	13.7222
Katarzyna	Zaroślińska-Król	DEV	A	2	21.5347
Katarzyna	Zaroślińska-Król	DEV	A	2	63.7125
Katarzyna	Zaroślińska-Król	DEV	A	2	19.5765
Katarzyna	Zaroślińska-Król	DEV	A	2	18.5115
Katarzyna	Zaroślińska-Król	DEV	A	2	12.3935
Katarzyna	Zaroślińska-Król	DEV	A	2	37.6795
Katarzyna	Zaroślińska-Król	DEV	A	2	4.19982
Katarzyna	Zaroślińska-Król	DEV	A	2	9.69056
Katarzyna	Zaroślińska-Król	DEV	A	2	15.2821
Katarzyna	Zaroślińska-Król	DEV	A	2	21.2104
Katarzyna	Zaroślińska-Król	DEV	A	2	81.0451
Katarzyna	Zaroślińska-Król	DEV	A	2	40.808
Katarzyna	Zaroślińska-Król	DEV	A	2	6.27382
Katarzyna	Zaroślińska-Król	DEV	A	2	8.78806
Katarzyna	Zaroślińska-Król	DEV	A	2	2.7592
Katarzyna	Zaroślińska-Król	DEV	A	2	41.5646
Katarzyna	Zaroślińska-Król	DEV	A	2	37.2179
Katarzyna	Zaroślińska-Król	DEV	A	2	24.0981
Katarzyna	Zaroślińska-Król	DEV	A	2	65.8512
Katarzyna	Zaroślińska-Król	DEV	A	2	16.5873
Katarzyna	Zaroślińska-Król	DEV	A	2	12.8915
Katarzyna	Zaroślińska-Król	DEV	A	2	6.58076
Katarzyna	Zaroślińska-Król	DEV	A	2	11.0275
Katarzyna	Zaroślińska-Król	DEV	A	2	22.0202
Katarzyna	Zaroślińska-Król	DEV	A	2	40.5555
Katarzyna	Zaroślińska-Król	DEV	A	2	16.3842
Katarzyna	Zaroślińska-Król	DEV	A	2	61.0065
Katarzyna	Zaroślińska-Król	DEV	A	2	35.4368
Katarzyna	Zaroślińska-Król	DEV	A	2	34.5388
Katarzyna	Zaroślińska-Król	DEV	A	2	15.0003
Katarzyna	Zaroślińska-Król	DEV	A	3	46.7406
Katarzyna	Zaroślińska-Król	DEV	A	3	11.35
Katarzyna	Zaroślińska-Król	DEV	A	3	10.254
Katarzyna	Zaroślińska-Król	DEV	A	3	5.46712
Katarzyna	Zaroślińska-Król	DEV	A	3	4.34539
Katarzyna	Zaroślińska-Król	DEV	A	3	25.9816
Katarzyna	Zaroślińska-Król	DEV	A	3	6.50509
Katarzyna	Zaroślińska-Król	DEV	A	3	6.06629
Katarzyna	Zaroślińska-Król	DEV	A	3	18.3816
Katarzyna	Zaroślińska-Król	DEV	A	3	2.6053
Katarzyna	Zaroślińska-Król	DEV	A	3	3.10823
Katarzyna	Zaroślińska-Król	DEV	A	3	54.2074
Katarzyna	Zaroślińska-Król	DEV	A	3	20.0258
Katarzyna	Zaroślińska-Król	DEV	A	3	7.36118
Katarzyna	Zaroślińska-Król	DEV	A	3	33.8473
Katarzyna	Zaroślińska-Król	DEV	A	3	8.5446
Katarzyna	Zaroślińska-Król	DEV	A	3	22.7181
Katarzyna	Zaroślińska-Król	DEV	A	3	27.1865
Katarzyna	Zaroślińska-Król	DEV	A	3	12.8139
Katarzyna	Zaroślińska-Król	DEV	A	3	25.3057
Katarzyna	Zaroślińska-Król	DEV	A	3	8.49386
Katarzyna	Zaroślińska-Król	DEV	A	3	84.1789
Katarzyna	Zaroślińska-Król	DEV	A	3	11.367
Katarzyna	Zaroślińska-Król	DEV	A	3	1.73394
Katarzyna	Zaroślińska-Król	DEV	A	3	20.7793
Katarzyna	Zaroślińska-Król	DEV	A	3	3.39424
Katarzyna	Zaroślińska-Król	DEV	A	3	19.8687
Katarzyna	Zaroślińska-Król	DEV	A	3	27.8802
Katarzyna	Zaroślińska-Król	DEV	A	3	22.9183
Katarzyna	Zaroślińska-Król	DEV	A	3	20.7115
Katarzyna	Zaroślińska-Król	DEV	A	3	0.980046
Katarzyna	Zaroślińska-Król	DEV	A	3	9.81562
Katarzyna	Zaroślińska-Król	DEV	A	3	10.6765
Katarzyna	Zaroślińska-Król	DEV	A	3	4.92551
Katarzyna	Zaroślińska-Król	DEV	A	3	15.5243
Katarzyna	Zaroślińska-Król	DEV	A	3	10.1367
Katarzyna	Zaroślińska-Król	DEV	A	3	7.97745
Katarzyna	Zaroślińska-Król	DEV	A	3	20.1069
Katarzyna	Zaroślińska-Król	DEV	A	3	3.42852
Katarzyna	Zaroślińska-Król	DEV	A	3	25.208
Katarzyna	Zaroślińska-Król	DEV	A	3	8.61208
Katarzyna	Zaroślińska-Król	DEV	A	3	23.1045
Katarzyna	Zaroślińska-Król	DEV	A	3	41.1299
Katarzyna	Zaroślińska-Król	DEV	A	3	9.87674
Katarzyna	Zaroślińska-Król	DEV	A	3	14.825
Katarzyna	Zaroślińska-Król	DEV	A	3	27.1742
Katarzyna	Zaroślińska-Król	DEV	A	3	7.37006
Katarzyna	Zaroślińska-Król	DEV	A	4	29.1923
Katarzyna	Zaroślińska-Król	DEV	A	4	9.11005
Katarzyna	Zaroślińska-Król	DEV	A	4	20.8746
Katarzyna	Zaroślińska-Król	DEV	A	4	47.6229
Katarzyna	Zaroślińska-Król	DEV	A	4	9.90556
Katarzyna	Zaroślińska-Król	DEV	A	4	39.2324
Katarzyna	Zaroślińska-Król	DEV	A	4	24.453
Katarzyna	Zaroślińska-Król	DEV	A	4	15.6137
Katarzyna	Zaroślińska-Król	DEV	A	4	57.2352
Katarzyna	Zaroślińska-Król	DEV	A	4	50.928
Katarzyna	Zaroślińska-Król	DEV	A	4	44.5328
Katarzyna	Zaroślińska-Król	DEV	A	4	34.9946
Katarzyna	Zaroślińska-Król	DEV	A	4	13.9368
Katarzyna	Zaroślińska-Król	DEV	A	4	6.35207
Katarzyna	Zaroślińska-Król	DEV	A	4	9.90634
Katarzyna	Zaroślińska-Król	DEV	A	4	13.2392
Katarzyna	Zaroślińska-Król	DEV	A	4	7.27548
Katarzyna	Zaroślińska-Król	DEV	A	4	47.7749
Katarzyna	Zaroślińska-Król	DEV	A	4	8.22157
Katarzyna	Zaroślińska-Król	DEV	A	4	25.0766
Katarzyna	Zaroślińska-Król	DEV	A	4	3.95846
Katarzyna	Zaroślińska-Król	DEV	A	4	35.3418
Katarzyna	Zaroślińska-Król	DEV	A	4	11.0987
Katarzyna	Zaroślińska-Król	DEV	A	4	11.9882
Katarzyna	Zaroślińska-Król	DEV	A	4	5.78368
Katarzyna	Zaroślińska-Król	DEV	A	4	26.9841
Katarzyna	Zaroślińska-Król	DEV	A	4	2.53004
Katarzyna	Zaroślińska-Król	DEV	A	4	3.80995
Katarzyna	Zaroślińska-Król	DEV	A	4	25.4785
Katarzyna	Zaroślińska-Król	DEV	A	4	30.4217
Katarzyna	Zaroślińska-Król	DEV	A	4	11.5174
Katarzyna	Zaroślińska-Król	DEV	A	4	26.1455
Katarzyna	Zaroślińska-Król	DEV	A	4	23.1969
Katarzyna	Zaroślińska-Król	DEV	A	4	55.6589
Katarzyna	Zaroślińska-Król	DEV	A	4	6.38073
Katarzyna	Zaroślińska-Król	DEV	A	4	8.21197
Katarzyna	Zaroślińska-Król	DEV	A	4	42.3057
Katarzyna	Zaroślińska-Król	DEV	A	4	14.2164
Katarzyna	Zaroślińska-Król	DEV	A	4	5.42297
Katarzyna	Zaroślińska-Król	DEV	A	4	4.70142
Katarzyna	Zaroślińska-Król	DEV	A	4	8.91624
Katarzyna	Zaroślińska-Król	DEV	A	4	48.9502
Katarzyna	Zaroślińska-Król	DEV	A	4	6.79484
Katarzyna	Zaroślińska-Król	DEV	A	4	29.6267
Katarzyna	Zaroślińska-Król	DEV	A	4	6.68249
Michaela	Mlejnkova	DEV	P1	1	27.306
Michaela	Mlejnkova	DEV	P1	1	98.8186
Michaela	Mlejnkova	DEV	P1	1	80.1073
Michaela	Mlejnkova	DEV	P1	1	4.33468
Michaela	Mlejnkova	DEV	P1	1	22.7912
Michaela	Mlejnkova	DEV	P1	1	14.3794
Michaela	Mlejnkova	DEV	P1	1	16.4677
Michaela	Mlejnkova	DEV	P1	1	12.314
Michaela	Mlejnkova	DEV	P1	1	0.670249
Michaela	Mlejnkova	DEV	P1	1	19.8872
Michaela	Mlejnkova	DEV	P1	1	13.6727
Michaela	Mlejnkova	DEV	P1	1	16.7193
Michaela	Mlejnkova	DEV	P1	1	23.8905
Michaela	Mlejnkova	DEV	P1	1	6.75395
Michaela	Mlejnkova	DEV	P1	1	23.2037
Michaela	Mlejnkova	DEV	P1	1	27.7388
Michaela	Mlejnkova	DEV	P1	1	4.44141
Michaela	Mlejnkova	DEV	P1	1	54.6529
Michaela	Mlejnkova	DEV	P1	1	18.1515
Michaela	Mlejnkova	DEV	P1	1	22.4364
Michaela	Mlejnkova	DEV	P1	1	14.4655
Michaela	Mlejnkova	DEV	P1	1	41.6047
Michaela	Mlejnkova	DEV	P1	1	38.7594
Michaela	Mlejnkova	DEV	P1	1	30.7289
Michaela	Mlejnkova	DEV	P1	1	29.2021
Michaela	Mlejnkova	DEV	P1	1	21.7157
Michaela	Mlejnkova	DEV	P1	1	53.0795
Michaela	Mlejnkova	DEV	P1	1	72.1394
Michaela	Mlejnkova	DEV	P1	1	1.80817
Michaela	Mlejnkova	DEV	P1	1	40.3281
Michaela	Mlejnkova	DEV	P1	1	21.8004
Michaela	Mlejnkova	DEV	P1	1	9.4733
Michaela	Mlejnkova	DEV	P1	1	12.5337
Michaela	Mlejnkova	DEV	P1	1	14.0992
Michaela	Mlejnkova	DEV	P1	1	4.21367
Michaela	Mlejnkova	DEV	P1	1	43.066
Michaela	Mlejnkova	DEV	P1	1	17.5676
Michaela	Mlejnkova	DEV	P1	1	13.9537
Michaela	Mlejnkova	DEV	P1	1	49.5054
Michaela	Mlejnkova	DEV	P1	1	18.0238
Michaela	Mlejnkova	DEV	P1	1	68.8424
Michaela	Mlejnkova	DEV	P1	1	30.5506
Michaela	Mlejnkova	DEV	P1	1	13.3942
Michaela	Mlejnkova	DEV	P1	1	20.0876
Michaela	Mlejnkova	DEV	P1	1	29.6181
Michaela	Mlejnkova	DEV	P1	1	17.676
Michaela	Mlejnkova	DEV	P1	1	10.0435
Michaela	Mlejnkova	DEV	P1	1	34.2036
Michaela	Mlejnkova	DEV	P1	2	29.3993
Michaela	Mlejnkova	DEV	P1	2	12.0049
Michaela	Mlejnkova	DEV	P1	2	9.48082
Michaela	Mlejnkova	DEV	P1	2	15.9591
Michaela	Mlejnkova	DEV	P1	2	31.0617
Michaela	Mlejnkova	DEV	P1	2	35.0142
Michaela	Mlejnkova	DEV	P1	2	0.454145
Michaela	Mlejnkova	DEV	P1	2	27.3585
Michaela	Mlejnkova	DEV	P1	2	46.2315
Michaela	Mlejnkova	DEV	P1	2	29.1577
Michaela	Mlejnkova	DEV	P1	2	12.0315
Michaela	Mlejnkova	DEV	P1	2	4.25708
Michaela	Mlejnkova	DEV	P1	2	9.56095
Michaela	Mlejnkova	DEV	P1	2	9.1713
Michaela	Mlejnkova	DEV	P1	2	25.4461
Michaela	Mlejnkova	DEV	P1	2	14.6824
Michaela	Mlejnkova	DEV	P1	2	46.5328
Michaela	Mlejnkova	DEV	P1	2	30.0074
Michaela	Mlejnkova	DEV	P1	2	33.0264
Michaela	Mlejnkova	DEV	P1	2	2.90945
Michaela	Mlejnkova	DEV	P1	2	7.24163
Michaela	Mlejnkova	DEV	P1	2	9.79059
Michaela	Mlejnkova	DEV	P1	2	8.56311
Michaela	Mlejnkova	DEV	P1	2	58.2225
Michaela	Mlejnkova	DEV	P1	2	34.1541
Michaela	Mlejnkova	DEV	P1	2	23.7643
Michaela	Mlejnkova	DEV	P1	2	11.864
Michaela	Mlejnkova	DEV	P1	2	0.643336
Michaela	Mlejnkova	DEV	P1	2	37.714
Michaela	Mlejnkova	DEV	P1	2	5.46335
Michaela	Mlejnkova	DEV	P1	2	15.2411
Michaela	Mlejnkova	DEV	P1	2	33.5086
Michaela	Mlejnkova	DEV	P1	2	30.3129
Michaela	Mlejnkova	DEV	P1	2	8.40885
Michaela	Mlejnkova	DEV	P1	2	3.13147
Michaela	Mlejnkova	DEV	P1	2	22.8379
Michaela	Mlejnkova	DEV	P1	2	36.3483
Michaela	Mlejnkova	DEV	P1	2	37.88
Michaela	Mlejnkova	DEV	P1	2	12.3267
Michaela	Mlejnkova	DEV	P1	2	56.5302
Michaela	Mlejnkova	DEV	P1	2	48.1786
Michaela	Mlejnkova	DEV	P1	2	9.89763
Michaela	Mlejnkova	DEV	P1	2	28.1353
Michaela	Mlejnkova	DEV	P1	3	22.6286
Michaela	Mlejnkova	DEV	P1	3	22.6651
Michaela	Mlejnkova	DEV	P1	3	6.24739
Michaela	Mlejnkova	DEV	P1	3	16.3509
Michaela	Mlejnkova	DEV	P1	3	15.3249
Michaela	Mlejnkova	DEV	P1	3	22.0551
Michaela	Mlejnkova	DEV	P1	3	2.64316
Michaela	Mlejnkova	DEV	P1	3	1.31976
Michaela	Mlejnkova	DEV	P1	3	16.2706
Michaela	Mlejnkova	DEV	P1	3	3.81759
Michaela	Mlejnkova	DEV	P1	3	1.57663
Michaela	Mlejnkova	DEV	P1	3	36.9082
Michaela	Mlejnkova	DEV	P1	3	31.9205
Michaela	Mlejnkova	DEV	P1	3	9.24984
Michaela	Mlejnkova	DEV	P1	3	38.5649
Michaela	Mlejnkova	DEV	P1	3	4.51306
Michaela	Mlejnkova	DEV	P1	3	11.7552
Michaela	Mlejnkova	DEV	P1	3	44.0033
Michaela	Mlejnkova	DEV	P1	3	25.5788
Michaela	Mlejnkova	DEV	P1	3	38.2401
Michaela	Mlejnkova	DEV	P1	3	21.2598
Michaela	Mlejnkova	DEV	P1	3	67.7477
Michaela	Mlejnkova	DEV	P1	3	13.955
Michaela	Mlejnkova	DEV	P1	3	11.3888
Michaela	Mlejnkova	DEV	P1	3	6.9687
Michaela	Mlejnkova	DEV	P1	3	1.71175
Michaela	Mlejnkova	DEV	P1	3	12.0739
Michaela	Mlejnkova	DEV	P1	3	9.4132
Michaela	Mlejnkova	DEV	P1	3	6.21224
Michaela	Mlejnkova	DEV	P1	3	21.077
Michaela	Mlejnkova	DEV	P1	3	0.794082
Michaela	Mlejnkova	DEV	P1	3	21.3057
Michaela	Mlejnkova	DEV	P1	3	24.6161
Michaela	Mlejnkova	DEV	P1	3	2.06379
Michaela	Mlejnkova	DEV	P1	3	12.0196
Michaela	Mlejnkova	DEV	P1	3	11.1956
Michaela	Mlejnkova	DEV	P1	3	20.0039
Michaela	Mlejnkova	DEV	P1	3	13.4697
Michaela	Mlejnkova	DEV	P1	3	5.1312
Michaela	Mlejnkova	DEV	P1	3	11.2044
Michaela	Mlejnkova	DEV	P1	3	16.1335
Michaela	Mlejnkova	DEV	P1	3	8.84463
Michaela	Mlejnkova	DEV	P1	3	31.9166
Michaela	Mlejnkova	DEV	P1	3	8.5288
Michaela	Mlejnkova	DEV	P1	3	1.01577
Michaela	Mlejnkova	DEV	P1	3	9.01836
Michaela	Mlejnkova	DEV	P1	3	15.1298
Michaela	Mlejnkova	DEV	P1	4	58.8511
Michaela	Mlejnkova	DEV	P1	4	20.2837
Michaela	Mlejnkova	DEV	P1	4	6.31594
Michaela	Mlejnkova	DEV	P1	4	56.5547
Michaela	Mlejnkova	DEV	P1	4	22.3911
Michaela	Mlejnkova	DEV	P1	4	29.5333
Michaela	Mlejnkova	DEV	P1	4	11.9353
Michaela	Mlejnkova	DEV	P1	4	7.24749
Michaela	Mlejnkova	DEV	P1	4	25.6544
Michaela	Mlejnkova	DEV	P1	4	6.41571
Michaela	Mlejnkova	DEV	P1	4	4.46359
Michaela	Mlejnkova	DEV	P1	4	4.05469
Michaela	Mlejnkova	DEV	P1	4	8.87329
Michaela	Mlejnkova	DEV	P1	4	6.28258
Michaela	Mlejnkova	DEV	P1	4	15.2614
Michaela	Mlejnkova	DEV	P1	4	31.1147
Michaela	Mlejnkova	DEV	P1	4	19.0899
Michaela	Mlejnkova	DEV	P1	4	92.176
Michaela	Mlejnkova	DEV	P1	4	13.6525
Michaela	Mlejnkova	DEV	P1	4	44.212
Michaela	Mlejnkova	DEV	P1	4	21.0413
Michaela	Mlejnkova	DEV	P1	4	19.6405
Michaela	Mlejnkova	DEV	P1	4	26.0801
Michaela	Mlejnkova	DEV	P1	4	7.84619
Michaela	Mlejnkova	DEV	P1	4	26.9324
Michaela	Mlejnkova	DEV	P1	4	10.3095
Michaela	Mlejnkova	DEV	P1	4	1.21874
Michaela	Mlejnkova	DEV	P1	4	3.13218
Michaela	Mlejnkova	DEV	P1	4	11.3925
Michaela	Mlejnkova	DEV	P1	4	3.95969
Michaela	Mlejnkova	DEV	P1	4	5.65599
Michaela	Mlejnkova	DEV	P1	4	5.24036
Michaela	Mlejnkova	DEV	P1	4	20.4075
Michaela	Mlejnkova	DEV	P1	4	41.1664
Michaela	Mlejnkova	DEV	P1	4	4.44227
Michaela	Mlejnkova	DEV	P1	4	8.95961
Michaela	Mlejnkova	DEV	P1	4	52.1951
Michaela	Mlejnkova	DEV	P1	4	9.3446
Michaela	Mlejnkova	DEV	P1	4	1.79144
Michaela	Mlejnkova	DEV	P1	4	5.60003
[truncated: 1,160 more rows]
