# Supplementary material for: Influence of jump height on the game efficiency in elite volleyball players
Source: Sci Rep. 2023 Jun 1;13:8931. doi: 10.1038/s41598-023-35729-w (PMC10235019; doi:10.1038/s41598-023-35729-w)
Supplement: Supplementary file 3 — Supplementary Information 3. [file 41598_2023_35729_MOESM3_ESM.xlsx]

## Sheet: Zagrywka
Set	Height	CZAS	MECZ	Team	Score	Player	Ez			Set	Height	CZAS	MECZ	Team	Score	Player	Ez			Set	Height	CZAS	MECZ	Team	Score	Player	Ez
1	63.5	00:36:41	ARG-POL	ARG	L	PZ1	1			1	63.5	00:42:37	ARG-POL	ARG	L	PZ1	1			1	50.18	00:22:55	ARG-POL	ARG	L	PZ1	1
2	63.5	01:04:06	ARG-POL	ARG	L	PZ1	1			1	12.54	00:24:45	ARG-POL	ARG	L	PZ2	1			1	70.76	00:30:35	ARG-POL	ARG	L	PZ1	1
1	70.76	00:19:31	ARG-POL	ARG	L	PZ2	1			3	70.76	01:25:33	ARG-POL	ARG	L	PZ2	1			1	44.1	00:33:44	ARG-POL	ARG	L	PZ1	1
2	86.44	00:49:31	ARG-POL	ARG	L	PZ2	1			3	70.76	01:52:13	ARG-POL	ARG	L	PZ2	1			1	56.64	00:43:53	ARG-POL	ARG	L	PZ1	1
3	86.44	01:27:35	ARG-POL	ARG	L	PZ2	1			3	56.64	01:54:56	ARG-POL	ARG	L	PZ2	1			2	38.42	00:50:00	ARG-POL	ARG	L	PZ1	1
1	56.64	00:22:22	ARG-POL	ARG	L	AT	1			1	56.64	00:19:54	ARG-POL	ARG	L	AT	1			2	33.12	00:50:33	ARG-POL	ARG	L	PZ1	1
2	50.18	01:02:52	ARG-POL	ARG	L	AT	1			2	70.76	00:58:32	ARG-POL	ARG	L	AT	1			2	50.18	00:53:57	ARG-POL	ARG	L	PZ1	1
2	70.76	01:13:27	ARG-POL	ARG	L	AT	1			3	50.18	01:46:35	ARG-POL	ARG	L	AT	1			2	44.1	01:01:58	ARG-POL	ARG	L	PZ1	1
3	50.18	01:41:27	ARG-POL	ARG	L	AT	1			1	86.44	00:27:20	ARG-POL	ARG	L	SB2	1			2	50.18	01:11:00	ARG-POL	ARG	L	PZ1	1
2	63.5	01:05:55	ARG-POL	ARG	L	SB1	1			2	70.76	01:06:16	ARG-POL	ARG	L	SB2	1			3	56.64	01:29:34	ARG-POL	ARG	L	PZ1	1
2	33.12	00:52:49	ARG-POL	ARG	L	SB2	1			1	63.5	00:20:45	ARG-POL	ARG	L	PZ1	2			3	63.5	01:30:42	ARG-POL	ARG	L	PZ1	1
1	56.64	00:23:57	ARG-POL	ARG	L	PZ1	2			2	63.5	00:49:56	ARG-POL	ARG	L	PZ1	2			3	56.64	01:48:39	ARG-POL	ARG	L	PZ1	1
2	44.1	00:54:41	ARG-POL	ARG	L	PZ1	2			2	56.64	00:59:02	ARG-POL	ARG	L	PZ1	2			1	63.5	00:28:45	ARG-POL	ARG	L	PZ2	1
2	44.1	00:55:38	ARG-POL	ARG	L	PZ1	2			2	15.88	01:08:52	ARG-POL	ARG	L	PZ1	2			2	38.42	00:48:41	ARG-POL	ARG	L	PZ2	1
2	63.5	01:03:37	ARG-POL	ARG	L	PZ1	2			1	70.76	00:18:37	ARG-POL	ARG	L	PZ2	2			2	56.64	00:58:02	ARG-POL	ARG	L	PZ2	1
3	38.42	01:31:53	ARG-POL	ARG	L	PZ1	2			1	70.76	00:24:31	ARG-POL	ARG	L	PZ2	2			3	63.5	01:42:22	ARG-POL	ARG	L	PZ2	1
3	63.5	01:42:19	ARG-POL	ARG	L	PZ1	2			3	56.64	01:34:11	ARG-POL	ARG	L	PZ2	2			1	38.42	00:28:18	ARG-POL	ARG	L	AT	1
3	63.5	01:52:07	ARG-POL	ARG	L	PZ1	2			3	78.4	01:45:23	ARG-POL	ARG	L	PZ2	2			1	23.72	00:39:50	ARG-POL	ARG	L	AT	1
1	63.5	00:29:39	ARG-POL	ARG	L	PZ2	2			3	63.5	01:50:25	ARG-POL	ARG	L	PZ2	2			1	28.22	00:41:37	ARG-POL	ARG	L	AT	1
1	56.64	00:41:33	ARG-POL	ARG	L	PZ2	2			1	50.18	00:23:29	ARG-POL	ARG	L	AT	2			2	33.12	00:51:10	ARG-POL	ARG	L	AT	1
2	86.44	01:00:56	ARG-POL	ARG	L	PZ2	2			2	38.42	01:11:48	ARG-POL	ARG	L	AT	2			2	33.12	01:06:59	ARG-POL	ARG	L	AT	1
2	78.4	01:09:28	ARG-POL	ARG	L	PZ2	2			3	38.42	01:28:05	ARG-POL	ARG	L	AT	2			2	50.18	01:09:31	ARG-POL	ARG	L	AT	1
1	44.1	00:31:30	ARG-POL	ARG	L	AT	2			3	56.64	01:34:02	ARG-POL	ARG	L	AT	2			2	44.1	01:11:00	ARG-POL	ARG	L	AT	1
2	50.18	00:53:44	ARG-POL	ARG	L	AT	2			1	50.18	00:33:41	ARG-POL	ARG	L	SB1	2			2	38.42	01:11:53	ARG-POL	ARG	L	AT	1
1	38.42	00:26:48	ARG-POL	ARG	L	SB1	2			1	63.5	00:36:13	ARG-POL	ARG	L	SB1	2			3	19.6	01:28:36	ARG-POL	ARG	L	AT	1
1	56.64	00:38:49	ARG-POL	ARG	L	SB1	2			3	63.5	01:30:38	ARG-POL	ARG	L	SB1	2			3	50.18	01:39:55	ARG-POL	ARG	L	AT	1
3	19.6	01:33:53	ARG-POL	ARG	L	SB1	2			3	63.5	01:41:52	ARG-POL	ARG	L	SB1	2			3	50.18	01:48:39	ARG-POL	ARG	L	AT	1
3	56.64	01:44:25	ARG-POL	ARG	L	SB1	2			1	70.76	00:28:41	ARG-POL	ARG	L	SB2	2			3	44.1	01:52:10	ARG-POL	ARG	L	AT	1
3	63.5	01:54:49	ARG-POL	ARG	L	SB1	2			2	63.5	00:51:06	ARG-POL	ARG	L	SB2	2			1	56.64	00:21:27	ARG-POL	ARG	L	SB1	1
1	38.42	00:21:25	ARG-POL	ARG	L	SB2	2			3	63.5	01:25:58	ARG-POL	ARG	L	SB2	2			1	50.18	00:22:55	ARG-POL	ARG	L	SB1	1
1	44.1	00:30:31	ARG-POL	ARG	L	SB2	2			1	78.4	00:33:38	ARG-POL	ARG	L	PZ1	3			1	15.88	00:24:01	ARG-POL	ARG	L	SB1	1
2	44.1	01:01:55	ARG-POL	ARG	L	SB2	2			3	86.44	01:31:10	ARG-POL	ARG	L	PZ1	3			1	44.1	00:30:35	ARG-POL	ARG	L	SB1	1
3	28.22	01:39:52	ARG-POL	ARG	L	SB2	2			1	63.5	00:24:42	ARG-POL	ARG	L	PZ2	3			1	28.22	00:31:33	ARG-POL	ARG	L	SB1	1
3	23.72	01:49:49	ARG-POL	ARG	L	SB2	2			1	78.4	00:37:17	ARG-POL	ARG	L	PZ2	3			1	44.1	00:33:44	ARG-POL	ARG	L	SB1	1
1	56.64	00:36:08	ARG-POL	ARG	L	PZ1	3			2	44.1	01:07:29	ARG-POL	ARG	L	PZ2	3			2	38.42	00:56:07	ARG-POL	ARG	L	SB1	1
2	78.4	00:56:04	ARG-POL	ARG	L	PZ1	3			3	78.4	01:26:55	ARG-POL	ARG	L	PZ2	3			2	50.18	01:01:58	ARG-POL	ARG	L	SB1	1
3	103.68	01:38:00	ARG-POL	ARG	L	PZ2	3			3	78.4	01:50:34	ARG-POL	ARG	L	PZ2	3			2	50.18	01:03:40	ARG-POL	ARG	L	SB1	1
3	78.4	01:48:35	ARG-POL	ARG	L	PZ2	3			2	78.4	00:51:01	ARG-POL	ARG	L	SB2	3			2	56.64	01:11:00	ARG-POL	ARG	L	SB1	1
3	44.1	01:24:55	ARG-POL	ARG	L	SB1	3			2	70.76	00:58:58	ARG-POL	ARG	L	SB2	3			2	50.18	01:11:53	ARG-POL	ARG	L	SB1	1
3	44.1	01:53:13	ARG-POL	ARG	L	SB1	3			2	70.76	01:08:52	ARG-POL	ARG	L	SB2	3			3	63.5	01:29:34	ARG-POL	ARG	L	SB1	1
2	33.12	01:10:27	ARG-POL	ARG	L	SB2	3			1	63.5	00:39:23	ARG-POL	ARG	L	PZ1	4			3	56.64	01:30:42	ARG-POL	ARG	L	SB1	1
3	33.12	01:28:33	ARG-POL	ARG	L	SB2	3			1	70.76	00:42:02	ARG-POL	ARG	L	PZ1	4			3	44.1	01:39:55	ARG-POL	ARG	L	SB1	1
1	56.64	00:43:49	ARG-POL	ARG	L	AT	4			3	56.64	01:39:17	ARG-POL	ARG	L	PZ1	4			3	50.18	01:42:23	ARG-POL	ARG	L	SB1	1
3	50.18	01:29:29	ARG-POL	ARG	L	AT	4			3	86.44	01:51:43	ARG-POL	ARG	L	PZ1	4			3	44.1	01:49:56	ARG-POL	ARG	L	SB1	1
1	56.64	00:38:10	ARG-POL	ARG	L	SB1	4			1	50.18	00:31:05	ARG-POL	ARG	L	PZ2	4			1	38.42	00:26:51	ARG-POL	ARG	L	SB2	1
2	56.64	00:57:57	ARG-POL	ARG	L	SB1	4			1	38.42	00:38:18	ARG-POL	ARG	L	PZ2	4			1	50.18	00:28:18	ARG-POL	ARG	L	SB2	1
1	50.18	00:20:37	ARG-POL	ARG	L	SB2	4			1	86.44	00:41:03	ARG-POL	ARG	L	PZ2	4			1	56.64	00:28:45	ARG-POL	ARG	L	SB2	1
1	56.64	00:42:27	ARG-POL	ARG	L	SB2	4			2	44.1	00:59:10	ARG-POL	ARG	L	PZ2	4			1	50.18	00:29:42	ARG-POL	ARG	L	SB2	1
2	44.1	01:10:56	ARG-POL	ARG	L	SB2	4			2	63.5	01:05:33	ARG-POL	ARG	L	PZ2	4			1	19.6	00:38:52	ARG-POL	ARG	L	SB2	1
2	70.76	00:55:18	ARG-POL	ARG	L	PZ1	5			2	63.5	01:06:38	ARG-POL	ARG	L	PZ2	4			1	44.1	00:39:50	ARG-POL	ARG	L	SB2	1
1	70.76	00:19:05	ARG-POL	ARG	L	PZ2	5			2	56.64	01:10:05	ARG-POL	ARG	L	PZ2	4			1	23.72	00:41:37	ARG-POL	ARG	L	SB2	1
3	63.5	01:54:19	AUS-POL	AUS	L	PZ2	1			1	63.5	00:21:56	ARG-POL	ARG	L	AT	4			2	28.22	00:48:41	ARG-POL	ARG	L	SB2	1
1	78.4	00:43:32	AUS-POL	AUS	L	AT	1			1	56.64	00:27:45	ARG-POL	ARG	L	AT	4			2	33.12	00:50:00	ARG-POL	ARG	L	SB2	1
3	7.06	01:37:52	AUS-POL	AUS	L	AT	1			1	56.64	00:37:44	ARG-POL	ARG	L	AT	4			2	33.12	00:50:33	ARG-POL	ARG	L	SB2	1
1	44.1	00:51:18	AUS-POL	AUS	L	SB1	1			2	63.5	00:54:50	ARG-POL	ARG	L	AT	4			2	44.1	00:51:10	ARG-POL	ARG	L	SB2	1
1	70.76	00:30:57	AUS-POL	AUS	L	PZ2	2			2	50.18	01:10:34	ARG-POL	ARG	L	AT	4			2	63.5	00:58:02	ARG-POL	ARG	L	SB2	1
1	70.76	00:40:06	AUS-POL	AUS	L	PZ2	2			3	50.18	01:27:00	ARG-POL	ARG	L	AT	4			2	19.6	01:00:59	ARG-POL	ARG	L	SB2	1
1	56.64	00:50:09	AUS-POL	AUS	L	PZ2	2			3	63.5	01:33:33	ARG-POL	ARG	L	AT	4			2	50.18	01:06:59	ARG-POL	ARG	L	SB2	1
2	70.76	01:06:23	AUS-POL	AUS	L	PZ2	2			3	63.5	01:40:30	ARG-POL	ARG	L	AT	4			2	56.64	01:09:31	ARG-POL	ARG	L	SB2	1
3	70.76	01:34:48	AUS-POL	AUS	L	PZ2	2			3	70.76	01:47:10	ARG-POL	ARG	L	AT	4			3	12.54	01:24:59	ARG-POL	ARG	L	SB2	1
3	78.4	01:43:15	AUS-POL	AUS	L	PZ2	2			3	70.76	01:48:05	ARG-POL	ARG	L	AT	4			3	38.42	01:34:15	ARG-POL	ARG	L	SB2	1
2	56.64	01:00:33	AUS-POL	AUS	L	AT	2			3	63.5	01:50:38	ARG-POL	ARG	L	AT	4			3	44.1	01:44:28	ARG-POL	ARG	L	SB2	1
2	56.64	01:12:19	AUS-POL	AUS	L	AT	2			3	78.4	01:52:50	ARG-POL	ARG	L	AT	4			3	38.42	01:45:27	ARG-POL	ARG	L	SB2	1
3	78.4	01:57:22	AUS-POL	AUS	L	AT	2			2	50.18	00:57:36	ARG-POL	ARG	L	SB1	4			3	44.1	01:47:36	ARG-POL	ARG	L	SB2	1
3	86.44	01:57:42	AUS-POL	AUS	L	AT	2			2	94.86	01:03:12	ARG-POL	ARG	L	SB1	4			3	38.42	01:48:39	ARG-POL	ARG	L	SB2	1
1	44.1	00:31:58	AUS-POL	AUS	L	SB1	2			3	70.76	01:24:31	ARG-POL	ARG	L	SB1	4			1	70.76	00:42:31	ARG-POL	ARG	L	PZ1	2
1	44.1	00:40:52	AUS-POL	AUS	L	SB1	2			3	56.64	01:31:14	ARG-POL	ARG	L	SB1	4			3	56.64	01:38:04	ARG-POL	ARG	L	PZ1	2
2	28.22	00:58:46	AUS-POL	AUS	L	SB1	2			3	70.76	01:42:57	ARG-POL	ARG	L	SB1	4			1	44.1	00:24:35	ARG-POL	ARG	L	PZ2	2
2	44.1	01:07:26	AUS-POL	AUS	L	SB1	2			1	112.9	00:29:13	ARG-POL	ARG	L	SB2	4			1	23.72	00:26:24	ARG-POL	ARG	L	PZ2	2
3	33.12	01:36:03	AUS-POL	AUS	L	SB1	2			1	103.68	00:30:05	ARG-POL	ARG	L	SB2	4			1	63.5	00:28:18	ARG-POL	ARG	L	PZ2	2
3	44.1	01:44:27	AUS-POL	AUS	L	SB1	2			2	70.76	00:52:23	ARG-POL	ARG	L	SB2	4			3	86.44	01:35:13	ARG-POL	ARG	L	PZ2	2
3	28.22	01:54:59	AUS-POL	AUS	L	SB1	2			2	50.18	01:01:32	ARG-POL	ARG	L	SB2	4			1	33.12	00:42:31	ARG-POL	ARG	L	AT	2
1	44.1	00:46:38	AUS-POL	AUS	L	SB2	2			3	86.44	01:35:18	ARG-POL	ARG	L	SB2	4			1	23.72	00:24:35	ARG-POL	ARG	L	SB1	2
2	38.42	01:04:16	AUS-POL	AUS	L	SB2	2			1	70.76	00:27:37	AUS-POL	AUS	L	PZ2	1			1	78.4	00:42:31	ARG-POL	ARG	L	SB1	2
3	44.1	01:49:12	AUS-POL	AUS	L	SB2	2			2	50.18	01:18:42	AUS-POL	AUS	L	PZ2	1			2	38.42	00:54:45	ARG-POL	ARG	L	SB1	2
2	56.64	00:59:43	AUS-POL	AUS	L	AT	3			2	56.64	01:20:19	AUS-POL	AUS	L	PZ2	1			3	50.18	01:49:52	ARG-POL	ARG	L	SB1	2
3	70.76	01:45:18	AUS-POL	AUS	L	AT	3			3	63.5	01:50:10	AUS-POL	AUS	L	PZ2	1			3	63.5	01:38:04	ARG-POL	ARG	L	SB2	2
1	38.42	00:50:58	AUS-POL	AUS	L	SB1	3			1	94.86	00:27:58	AUS-POL	AUS	L	AT	1			1	63.5	00:20:41	ARG-POL	ARG	L	PZ1	3
2	38.42	01:07:06	AUS-POL	AUS	L	SB1	3			1	78.4	00:45:02	AUS-POL	AUS	L	AT	1			2	50.18	01:10:30	ARG-POL	ARG	L	PZ1	3
3	19.6	01:36:29	AUS-POL	AUS	L	SB1	3			1	63.5	00:47:05	AUS-POL	AUS	L	AT	1			1	56.64	00:38:14	ARG-POL	ARG	L	PZ2	3
1	38.42	00:38:12	AUS-POL	AUS	L	SB2	3			2	86.44	01:03:13	AUS-POL	AUS	L	AT	1			2	44.1	00:54:45	ARG-POL	ARG	L	PZ2	3
2	63.5	01:15:01	AUS-POL	AUS	L	SB2	3			3	63.5	01:53:33	AUS-POL	AUS	L	AT	1			2	38.42	00:59:07	ARG-POL	ARG	L	PZ2	3
3	50.18	01:41:21	AUS-POL	AUS	L	SB2	3			1	70.76	00:27:36	AUS-POL	AUS	L	SB1	1			3	70.76	01:33:57	ARG-POL	ARG	L	PZ2	3
3	56.64	01:34:15	AUS-POL	AUS	L	PZ2	4			1	63.5	00:28:30	AUS-POL	AUS	L	SB1	1			1	56.64	00:20:41	ARG-POL	ARG	L	AT	3
1	78.4	00:33:20	AUS-POL	AUS	L	AT	4			2	38.42	01:18:41	AUS-POL	AUS	L	SB1	1			3	33.12	01:50:31	ARG-POL	ARG	L	AT	3
2	50.18	01:12:51	AUS-POL	AUS	L	AT	4			2	50.18	01:21:23	AUS-POL	AUS	L	SB1	1			3	50.18	01:54:53	ARG-POL	ARG	L	AT	3
3	38.42	01:44:04	AUS-POL	AUS	L	SB1	4			3	44.1	01:52:00	AUS-POL	AUS	L	SB1	1			1	70.76	00:20:41	ARG-POL	ARG	L	SB1	3
2	63.5	00:57:20	AUS-POL	AUS	L	PZ2	5			1	86.44	00:35:34	AUS-POL	AUS	L	PZ2	2			1	44.1	00:24:38	ARG-POL	ARG	L	SB1	3
3	70.76	01:55:49	AUS-POL	AUS	L	AT	5			1	63.5	00:49:41	AUS-POL	AUS	L	PZ2	2			1	44.1	00:37:14	ARG-POL	ARG	L	SB1	3
3	70.76	01:56:08	AUS-POL	AUS	L	AT	5			3	33.12	01:31:56	AUS-POL	AUS	L	PZ2	2			2	23.72	00:54:47	ARG-POL	ARG	L	SB1	3
1	103.68	00:19:28	BLG-CUB	BLG	L	PZ1	1			1	78.4	00:32:15	AUS-POL	AUS	L	AT	2			2	38.42	01:10:31	ARG-POL	ARG	L	SB1	3
1	112.9	00:29:43	BLG-CUB	BLG	L	PZ1	1			1	56.64	00:32:23	AUS-POL	AUS	L	AT	2			3	63.5	01:50:31	ARG-POL	ARG	L	SB1	3
2	50.18	00:52:28	BLG-CUB	BLG	L	PZ1	1			1	70.76	00:39:36	AUS-POL	AUS	L	AT	2			3	33.12	01:52:10	ARG-POL	ARG	L	SB1	3
1	56.64	00:31:43	BLG-CUB	BLG	L	PZ2	1			1	94.86	00:48:08	AUS-POL	AUS	L	AT	2			1	44.1	00:38:14	ARG-POL	ARG	L	SB2	3
2	78.4	00:57:49	BLG-CUB	BLG	L	PZ2	1			1	23.72	00:48:49	AUS-POL	AUS	L	AT	2			3	44.1	01:33:57	ARG-POL	ARG	L	SB2	3
1	94.86	00:18:19	BLG-CUB	BLG	L	AT	1			2	94.86	01:03:05	AUS-POL	AUS	L	AT	2			3	44.1	01:34:06	ARG-POL	ARG	L	SB2	3
1	78.4	00:37:45	BLG-CUB	BLG	L	AT	1			2	70.76	01:08:28	AUS-POL	AUS	L	AT	2			3	44.1	01:54:53	ARG-POL	ARG	L	SB2	3
3	86.44	01:26:26	BLG-CUB	BLG	L	AT	1			3	56.64	01:53:25	AUS-POL	AUS	L	AT	2			3	56.64	01:41:55	ARG-POL	ARG	L	PZ1	4
1	28.22	00:16:39	BLG-CUB	BLG	L	SB1	1			1	70.76	00:39:35	AUS-POL	AUS	L	SB1	2			1	50.18	00:18:40	ARG-POL	ARG	L	PZ2	4
2	50.18	01:11:37	BLG-CUB	BLG	L	SB1	1			1	56.64	00:48:55	AUS-POL	AUS	L	SB1	2			1	50.18	00:36:17	ARG-POL	ARG	L	PZ2	4
3	50.18	01:28:46	BLG-CUB	BLG	L	SB2	1			2	63.5	00:56:30	AUS-POL	AUS	L	SB1	2			2	78.4	00:55:42	ARG-POL	ARG	L	PZ2	4
3	63.5	01:39:34	BLG-CUB	BLG	L	SB2	1			2	38.42	01:19:59	AUS-POL	AUS	L	SB1	2			3	33.12	01:26:03	ARG-POL	ARG	L	PZ2	4
1	38.42	00:38:37	BLG-CUB	BLG	L	PZ1	2			2	28.22	01:20:08	AUS-POL	AUS	L	SB1	2			3	56.64	01:31:39	ARG-POL	ARG	L	PZ2	4
1	33.12	00:39:51	BLG-CUB	BLG	L	PZ1	2			2	44.1	01:20:14	AUS-POL	AUS	L	SB1	2			3	56.64	01:36:02	ARG-POL	ARG	L	PZ2	4
2	38.42	01:01:46	BLG-CUB	BLG	L	PZ1	2			3	70.76	01:53:24	AUS-POL	AUS	L	SB1	2			1	50.18	00:20:49	ARG-POL	ARG	L	AT	4
2	50.18	01:14:49	BLG-CUB	BLG	L	PZ1	2			1	56.64	00:35:00	AUS-POL	AUS	L	SB2	2			2	112.9	01:07:33	ARG-POL	ARG	L	AT	4
3	56.64	01:27:51	BLG-CUB	BLG	L	PZ1	2			1	70.76	00:35:34	AUS-POL	AUS	L	SB2	2			3	50.18	01:36:02	ARG-POL	ARG	L	AT	4
3	56.64	01:35:54	BLG-CUB	BLG	L	PZ1	2			1	86.44	00:41:25	AUS-POL	AUS	L	SB2	2			3	44.1	01:53:17	ARG-POL	ARG	L	AT	4
3	38.42	01:36:51	BLG-CUB	BLG	L	PZ1	2			3	28.22	01:39:24	AUS-POL	AUS	L	SB2	2			1	50.18	00:20:49	ARG-POL	ARG	L	SB1	4
3	33.12	01:38:10	BLG-CUB	BLG	L	PZ1	2			1	103.68	00:28:26	AUS-POL	AUS	L	PZ2	3			1	50.18	00:23:34	ARG-POL	ARG	L	SB1	4
3	38.42	01:50:47	BLG-CUB	BLG	L	PZ1	2			1	86.44	00:38:40	AUS-POL	AUS	L	PZ2	3			1	63.5	00:43:53	ARG-POL	ARG	L	SB1	4
3	56.64	01:51:13	BLG-CUB	BLG	L	PZ1	2			2	50.18	00:59:20	AUS-POL	AUS	L	AT	3			2	50.18	00:55:42	ARG-POL	ARG	L	SB1	4
1	86.44	00:34:23	BLG-CUB	BLG	L	PZ2	2			2	56.64	01:16:22	AUS-POL	AUS	L	AT	3			3	44.1	01:31:39	ARG-POL	ARG	L	SB1	4
2	86.44	01:07:01	BLG-CUB	BLG	L	PZ2	2			2	78.4	01:19:56	AUS-POL	AUS	L	AT	3			3	56.64	01:41:55	ARG-POL	ARG	L	SB1	4
3	86.44	01:30:34	BLG-CUB	BLG	L	PZ2	2			2	78.4	01:20:15	AUS-POL	AUS	L	AT	3			3	44.1	01:28:09	ARG-POL	ARG	L	SB2	4
3	78.4	01:44:14	BLG-CUB	BLG	L	PZ2	2			3	56.64	01:31:53	AUS-POL	AUS	L	AT	3			3	56.64	01:36:02	ARG-POL	ARG	L	SB2	4
3	63.5	01:44:45	BLG-CUB	BLG	L	PZ2	2			1	78.4	00:28:26	AUS-POL	AUS	L	SB1	3			3	56.64	01:53:17	ARG-POL	ARG	L	SB2	4
1	94.86	00:17:34	BLG-CUB	BLG	L	AT	2			2	63.5	01:16:17	AUS-POL	AUS	L	SB1	3			1	44.1	00:48:12	AUS-POL	AUS	L	PZ2	1
1	78.4	00:27:42	BLG-CUB	BLG	L	AT	2			2	44.1	01:19:55	AUS-POL	AUS	L	SB1	3			2	70.76	00:56:06	AUS-POL	AUS	L	PZ2	1
2	78.4	01:00:30	BLG-CUB	BLG	L	AT	2			2	38.42	01:20:18	AUS-POL	AUS	L	SB1	3			2	70.76	01:15:05	AUS-POL	AUS	L	PZ2	1
2	63.5	01:13:51	BLG-CUB	BLG	L	AT	2			3	50.18	01:31:52	AUS-POL	AUS	L	SB1	3			2	56.64	01:20:55	AUS-POL	AUS	L	PZ2	1
3	78.4	01:34:26	BLG-CUB	BLG	L	AT	2			3	63.5	01:32:55	AUS-POL	AUS	L	SB1	3			3	56.64	01:32:04	AUS-POL	AUS	L	PZ2	1
1	50.18	00:31:40	BLG-CUB	BLG	L	SB1	2			1	63.5	00:28:31	AUS-POL	AUS	L	PZ2	4			3	33.12	01:32:34	AUS-POL	AUS	L	PZ2	1
2	44.1	00:48:53	BLG-CUB	BLG	L	SB1	2			1	56.64	00:38:43	AUS-POL	AUS	L	PZ2	4			3	63.5	01:33:23	AUS-POL	AUS	L	PZ2	1
2	38.42	00:59:36	BLG-CUB	BLG	L	SB1	2			2	78.4	01:05:03	AUS-POL	AUS	L	PZ2	4			3	63.5	01:40:25	AUS-POL	AUS	L	PZ2	1
3	33.12	01:32:43	BLG-CUB	BLG	L	SB1	2			2	50.18	01:16:26	AUS-POL	AUS	L	PZ2	4			3	78.4	01:42:23	AUS-POL	AUS	L	PZ2	1
3	44.1	01:33:14	BLG-CUB	BLG	L	SB1	2			3	70.76	01:42:54	AUS-POL	AUS	L	PZ2	4			1	63.5	00:40:56	AUS-POL	AUS	L	AT	1
3	44.1	01:57:37	BLG-CUB	BLG	L	SB1	2			1	70.76	00:28:54	AUS-POL	AUS	L	AT	4			1	103.68	00:48:59	AUS-POL	AUS	L	AT	1
1	63.5	00:30:31	BLG-CUB	BLG	L	SB2	2			1	63.5	00:30:34	AUS-POL	AUS	L	AT	4			1	33.12	00:50:12	AUS-POL	AUS	L	AT	1
2	63.5	00:53:08	BLG-CUB	BLG	L	SB2	2			1	86.44	00:36:59	AUS-POL	AUS	L	AT	4			2	19.6	00:56:06	AUS-POL	AUS	L	AT	1
3	50.18	01:38:58	BLG-CUB	BLG	L	SB2	2			1	78.4	00:43:08	AUS-POL	AUS	L	AT	4			2	56.64	00:56:33	AUS-POL	AUS	L	AT	1
3	44.1	01:27:31	BLG-CUB	BLG	L	PZ1	3			1	86.44	00:44:07	AUS-POL	AUS	L	AT	4			2	50.18	00:58:49	AUS-POL	AUS	L	AT	1
3	78.4	01:33:55	BLG-CUB	BLG	L	AT	3			1	63.5	00:47:26	AUS-POL	AUS	L	AT	4			3	38.42	01:36:33	AUS-POL	AUS	L	AT	1
2	70.76	01:11:06	BLG-CUB	BLG	L	SB1	3			2	78.4	00:56:59	AUS-POL	AUS	L	AT	4			3	56.64	01:37:08	AUS-POL	AUS	L	AT	1
1	94.86	00:18:57	BLG-CUB	BLG	L	PZ1	4			2	63.5	00:58:28	AUS-POL	AUS	L	AT	4			3	63.5	01:43:18	AUS-POL	AUS	L	AT	1
2	103.68	01:07:59	BLG-CUB	BLG	L	PZ1	4			2	70.76	00:59:23	AUS-POL	AUS	L	AT	4			3	56.64	01:50:40	AUS-POL	AUS	L	AT	1
2	86.44	00:57:13	BLG-CUB	BLG	L	PZ2	4			2	78.4	01:03:55	AUS-POL	AUS	L	AT	4			1	38.42	00:31:00	AUS-POL	AUS	L	SB1	1
3	63.5	01:56:31	BLG-CUB	BLG	L	PZ2	4			2	86.44	01:05:36	AUS-POL	AUS	L	AT	4			1	38.42	00:38:15	AUS-POL	AUS	L	SB1	1
1	78.4	00:26:25	BLG-CUB	BLG	L	AT	4			2	70.76	01:06:02	AUS-POL	AUS	L	AT	4			1	33.12	00:39:11	AUS-POL	AUS	L	SB1	1
1	28.22	00:16:17	BLG-CUB	BLG	L	SB1	4			2	70.76	01:12:24	AUS-POL	AUS	L	AT	4			1	19.6	00:40:09	AUS-POL	AUS	L	SB1	1
1	33.12	00:25:22	BLG-CUB	BLG	L	SB1	4			3	70.76	01:32:59	AUS-POL	AUS	L	AT	4			1	38.42	00:40:09	AUS-POL	AUS	L	SB1	1
1	38.42	00:35:16	BLG-CUB	BLG	L	SB1	4			3	70.76	01:35:42	AUS-POL	AUS	L	AT	4			1	28.22	00:46:42	AUS-POL	AUS	L	SB1	1
2	78.4	01:07:59	BLG-CUB	BLG	L	SB1	4			3	63.5	01:39:57	AUS-POL	AUS	L	AT	4			1	56.64	00:48:12	AUS-POL	AUS	L	SB1	1
3	44.1	01:47:42	BLG-CUB	BLG	L	SB1	4			3	78.4	01:43:44	AUS-POL	AUS	L	AT	4			1	38.42	00:48:59	AUS-POL	AUS	L	SB1	1
1	50.18	00:20:20	BLG-CUB	BLG	L	SB2	4			3	70.76	01:48:53	AUS-POL	AUS	L	AT	4			2	33.12	00:56:05	AUS-POL	AUS	L	SB1	1
1	63.5	00:41:10	BLG-CUB	BLG	L	SB2	4			3	56.64	01:55:32	AUS-POL	AUS	L	AT	4			2	50.18	00:56:34	AUS-POL	AUS	L	SB1	1
2	63.5	01:04:12	BLG-CUB	BLG	L	SB2	4			1	70.76	00:28:53	AUS-POL	AUS	L	SB1	4			2	23.72	01:06:26	AUS-POL	AUS	L	SB1	1
2	50.18	01:07:59	BLG-CUB	BLG	L	SB2	4			1	86.44	00:31:38	AUS-POL	AUS	L	SB1	4			2	38.42	01:15:05	AUS-POL	AUS	L	SB1	1
3	50.18	01:54:11	BLG-CUB	BLG	L	SB2	4			1	23.72	00:47:25	AUS-POL	AUS	L	SB1	4			2	38.42	01:18:13	AUS-POL	AUS	L	SB1	1
2	78.4	01:09:54	BLG-CUB	BLG	L	SB1	5			2	70.76	00:55:44	AUS-POL	AUS	L	SB1	4			2	28.22	01:20:55	AUS-POL	AUS	L	SB1	1
1	112.9	00:40:39	CUB-BLG	CUB	W	PZ1	1			2	70.76	00:56:58	AUS-POL	AUS	L	SB1	4			3	33.12	01:32:34	AUS-POL	AUS	L	SB1	1
2	56.64	00:49:39	CUB-BLG	CUB	W	PZ2	1			2	63.5	01:05:02	AUS-POL	AUS	L	SB1	4			3	33.12	01:33:23	AUS-POL	AUS	L	SB1	1
2	78.4	01:13:32	CUB-BLG	CUB	W	PZ2	1			2	44.1	01:16:57	AUS-POL	AUS	L	SB1	4			3	50.18	01:34:23	AUS-POL	AUS	L	SB1	1
3	63.5	01:33:37	CUB-BLG	CUB	W	PZ2	1			3	70.76	01:33:48	AUS-POL	AUS	L	SB1	4			3	15.88	01:34:51	AUS-POL	AUS	L	SB1	1
1	63.5	00:18:39	CUB-BLG	CUB	W	AT	1			3	33.12	01:35:42	AUS-POL	AUS	L	SB1	4			3	23.72	01:41:24	AUS-POL	AUS	L	SB1	1
2	70.76	00:52:47	CUB-BLG	CUB	W	AT	1			3	56.64	01:41:48	AUS-POL	AUS	L	SB1	4			3	33.12	01:42:24	AUS-POL	AUS	L	SB1	1
3	78.4	01:38:35	CUB-BLG	CUB	W	AT	1			3	44.1	01:42:53	AUS-POL	AUS	L	SB1	4			3	38.42	01:49:16	AUS-POL	AUS	L	SB1	1
1	56.64	00:26:03	CUB-BLG	CUB	W	SB1	1			3	63.5	01:43:43	AUS-POL	AUS	L	SB1	4			3	44.1	01:50:40	AUS-POL	AUS	L	SB1	1
1	19.6	00:37:23	CUB-BLG	CUB	W	SB1	1			3	70.76	01:53:59	AUS-POL	AUS	L	SB1	4			1	28.22	00:32:26	AUS-POL	AUS	L	SB2	1
1	23.72	00:41:52	CUB-BLG	CUB	W	SB2	1			1	56.64	00:36:59	AUS-POL	AUS	L	SB2	4			1	56.64	00:33:25	AUS-POL	AUS	L	SB2	1
2	50.18	01:06:42	CUB-BLG	CUB	W	SB2	1			1	86.44	00:37:50	AUS-POL	AUS	L	SB2	4			1	63.5	00:35:03	AUS-POL	AUS	L	SB2	1
1	86.44	00:19:50	CUB-BLG	CUB	W	PZ1	2			1	56.64	00:51:01	AUS-POL	AUS	L	SB2	4			1	28.22	00:35:04	AUS-POL	AUS	L	SB2	1
1	94.86	00:30:03	CUB-BLG	CUB	W	PZ1	2			2	78.4	01:13:50	AUS-POL	AUS	L	SB2	4			1	63.5	00:37:23	AUS-POL	AUS	L	SB2	1
2	78.4	00:53:33	CUB-BLG	CUB	W	PZ1	2			2	44.1	01:14:42	AUS-POL	AUS	L	SB2	4			1	38.42	00:40:56	AUS-POL	AUS	L	SB2	1
2	112.9	01:05:46	CUB-BLG	CUB	W	PZ1	2			3	38.42	01:40:58	AUS-POL	AUS	L	SB2	4			1	38.42	00:41:30	AUS-POL	AUS	L	SB2	1
3	63.5	01:29:05	CUB-BLG	CUB	W	PZ1	2			1	103.68	00:35:49	BLG-CUB	BLG	L	PZ1	1			2	33.12	00:58:49	AUS-POL	AUS	L	SB2	1
3	78.4	01:39:57	CUB-BLG	CUB	W	PZ1	2			2	78.4	01:12:26	BLG-CUB	BLG	L	PZ1	1			2	50.18	01:00:36	AUS-POL	AUS	L	SB2	1
1	56.64	00:15:33	CUB-BLG	CUB	W	PZ2	2			3	70.76	01:30:56	BLG-CUB	BLG	L	PZ1	1			2	15.88	01:07:30	AUS-POL	AUS	L	SB2	1
1	78.4	00:34:46	CUB-BLG	CUB	W	PZ2	2			3	86.44	01:46:22	BLG-CUB	BLG	L	PZ1	1			2	7.06	01:08:39	AUS-POL	AUS	L	SB2	1
2	70.76	01:00:00	CUB-BLG	CUB	W	PZ2	2			1	70.76	00:23:37	BLG-CUB	BLG	L	PZ2	1			2	50.18	01:10:22	AUS-POL	AUS	L	SB2	1
3	50.18	01:25:54	CUB-BLG	CUB	W	PZ2	2			3	78.4	01:45:11	BLG-CUB	BLG	L	SB1	1			2	38.42	01:13:02	AUS-POL	AUS	L	SB2	1
3	78.4	01:48:09	CUB-BLG	CUB	W	PZ2	2			1	86.44	00:15:45	BLG-CUB	BLG	L	PZ1	2			2	23.72	01:14:15	AUS-POL	AUS	L	SB2	1
3	50.18	01:58:05	CUB-BLG	CUB	W	PZ2	2			1	56.64	00:28:47	BLG-CUB	BLG	L	PZ1	2			3	44.1	01:36:33	AUS-POL	AUS	L	SB2	1
1	38.42	00:38:06	CUB-BLG	CUB	W	AT	2			1	78.4	00:28:59	BLG-CUB	BLG	L	PZ1	2			3	44.1	01:37:08	AUS-POL	AUS	L	SB2	1
2	44.1	00:50:17	CUB-BLG	CUB	W	AT	2			2	86.44	00:49:01	BLG-CUB	BLG	L	PZ1	2			3	56.64	01:39:28	AUS-POL	AUS	L	SB2	1
2	63.5	01:02:15	CUB-BLG	CUB	W	AT	2			2	56.64	00:55:28	BLG-CUB	BLG	L	PZ1	2			3	44.1	01:40:24	AUS-POL	AUS	L	SB2	1
2	44.1	01:03:46	CUB-BLG	CUB	W	AT	2			2	63.5	01:13:07	BLG-CUB	BLG	L	PZ1	2			3	44.1	01:44:30	AUS-POL	AUS	L	SB2	1
3	78.4	01:53:34	CUB-BLG	CUB	W	AT	2			3	94.86	01:56:58	BLG-CUB	BLG	L	PZ1	2			3	50.18	01:57:44	AUS-POL	AUS	L	SB2	1
1	78.4	00:17:00	CUB-BLG	CUB	W	SB1	2			1	78.4	00:21:25	BLG-CUB	BLG	L	PZ2	2			1	63.5	00:47:49	AUS-POL	AUS	L	PZ2	2
1	38.42	00:35:46	CUB-BLG	CUB	W	SB1	2			3	70.76	01:36:58	BLG-CUB	BLG	L	PZ2	2			3	63.5	01:42:20	AUS-POL	AUS	L	PZ2	2
2	44.1	00:50:17	CUB-BLG	CUB	W	SB1	2			3	56.64	01:52:17	BLG-CUB	BLG	L	PZ2	2			1	78.4	00:47:52	AUS-POL	AUS	L	AT	2
2	38.42	01:00:57	CUB-BLG	CUB	W	SB1	2			1	78.4	00:20:28	BLG-CUB	BLG	L	SB1	2			1	38.42	00:47:49	AUS-POL	AUS	L	SB1	2
3	50.18	01:34:52	CUB-BLG	CUB	W	SB1	2			2	78.4	01:02:18	BLG-CUB	BLG	L	SB2	2			1	50.18	00:47:53	AUS-POL	AUS	L	SB1	2
3	28.22	01:35:21	CUB-BLG	CUB	W	SB1	2			1	86.44	00:15:36	BLG-CUB	BLG	L	PZ1	3			3	50.18	01:32:01	AUS-POL	AUS	L	SB1	2
3	38.42	01:58:58	CUB-BLG	CUB	W	SB1	2			1	86.44	00:24:53	BLG-CUB	BLG	L	PZ1	3			3	50.18	01:34:18	AUS-POL	AUS	L	SB1	2
3	44.1	01:59:34	CUB-BLG	CUB	W	SB1	2			1	94.86	00:28:55	BLG-CUB	BLG	L	PZ1	3			3	44.1	01:42:19	AUS-POL	AUS	L	SB1	2
1	50.18	00:21:20	CUB-BLG	CUB	W	SB2	2			1	86.44	00:38:44	BLG-CUB	BLG	L	PZ2	3			1	50.18	00:35:38	AUS-POL	AUS	L	SB2	2
1	28.22	00:31:37	CUB-BLG	CUB	W	SB2	2			3	56.64	01:43:39	BLG-CUB	BLG	L	PZ2	3			1	56.64	00:35:42	AUS-POL	AUS	L	SB2	2
2	50.18	00:55:25	CUB-BLG	CUB	W	SB2	2			1	103.68	00:19:06	BLG-CUB	BLG	L	PZ1	4			1	70.76	00:47:57	AUS-POL	AUS	L	PZ2	3
3	19.6	01:43:35	CUB-BLG	CUB	W	SB2	2			1	86.44	00:23:57	BLG-CUB	BLG	L	PZ1	4			1	50.18	00:48:04	AUS-POL	AUS	L	PZ2	3
3	50.18	01:56:04	CUB-BLG	CUB	W	SB2	2			1	103.68	00:32:11	BLG-CUB	BLG	L	PZ1	4			1	63.5	00:48:45	AUS-POL	AUS	L	PZ2	3
3	44.1	01:25:29	CUB-BLG	CUB	W	PZ2	3			2	70.76	00:52:06	BLG-CUB	BLG	L	PZ1	4			2	63.5	01:03:02	AUS-POL	AUS	L	PZ2	3
1	63.5	00:28:09	CUB-BLG	CUB	W	AT	3			2	63.5	00:57:21	BLG-CUB	BLG	L	PZ1	4			2	50.18	01:05:31	AUS-POL	AUS	L	PZ2	3
1	15.88	00:20:56	CUB-BLG	CUB	W	SB2	3			2	86.44	01:03:50	BLG-CUB	BLG	L	PZ1	4			2	70.76	01:15:39	AUS-POL	AUS	L	PZ2	3
2	94.86	01:04:38	CUB-BLG	CUB	W	PZ1	4			2	78.4	01:05:49	BLG-CUB	BLG	L	PZ1	4			3	63.5	01:53:29	AUS-POL	AUS	L	PZ2	3
3	86.44	01:54:45	CUB-BLG	CUB	W	PZ1	4			2	70.76	01:14:29	BLG-CUB	BLG	L	PZ1	4			1	86.44	00:30:29	AUS-POL	AUS	L	AT	3
2	94.86	01:12:23	CUB-BLG	CUB	W	PZ2	4			3	70.76	01:25:59	BLG-CUB	BLG	L	PZ1	4			1	63.5	00:32:02	AUS-POL	AUS	L	AT	3
2	86.44	01:12:58	CUB-BLG	CUB	W	PZ2	4			3	70.76	01:32:21	BLG-CUB	BLG	L	PZ1	4			1	63.5	00:48:04	AUS-POL	AUS	L	AT	3
1	86.44	00:28:43	CUB-BLG	CUB	W	AT	4			3	86.44	01:32:52	BLG-CUB	BLG	L	PZ1	4			1	86.44	00:49:37	AUS-POL	AUS	L	AT	3
3	78.4	01:28:17	CUB-BLG	CUB	W	AT	4			3	56.64	01:49:47	BLG-CUB	BLG	L	PZ1	4			2	86.44	01:05:31	AUS-POL	AUS	L	AT	3
3	38.42	01:52:13	CUB-BLG	CUB	W	AT	4			3	78.4	01:56:07	BLG-CUB	BLG	L	PZ1	4			3	50.18	01:36:06	AUS-POL	AUS	L	AT	3
2	50.18	00:50:41	CUB-BLG	CUB	W	SB1	4			3	56.64	01:58:08	BLG-CUB	BLG	L	PZ1	4			3	23.72	01:50:07	AUS-POL	AUS	L	AT	3
2	38.42	00:51:19	CUB-BLG	CUB	W	SB1	4			1	70.76	00:19:53	BLG-CUB	BLG	L	PZ2	4			1	38.42	00:30:30	AUS-POL	AUS	L	SB1	3
2	23.72	00:52:02	CUB-BLG	CUB	W	SB1	4			1	56.64	00:34:50	BLG-CUB	BLG	L	PZ2	4			1	44.1	00:47:57	AUS-POL	AUS	L	SB1	3
2	28.22	01:14:26	CUB-BLG	CUB	W	SB1	4			2	56.64	00:56:44	BLG-CUB	BLG	L	PZ2	4			1	78.4	00:48:00	AUS-POL	AUS	L	SB1	3
3	28.22	01:26:45	CUB-BLG	CUB	W	SB1	4			3	94.86	01:36:01	BLG-CUB	BLG	L	PZ2	4			1	56.64	00:48:04	AUS-POL	AUS	L	SB1	3
3	23.72	01:27:08	CUB-BLG	CUB	W	SB1	4			3	94.86	01:39:06	BLG-CUB	BLG	L	PZ2	4			1	44.1	00:48:44	AUS-POL	AUS	L	SB1	3
3	19.6	01:48:58	CUB-BLG	CUB	W	SB1	4			1	28.22	00:24:59	BLG-CUB	BLG	L	SB1	4			1	44.1	00:49:37	AUS-POL	AUS	L	SB1	3
3	28.22	01:49:34	CUB-BLG	CUB	W	SB1	4			2	50.18	00:53:35	BLG-CUB	BLG	L	SB1	4			2	28.22	00:55:17	AUS-POL	AUS	L	SB1	3
2	50.18	00:56:41	CUB-BLG	CUB	W	SB2	4			2	94.86	01:07:28	BLG-CUB	BLG	L	SB1	4			2	38.42	01:05:31	AUS-POL	AUS	L	SB1	3
1	50.18	00:36:17	CUB-BLG	CUB	W	SB1	5			3	44.1	01:29:08	BLG-CUB	BLG	L	SB1	4			3	28.22	01:50:07	AUS-POL	AUS	L	SB1	3
2	38.42	00:56:04	CUB-BLG	CUB	W	SB2	5			3	50.18	01:30:13	BLG-CUB	BLG	L	SB1	4			3	23.72	01:53:28	AUS-POL	AUS	L	SB1	3
3	70.76	01:31:45	FIN-RUS	FIN	L	PZ1	1			3	70.76	01:47:11	BLG-CUB	BLG	L	SB1	4			1	44.1	00:32:02	AUS-POL	AUS	L	SB2	3
1	70.76	00:32:05	FIN-RUS	FIN	L	PZ2	1			1	63.5	00:29:14	BLG-CUB	BLG	L	SB2	4			1	56.64	00:32:10	AUS-POL	AUS	L	SB2	3
2	63.5	01:13:55	FIN-RUS	FIN	L	PZ2	1			1	56.64	00:38:46	BLG-CUB	BLG	L	SB2	4			1	56.64	00:44:03	AUS-POL	AUS	L	SB2	3
3	86.44	01:39:26	FIN-RUS	FIN	L	PZ2	1			2	70.76	01:00:03	BLG-CUB	BLG	L	SB2	4			2	44.1	01:03:02	AUS-POL	AUS	L	SB2	3
3	50.18	01:54:04	FIN-RUS	FIN	L	PZ2	1			2	56.64	01:03:49	BLG-CUB	BLG	L	SB2	4			2	23.72	01:08:32	AUS-POL	AUS	L	SB2	3
1	70.76	00:36:38	FIN-RUS	FIN	L	AT	1			1	86.44	00:16:21	CUB-BLG	CUB	W	PZ1	1			2	38.42	01:12:21	AUS-POL	AUS	L	SB2	3
2	70.76	00:51:53	FIN-RUS	FIN	L	AT	1			1	94.86	00:26:29	CUB-BLG	CUB	W	PZ1	1			2	56.64	01:12:55	AUS-POL	AUS	L	SB2	3
3	78.4	01:28:47	FIN-RUS	FIN	L	AT	1			3	86.44	01:37:02	CUB-BLG	CUB	W	PZ1	1			3	38.42	01:36:06	AUS-POL	AUS	L	SB2	3
3	63.5	01:34:20	FIN-RUS	FIN	L	SB2	1			1	70.76	00:17:47	CUB-BLG	CUB	W	PZ2	1			3	23.72	01:55:02	AUS-POL	AUS	L	SB2	3
1	70.76	00:37:51	FIN-RUS	FIN	L	PZ1	2			1	70.76	00:21:29	CUB-BLG	CUB	W	PZ2	1			1	70.76	00:29:20	AUS-POL	AUS	L	PZ2	4
2	86.44	01:08:16	FIN-RUS	FIN	L	PZ1	2			1	70.76	00:15:49	CUB-BLG	CUB	W	AT	1			1	7.06	00:37:24	AUS-POL	AUS	L	PZ2	4
2	78.4	00:46:44	FIN-RUS	FIN	L	PZ2	2			3	70.76	01:41:30	CUB-BLG	CUB	W	AT	1			1	44.1	00:39:11	AUS-POL	AUS	L	PZ2	4
2	50.18	00:47:14	FIN-RUS	FIN	L	PZ2	2			3	70.76	01:50:51	CUB-BLG	CUB	W	AT	1			1	44.1	00:39:40	AUS-POL	AUS	L	PZ2	4
2	63.5	00:47:45	FIN-RUS	FIN	L	PZ2	2			1	63.5	00:17:38	CUB-BLG	CUB	W	PZ1	2			2	56.64	01:04:19	AUS-POL	AUS	L	PZ2	4
2	94.86	01:08:16	FIN-RUS	FIN	L	PZ2	2			1	86.44	00:19:02	CUB-BLG	CUB	W	PZ1	2			2	50.18	01:07:09	AUS-POL	AUS	L	AT	4
3	70.76	01:26:56	FIN-RUS	FIN	L	PZ2	2			1	63.5	00:28:51	CUB-BLG	CUB	W	PZ1	2			3	78.4	01:34:23	AUS-POL	AUS	L	AT	4
3	86.44	01:49:35	FIN-RUS	FIN	L	AT	2			1	78.4	00:29:02	CUB-BLG	CUB	W	PZ1	2			3	56.64	01:44:09	AUS-POL	AUS	L	AT	4
1	33.12	00:32:47	FIN-RUS	FIN	L	SB1	2			1	86.44	00:38:40	CUB-BLG	CUB	W	PZ1	2			1	56.64	00:29:20	AUS-POL	AUS	L	SB1	4
3	38.42	01:41:42	FIN-RUS	FIN	L	SB1	2			3	63.5	01:35:58	CUB-BLG	CUB	W	PZ1	2			1	38.42	00:39:40	AUS-POL	AUS	L	SB1	4
3	56.64	01:54:54	FIN-RUS	FIN	L	SB1	2			3	86.44	01:36:54	CUB-BLG	CUB	W	PZ1	2			2	28.22	01:04:19	AUS-POL	AUS	L	SB1	4
1	86.44	00:39:03	FIN-RUS	FIN	L	SB2	2			1	78.4	00:40:01	CUB-BLG	CUB	W	PZ2	2			2	19.6	00:59:47	AUS-POL	AUS	L	SB2	4
2	63.5	00:54:40	FIN-RUS	FIN	L	SB2	2			2	63.5	00:57:17	CUB-BLG	CUB	W	PZ2	2			3	44.1	01:44:09	AUS-POL	AUS	L	SB2	4
3	78.4	01:24:31	FIN-RUS	FIN	L	SB2	2			3	78.4	01:44:17	CUB-BLG	CUB	W	PZ2	2			3	70.76	01:48:24	AUS-POL	AUS	L	SB2	4
3	63.5	01:51:45	FIN-RUS	FIN	L	SB2	2			3	70.76	01:57:02	CUB-BLG	CUB	W	PZ2	2			3	56.64	01:57:25	AUS-POL	AUS	L	SB2	4
2	78.4	00:52:33	FIN-RUS	FIN	L	PZ1	3			1	78.4	00:15:42	CUB-BLG	CUB	W	AT	2			1	70.76	00:25:40	BLG-CUB	BLG	L	PZ1	1
1	94.86	00:42:26	FIN-RUS	FIN	L	PZ2	3			2	103.68	00:48:56	CUB-BLG	CUB	W	SB1	2			1	78.4	00:34:26	BLG-CUB	BLG	L	PZ1	1
2	86.44	01:00:18	FIN-RUS	FIN	L	PZ2	3			3	94.86	01:39:01	CUB-BLG	CUB	W	SB2	2			2	38.42	00:59:39	BLG-CUB	BLG	L	PZ1	1
2	63.5	01:13:18	FIN-RUS	FIN	L	PZ2	3			1	63.5	00:35:19	CUB-BLG	CUB	W	PZ1	3			2	70.76	01:00:33	BLG-CUB	BLG	L	PZ1	1
1	38.42	00:33:21	FIN-RUS	FIN	L	SB1	3			2	78.4	00:51:35	CUB-BLG	CUB	W	PZ1	3			2	44.1	01:13:10	BLG-CUB	BLG	L	PZ1	1
2	44.1	01:05:55	FIN-RUS	FIN	L	SB1	3			2	78.4	01:13:54	CUB-BLG	CUB	W	PZ1	3			3	70.76	01:33:18	BLG-CUB	BLG	L	PZ1	1
3	28.22	01:27:43	FIN-RUS	FIN	L	SB1	3			1	70.76	00:39:54	CUB-BLG	CUB	W	PZ2	3			3	33.12	01:44:48	BLG-CUB	BLG	L	PZ1	1
2	70.76	01:09:21	FIN-RUS	FIN	L	SB2	3			3	63.5	01:54:15	CUB-BLG	CUB	W	PZ2	3			3	86.44	01:47:47	BLG-CUB	BLG	L	PZ1	1
2	78.4	01:10:00	FIN-RUS	FIN	L	SB2	3			3	63.5	01:51:17	CUB-BLG	CUB	W	AT	3			3	78.4	01:49:06	BLG-CUB	BLG	L	PZ1	1
3	94.86	01:50:28	FIN-RUS	FIN	L	PZ1	4			1	78.4	00:25:26	CUB-BLG	CUB	W	SB1	3			3	56.64	01:56:35	BLG-CUB	BLG	L	PZ1	1
2	94.86	00:59:03	FIN-RUS	FIN	L	AT	4			1	70.76	00:25:30	CUB-BLG	CUB	W	SB1	3			3	56.64	01:57:40	BLG-CUB	BLG	L	PZ1	1
2	33.12	00:50:17	FIN-RUS	FIN	L	SB1	4			3	78.4	01:32:46	CUB-BLG	CUB	W	SB1	3			3	70.76	01:58:32	BLG-CUB	BLG	L	PZ1	1
2	56.64	00:54:28	POL-ARG	POL	W	PZ1	1			1	94.86	00:28:14	CUB-BLG	CUB	W	SB2	3			1	44.1	00:45:11	BLG-CUB	BLG	L	PZ2	1
3	56.64	01:29:04	POL-ARG	POL	W	PZ1	1			1	78.4	00:28:18	CUB-BLG	CUB	W	PZ1	4			2	70.76	00:55:32	BLG-CUB	BLG	L	PZ2	1
1	63.5	00:20:15	POL-ARG	POL	W	PZ2	1			1	86.44	00:35:23	CUB-BLG	CUB	W	PZ1	4			2	63.5	01:04:17	BLG-CUB	BLG	L	PZ2	1
2	56.64	01:00:27	POL-ARG	POL	W	PZ2	1			1	86.44	00:40:09	CUB-BLG	CUB	W	PZ1	4			3	44.1	01:29:48	BLG-CUB	BLG	L	PZ2	1
3	56.64	01:34:48	POL-ARG	POL	W	PZ2	1			2	78.4	01:01:50	CUB-BLG	CUB	W	PZ1	4			3	38.42	01:54:19	BLG-CUB	BLG	L	PZ2	1
1	78.4	00:35:45	POL-ARG	POL	W	AT	1			2	78.4	01:04:16	CUB-BLG	CUB	W	PZ1	4			1	86.44	00:22:55	BLG-CUB	BLG	L	AT	1
2	70.76	01:02:28	POL-ARG	POL	W	AT	1			3	94.86	01:25:35	CUB-BLG	CUB	W	PZ1	4			1	78.4	00:35:23	BLG-CUB	BLG	L	AT	1
2	86.44	01:12:55	POL-ARG	POL	W	AT	1			3	86.44	01:27:55	CUB-BLG	CUB	W	PZ1	4			2	63.5	00:59:40	BLG-CUB	BLG	L	AT	1
3	70.76	01:49:24	POL-ARG	POL	W	AT	1			3	78.4	01:34:29	CUB-BLG	CUB	W	PZ1	4			2	63.5	01:06:13	BLG-CUB	BLG	L	AT	1
1	50.18	00:43:24	POL-ARG	POL	W	SB1	1			3	78.4	01:34:59	CUB-BLG	CUB	W	PZ1	4			2	56.64	01:13:10	BLG-CUB	BLG	L	AT	1
3	56.64	01:37:37	POL-ARG	POL	W	SB1	1			1	78.4	00:20:31	CUB-BLG	CUB	W	PZ2	4			3	56.64	01:25:35	BLG-CUB	BLG	L	AT	1
1	63.5	00:24:28	POL-ARG	POL	W	PZ1	2			1	70.76	00:20:59	CUB-BLG	CUB	W	PZ2	4			3	78.4	01:30:38	BLG-CUB	BLG	L	AT	1
3	56.64	01:50:22	POL-ARG	POL	W	PZ1	2			1	63.5	00:22:55	CUB-BLG	CUB	W	PZ2	4			1	23.72	00:20:31	BLG-CUB	BLG	L	SB1	1
1	38.42	00:19:50	POL-ARG	POL	W	PZ2	2			1	78.4	00:30:34	CUB-BLG	CUB	W	PZ2	4			1	38.42	00:30:35	BLG-CUB	BLG	L	SB1	1
1	56.64	00:30:02	POL-ARG	POL	W	PZ2	2			1	78.4	00:34:26	CUB-BLG	CUB	W	PZ2	4			1	23.72	00:31:43	BLG-CUB	BLG	L	SB1	1
2	56.64	01:07:23	POL-ARG	POL	W	PZ2	2			1	86.44	00:41:13	CUB-BLG	CUB	W	PZ2	4			1	19.6	00:34:26	BLG-CUB	BLG	L	SB1	1
2	56.64	01:08:49	POL-ARG	POL	W	PZ2	2			1	86.44	00:45:11	CUB-BLG	CUB	W	PZ2	4			1	63.5	00:41:14	BLG-CUB	BLG	L	SB1	1
3	50.18	01:25:29	POL-ARG	POL	W	PZ2	2			2	63.5	00:53:12	CUB-BLG	CUB	W	PZ2	4			1	78.4	00:45:10	BLG-CUB	BLG	L	SB1	1
3	56.64	01:25:55	POL-ARG	POL	W	PZ2	2			2	70.76	00:55:31	CUB-BLG	CUB	W	PZ2	4			2	19.6	00:53:12	BLG-CUB	BLG	L	SB1	1
3	56.64	01:45:19	POL-ARG	POL	W	PZ2	2			2	78.4	01:02:22	CUB-BLG	CUB	W	PZ2	4			2	7.06	00:55:32	BLG-CUB	BLG	L	SB1	1
3	78.4	01:39:14	POL-ARG	POL	W	AT	2			2	94.86	01:06:12	CUB-BLG	CUB	W	PZ2	4			2	78.4	01:04:16	BLG-CUB	BLG	L	SB1	1
1	63.5	00:21:53	POL-ARG	POL	W	SB1	2			2	50.18	01:13:10	CUB-BLG	CUB	W	PZ2	4			2	1.76	01:06:13	BLG-CUB	BLG	L	SB1	1
1	44.1	00:31:01	POL-ARG	POL	W	SB1	2			3	70.76	01:30:38	CUB-BLG	CUB	W	PZ2	4			3	28.22	01:30:38	BLG-CUB	BLG	L	SB1	1
2	63.5	00:49:53	POL-ARG	POL	W	SB1	2			3	63.5	01:33:18	CUB-BLG	CUB	W	PZ2	4			3	78.4	01:41:31	BLG-CUB	BLG	L	SB1	1
2	56.64	00:50:58	POL-ARG	POL	W	SB1	2			3	70.76	01:42:43	CUB-BLG	CUB	W	PZ2	4			3	33.12	01:42:43	BLG-CUB	BLG	L	SB1	1
2	56.64	00:52:20	POL-ARG	POL	W	SB1	2			3	15.88	01:47:47	CUB-BLG	CUB	W	PZ2	4			3	38.42	01:44:48	BLG-CUB	BLG	L	SB1	1
2	56.64	01:01:28	POL-ARG	POL	W	SB1	2			3	86.44	01:51:21	CUB-BLG	CUB	W	PZ2	4			3	50.18	01:54:15	BLG-CUB	BLG	L	SB1	1
2	50.18	01:10:02	POL-ARG	POL	W	SB1	2			3	56.64	01:52:21	CUB-BLG	CUB	W	PZ2	4			3	44.1	01:54:19	BLG-CUB	BLG	L	SB1	1
3	63.5	01:48:01	POL-ARG	POL	W	SB1	2			3	70.76	01:57:40	CUB-BLG	CUB	W	PZ2	4			3	50.18	01:55:23	BLG-CUB	BLG	L	SB1	1
1	50.18	00:17:49	POL-ARG	POL	W	SB2	2			1	86.44	00:25:39	CUB-BLG	CUB	W	AT	4			3	33.12	01:56:35	BLG-CUB	BLG	L	SB1	1
1	44.1	00:27:17	POL-ARG	POL	W	SB2	2			1	63.5	00:31:43	CUB-BLG	CUB	W	AT	4			1	50.18	00:25:40	BLG-CUB	BLG	L	SB2	1
1	56.64	00:27:41	POL-ARG	POL	W	SB2	2			2	103.68	00:49:03	CUB-BLG	CUB	W	AT	4			1	50.18	00:27:46	BLG-CUB	BLG	L	SB2	1
2	50.18	00:57:33	POL-ARG	POL	W	SB2	2			2	86.44	01:00:33	CUB-BLG	CUB	W	AT	4			1	44.1	00:28:15	BLG-CUB	BLG	L	SB2	1
3	44.1	01:30:36	POL-ARG	POL	W	SB2	2			3	56.64	01:29:47	CUB-BLG	CUB	W	AT	4			1	44.1	00:28:18	BLG-CUB	BLG	L	SB2	1
3	44.1	01:31:07	POL-ARG	POL	W	SB2	2			3	63.5	01:44:48	CUB-BLG	CUB	W	AT	4			1	56.64	00:35:24	BLG-CUB	BLG	L	SB2	1
3	56.64	01:41:49	POL-ARG	POL	W	SB2	2			3	86.44	01:49:06	CUB-BLG	CUB	W	AT	4			1	70.76	00:40:09	BLG-CUB	BLG	L	SB2	1
1	63.5	00:26:19	POL-ARG	POL	W	PZ1	3			3	56.64	01:56:35	CUB-BLG	CUB	W	AT	4			2	56.64	00:49:04	BLG-CUB	BLG	L	SB2	1
1	70.76	00:37:08	POL-ARG	POL	W	PZ1	3			3	70.76	01:58:32	CUB-BLG	CUB	W	AT	4			2	50.18	00:51:40	BLG-CUB	BLG	L	SB2	1
2	63.5	00:49:02	POL-ARG	POL	W	PZ2	3			2	78.4	00:59:39	CUB-BLG	CUB	W	SB1	4			2	50.18	00:59:39	BLG-CUB	BLG	L	SB2	1
1	70.76	00:23:24	POL-ARG	POL	W	AT	3			2	50.18	01:07:04	CUB-BLG	CUB	W	SB1	4			2	28.22	01:01:50	BLG-CUB	BLG	L	SB2	1
3	63.5	01:52:47	POL-ARG	POL	W	AT	3			2	23.72	01:13:57	CUB-BLG	CUB	W	SB1	4			2	56.64	01:02:22	BLG-CUB	BLG	L	SB2	1
2	50.18	01:05:29	POL-ARG	POL	W	SB2	3			1	63.5	00:27:45	CUB-BLG	CUB	W	SB2	4			2	38.42	01:13:10	BLG-CUB	BLG	L	SB2	1
3	70.76	01:40:26	POL-ARG	POL	W	PZ1	4			2	78.4	00:51:39	CUB-BLG	CUB	W	SB2	4			2	44.1	01:13:55	BLG-CUB	BLG	L	SB2	1
1	50.18	00:41:58	POL-ARG	POL	W	PZ2	4			2	78.4	01:14:52	CUB-BLG	CUB	W	SB2	4			2	44.1	01:14:52	BLG-CUB	BLG	L	SB2	1
3	63.5	01:44:49	POL-ARG	POL	W	PZ2	4			3	78.4	01:38:12	CUB-BLG	CUB	W	SB2	4			3	50.18	01:25:35	BLG-CUB	BLG	L	SB2	1
3	63.5	01:46:31	POL-ARG	POL	W	PZ2	4			3	78.4	01:54:19	CUB-BLG	CUB	W	SB2	4			3	56.64	01:27:54	BLG-CUB	BLG	L	SB2	1
3	70.76	01:47:07	POL-ARG	POL	W	PZ2	4			3	56.64	01:55:23	CUB-BLG	CUB	W	SB2	4			3	12.54	01:33:18	BLG-CUB	BLG	L	SB2	1
1	63.5	00:22:46	POL-ARG	POL	W	AT	4			2	56.64	00:55:43	FIN-RUS	FIN	L	PZ1	1			3	70.76	01:34:29	BLG-CUB	BLG	L	SB2	1
1	63.5	00:33:33	POL-ARG	POL	W	AT	4			3	70.76	01:29:17	FIN-RUS	FIN	L	PZ1	1			3	56.64	01:35:00	BLG-CUB	BLG	L	SB2	1
2	56.64	00:53:16	POL-ARG	POL	W	AT	4			1	63.5	00:30:24	FIN-RUS	FIN	L	PZ2	1			3	44.1	01:49:06	BLG-CUB	BLG	L	SB2	1
2	70.76	01:11:44	POL-ARG	POL	W	AT	4			1	50.18	00:41:15	FIN-RUS	FIN	L	PZ2	1			3	56.64	01:51:16	BLG-CUB	BLG	L	SB2	1
3	63.5	01:28:01	POL-ARG	POL	W	AT	4			2	86.44	01:10:40	FIN-RUS	FIN	L	PZ2	1			3	56.64	01:51:21	BLG-CUB	BLG	L	SB2	1
2	63.5	00:50:23	POL-ARG	POL	W	SB1	4			3	78.4	01:26:01	FIN-RUS	FIN	L	PZ2	1			3	38.42	01:52:22	BLG-CUB	BLG	L	SB2	1
3	50.18	01:26:51	POL-ARG	POL	W	SB1	4			3	94.86	01:34:42	FIN-RUS	FIN	L	PZ2	1			3	7.06	01:57:40	BLG-CUB	BLG	L	SB2	1
1	50.18	00:39:18	POL-ARG	POL	W	SB2	4			1	78.4	00:26:53	FIN-RUS	FIN	L	AT	1			3	63.5	01:58:31	BLG-CUB	BLG	L	SB2	1
3	44.1	01:51:38	POL-ARG	POL	W	SB2	4			1	103.68	00:28:53	FIN-RUS	FIN	L	AT	1			1	50.18	00:25:26	BLG-CUB	BLG	L	PZ1	2
2	56.64	01:00:05	POL-ARG	POL	W	PZ2	5			1	63.5	00:33:27	FIN-RUS	FIN	L	AT	1			2	78.4	00:51:31	BLG-CUB	BLG	L	PZ1	2
1	63.5	00:32:00	POL-ARG	POL	W	AT	5			2	70.76	00:59:15	FIN-RUS	FIN	L	AT	1			2	56.64	00:51:35	BLG-CUB	BLG	L	PZ1	2
1	63.5	00:35:12	POL-ARG	POL	W	AT	5			3	78.4	01:24:44	FIN-RUS	FIN	L	AT	1			3	94.86	01:51:17	BLG-CUB	BLG	L	PZ2	2
2	86.44	01:12:25	POL-ARG	POL	W	AT	5			3	78.4	01:32:19	FIN-RUS	FIN	L	AT	1			1	112.9	00:35:19	BLG-CUB	BLG	L	AT	2
3	70.76	01:38:45	POL-ARG	POL	W	AT	5			1	94.86	00:26:21	FIN-RUS	FIN	L	SB1	1			3	63.5	01:32:46	BLG-CUB	BLG	L	AT	2
2	78.4	01:02:38	POL-AUS	POL	W	PZ1	1			1	56.64	00:23:53	FIN-RUS	FIN	L	PZ1	2			1	28.22	00:25:26	BLG-CUB	BLG	L	SB2	2
3	78.4	01:45:49	POL-AUS	POL	W	PZ1	1			1	70.76	00:24:48	FIN-RUS	FIN	L	PZ1	2			1	78.4	00:25:30	BLG-CUB	BLG	L	SB2	2
1	103.68	00:33:02	POL-AUS	POL	W	AT	1			2	86.44	00:48:35	FIN-RUS	FIN	L	PZ1	2			1	56.64	00:25:34	BLG-CUB	BLG	L	SB2	2
2	112.9	01:12:04	POL-AUS	POL	W	AT	1			1	78.4	00:24:02	FIN-RUS	FIN	L	PZ2	2			1	63.5	00:35:20	BLG-CUB	BLG	L	SB2	2
3	78.4	01:37:36	POL-AUS	POL	W	AT	1			1	63.5	00:30:59	FIN-RUS	FIN	L	PZ2	2			2	38.42	00:51:31	BLG-CUB	BLG	L	SB2	2
3	78.4	01:49:42	POL-AUS	POL	W	AT	1			2	70.76	00:49:45	FIN-RUS	FIN	L	PZ2	2			2	56.64	00:51:35	BLG-CUB	BLG	L	SB2	2
1	63.5	00:40:34	POL-AUS	POL	W	SB1	1			2	70.76	00:59:47	FIN-RUS	FIN	L	PZ2	2			3	70.76	01:32:46	BLG-CUB	BLG	L	SB2	2
3	78.4	01:54:42	POL-AUS	POL	W	SB1	1			2	63.5	01:11:19	FIN-RUS	FIN	L	PZ2	2			1	63.5	00:15:42	BLG-CUB	BLG	L	PZ1	3
3	70.76	01:39:21	POL-AUS	POL	W	PZ1	2			3	86.44	01:52:16	FIN-RUS	FIN	L	PZ2	2			1	38.42	00:17:37	BLG-CUB	BLG	L	PZ1	3
3	94.86	01:47:51	POL-AUS	POL	W	PZ1	2			3	63.5	01:53:11	FIN-RUS	FIN	L	PZ2	2			2	78.4	00:48:56	BLG-CUB	BLG	L	PZ1	3
1	70.76	00:39:32	POL-AUS	POL	W	PZ2	2			1	86.44	00:23:23	FIN-RUS	FIN	L	AT	2			2	38.42	01:07:04	BLG-CUB	BLG	L	PZ1	3
2	50.18	00:56:28	POL-AUS	POL	W	PZ2	2			1	70.76	00:24:38	FIN-RUS	FIN	L	AT	2			3	38.42	01:44:17	BLG-CUB	BLG	L	PZ1	3
2	70.76	00:56:55	POL-AUS	POL	W	PZ2	2			1	94.86	00:26:45	FIN-RUS	FIN	L	AT	2			3	44.1	01:57:02	BLG-CUB	BLG	L	PZ1	3
3	78.4	01:33:45	POL-AUS	POL	W	PZ2	2			1	63.5	00:40:05	FIN-RUS	FIN	L	AT	2			1	63.5	00:19:02	BLG-CUB	BLG	L	PZ2	3
3	86.44	01:51:57	POL-AUS	POL	W	PZ2	2			2	86.44	00:46:08	FIN-RUS	FIN	L	AT	2			3	15.88	01:39:01	BLG-CUB	BLG	L	PZ2	3
3	50.18	01:53:22	POL-AUS	POL	W	PZ2	2			2	70.76	00:48:39	FIN-RUS	FIN	L	AT	2			3	28.22	01:55:23	BLG-CUB	BLG	L	PZ2	3
1	70.76	00:41:23	POL-AUS	POL	W	AT	2			2	70.76	00:49:37	FIN-RUS	FIN	L	AT	2			1	50.18	00:25:35	BLG-CUB	BLG	L	AT	3
1	70.76	00:43:05	POL-AUS	POL	W	AT	2			2	132.5	00:57:45	FIN-RUS	FIN	L	AT	2			2	70.76	00:57:17	BLG-CUB	BLG	L	AT	3
2	33.12	00:55:44	POL-AUS	POL	W	AT	2			3	86.44	01:37:58	FIN-RUS	FIN	L	AT	2			3	78.4	01:44:17	BLG-CUB	BLG	L	AT	3
2	50.18	00:56:59	POL-AUS	POL	W	AT	2			3	78.4	01:40:58	FIN-RUS	FIN	L	AT	2			3	78.4	01:57:02	BLG-CUB	BLG	L	AT	3
3	78.4	01:44:55	POL-AUS	POL	W	AT	2			3	86.44	01:54:31	FIN-RUS	FIN	L	AT	2			1	23.72	00:15:42	BLG-CUB	BLG	L	SB1	3
3	103.68	01:55:29	POL-AUS	POL	W	AT	2			1	86.44	00:27:20	FIN-RUS	FIN	L	SB1	2			2	50.18	00:57:17	BLG-CUB	BLG	L	SB1	3
1	78.4	00:31:35	POL-AUS	POL	W	SB1	2			2	94.86	01:08:47	FIN-RUS	FIN	L	SB2	2			2	38.42	01:07:04	BLG-CUB	BLG	L	SB1	3
2	56.64	00:58:25	POL-AUS	POL	W	SB1	2			3	50.18	01:41:49	FIN-RUS	FIN	L	SB2	2			3	44.1	01:39:01	BLG-CUB	BLG	L	SB1	3
3	78.4	01:35:39	POL-AUS	POL	W	SB1	2			2	38.42	01:06:58	FIN-RUS	FIN	L	PZ1	3			3	44.1	01:44:18	BLG-CUB	BLG	L	SB1	3
3	78.4	01:43:40	POL-AUS	POL	W	SB1	2			3	63.5	01:29:08	FIN-RUS	FIN	L	PZ1	3			3	50.18	01:57:02	BLG-CUB	BLG	L	SB1	3
1	63.5	00:37:47	POL-AUS	POL	W	SB2	2			3	63.5	01:38:06	FIN-RUS	FIN	L	PZ1	3			1	33.12	00:17:38	BLG-CUB	BLG	L	SB2	3
2	33.12	01:14:39	POL-AUS	POL	W	SB2	2			1	63.5	00:26:18	FIN-RUS	FIN	L	PZ2	3			1	78.4	00:19:02	BLG-CUB	BLG	L	SB2	3
1	56.64	00:35:31	POL-AUS	POL	W	PZ1	3			1	94.86	00:30:20	FIN-RUS	FIN	L	PZ2	3			1	63.5	00:28:51	BLG-CUB	BLG	L	SB2	3
2	50.18	01:05:59	POL-AUS	POL	W	PZ2	3			2	94.86	01:10:36	FIN-RUS	FIN	L	PZ2	3			1	86.44	00:29:02	BLG-CUB	BLG	L	SB2	3
2	50.18	01:05:59	POL-AUS	POL	W	PZ2	3			1	63.5	00:32:54	FIN-RUS	FIN	L	AT	3			1	56.64	00:38:40	BLG-CUB	BLG	L	SB2	3
2	70.76	01:18:38	POL-AUS	POL	W	PZ2	3			2	78.4	01:12:44	FIN-RUS	FIN	L	AT	3			1	50.18	00:39:54	BLG-CUB	BLG	L	SB2	3
2	78.4	01:19:52	POL-AUS	POL	W	PZ2	3			1	103.68	00:32:58	FIN-RUS	FIN	L	PZ1	4			1	50.18	00:40:01	BLG-CUB	BLG	L	SB2	3
2	86.44	01:21:20	POL-AUS	POL	W	PZ2	3			1	70.76	00:37:25	FIN-RUS	FIN	L	PZ1	4			2	78.4	00:48:56	BLG-CUB	BLG	L	SB2	3
3	50.18	01:50:35	POL-AUS	POL	W	PZ2	3			1	86.44	00:42:05	FIN-RUS	FIN	L	PZ1	4			3	56.64	01:35:58	BLG-CUB	BLG	L	SB2	3
3	70.76	01:53:56	POL-AUS	POL	W	PZ2	3			2	103.68	01:00:45	FIN-RUS	FIN	L	PZ1	4			3	78.4	01:36:54	BLG-CUB	BLG	L	SB2	3
1	103.68	00:50:40	POL-AUS	POL	W	AT	3			2	63.5	01:09:28	FIN-RUS	FIN	L	PZ1	4			1	86.44	00:15:49	BLG-CUB	BLG	L	PZ1	4
2	112.9	01:07:57	POL-AUS	POL	W	AT	3			3	78.4	01:51:12	FIN-RUS	FIN	L	PZ1	4			1	94.86	00:17:47	BLG-CUB	BLG	L	PZ1	4
2	78.4	01:08:24	POL-AUS	POL	W	AT	3			1	86.44	00:22:32	FIN-RUS	FIN	L	PZ2	4			3	70.76	01:37:02	BLG-CUB	BLG	L	PZ2	4
2	78.4	01:10:14	POL-AUS	POL	W	AT	3			1	70.76	00:39:33	FIN-RUS	FIN	L	PZ2	4			3	50.18	01:41:31	BLG-CUB	BLG	L	PZ2	4
2	63.5	01:15:33	POL-AUS	POL	W	AT	3			2	86.44	00:49:52	FIN-RUS	FIN	L	PZ2	4			3	63.5	01:50:51	BLG-CUB	BLG	L	PZ2	4
2	78.4	00:58:03	POL-AUS	POL	W	SB1	3			2	94.86	00:51:17	FIN-RUS	FIN	L	PZ2	4			1	63.5	00:15:49	BLG-CUB	BLG	L	AT	4
1	78.4	00:34:56	POL-AUS	POL	W	PZ1	4			2	86.44	00:58:30	FIN-RUS	FIN	L	PZ2	4			1	94.86	00:16:22	BLG-CUB	BLG	L	AT	4
1	70.76	00:43:55	POL-AUS	POL	W	PZ1	4			3	50.18	01:28:24	FIN-RUS	FIN	L	PZ2	4			1	56.64	00:15:49	BLG-CUB	BLG	L	SB1	4
3	70.76	01:39:53	POL-AUS	POL	W	PZ1	4			3	78.4	01:33:51	FIN-RUS	FIN	L	PZ2	4			1	50.18	00:21:29	BLG-CUB	BLG	L	SB1	4
1	63.5	00:30:21	POL-AUS	POL	W	PZ2	4			1	70.76	00:32:27	FIN-RUS	FIN	L	AT	4			1	56.64	00:22:55	BLG-CUB	BLG	L	SB1	4
1	63.5	00:48:37	POL-AUS	POL	W	PZ2	4			1	122.5	00:40:11	FIN-RUS	FIN	L	AT	4			1	70.76	00:43:19	BLG-CUB	BLG	L	SB1	4
2	63.5	01:20:47	POL-AUS	POL	W	PZ2	4			2	94.86	00:46:17	FIN-RUS	FIN	L	AT	4			1	78.4	00:16:22	BLG-CUB	BLG	L	SB2	4
3	50.18	01:42:50	POL-AUS	POL	W	PZ2	4			2	70.76	00:54:12	FIN-RUS	FIN	L	AT	4			1	78.4	00:17:47	BLG-CUB	BLG	L	SB2	4
2	78.4	00:59:15	POL-AUS	POL	W	AT	4			2	94.86	01:04:33	FIN-RUS	FIN	L	AT	4			1	86.44	00:26:29	BLG-CUB	BLG	L	SB2	4
3	70.76	01:36:59	POL-AUS	POL	W	AT	4			2	78.4	01:07:02	FIN-RUS	FIN	L	AT	4			3	44.1	01:37:02	BLG-CUB	BLG	L	SB2	4
1	44.1	00:44:58	POL-AUS	POL	W	SB2	4			3	112.9	01:25:32	FIN-RUS	FIN	L	AT	4			3	44.1	01:50:51	BLG-CUB	BLG	L	SB2	4
2	33.12	01:03:51	POL-AUS	POL	W	SB2	4			3	94.86	01:29:46	FIN-RUS	FIN	L	AT	4			1	44.1	00:19:06	CUB-BLG	CUB	W	PZ1	1
3	63.5	01:48:49	POL-AUS	POL	W	SB2	4			3	103.68	01:50:04	FIN-RUS	FIN	L	AT	4			1	33.12	00:29:14	CUB-BLG	CUB	W	PZ1	1
2	78.4	01:01:03	POL-AUS	POL	W	PZ1	5			3	86.44	01:53:43	FIN-RUS	FIN	L	AT	4			1	70.76	00:38:10	CUB-BLG	CUB	W	PZ1	1
1	70.76	00:30:01	POL-AUS	POL	W	PZ2	5			2	70.76	01:11:55	FIN-RUS	FIN	L	SB1	4			2	33.12	01:00:03	CUB-BLG	CUB	W	PZ1	1
3	56.64	01:35:15	POL-AUS	POL	W	SB1	5			3	78.4	01:26:27	FIN-RUS	FIN	L	SB1	4			2	56.64	01:01:01	CUB-BLG	CUB	W	PZ1	1
2	86.44	01:06:30	RUS-FIN	RUS	W	PZ2	1			3	103.68	01:36:42	FIN-RUS	FIN	L	SB1	4			2	63.5	01:14:30	CUB-BLG	CUB	W	PZ1	1
3	86.44	01:27:25	RUS-FIN	RUS	W	PZ2	1			3	94.86	01:41:25	FIN-RUS	FIN	L	SB1	4			3	86.44	01:27:12	CUB-BLG	CUB	W	PZ1	1
1	70.76	00:31:46	RUS-FIN	RUS	W	AT	1			1	44.1	00:38:29	FIN-RUS	FIN	L	SB2	4			3	70.76	01:28:22	CUB-BLG	CUB	W	PZ1	1
3	56.64	01:39:05	RUS-FIN	RUS	W	AT	1			3	56.64	01:28:24	FIN-RUS	FIN	L	SB2	4			3	50.18	01:35:31	CUB-BLG	CUB	W	PZ1	1
1	50.18	00:36:18	RUS-FIN	RUS	W	SB2	1			1	50.18	00:20:49	POL-ARG	POL	W	PZ1	1			3	33.12	01:39:05	CUB-BLG	CUB	W	PZ1	1
2	70.76	00:52:15	RUS-FIN	RUS	W	SB2	1			1	38.42	00:23:34	POL-ARG	POL	W	PZ1	1			3	63.5	01:53:38	CUB-BLG	CUB	W	PZ1	1
2	86.44	01:08:00	RUS-FIN	RUS	W	SB2	1			3	50.18	01:26:03	POL-ARG	POL	W	PZ1	1			1	44.1	00:19:52	CUB-BLG	CUB	W	PZ2	1
3	56.64	01:43:25	RUS-FIN	RUS	W	SB2	1			3	70.76	01:36:01	POL-ARG	POL	W	PZ1	1			2	70.76	00:56:44	CUB-BLG	CUB	W	PZ2	1
1	122.5	00:38:27	RUS-FIN	RUS	W	PZ1	2			2	70.76	01:03:40	POL-ARG	POL	W	PZ2	1			3	56.64	01:32:52	CUB-BLG	CUB	W	PZ2	1
2	70.76	00:55:40	RUS-FIN	RUS	W	PZ1	2			3	78.4	01:31:39	POL-ARG	POL	W	PZ2	1			3	63.5	01:40:00	CUB-BLG	CUB	W	PZ2	1
2	78.4	00:57:41	RUS-FIN	RUS	W	PZ1	2			1	86.44	00:26:24	POL-ARG	POL	W	AT	1			3	63.5	01:44:22	CUB-BLG	CUB	W	PZ2	1
2	70.76	00:58:26	RUS-FIN	RUS	W	PZ1	2			1	56.64	00:36:17	POL-ARG	POL	W	AT	1			3	78.4	01:54:49	CUB-BLG	CUB	W	PZ2	1
2	94.86	01:10:33	RUS-FIN	RUS	W	PZ1	2			2	94.86	00:55:42	POL-ARG	POL	W	AT	1			3	63.5	01:57:06	CUB-BLG	CUB	W	PZ2	1
3	78.4	01:33:47	RUS-FIN	RUS	W	PZ1	2			3	63.5	01:41:55	POL-ARG	POL	W	AT	1			1	33.12	00:23:58	CUB-BLG	CUB	W	AT	1
3	63.5	01:51:09	RUS-FIN	RUS	W	PZ1	2			3	94.86	01:53:17	POL-ARG	POL	W	AT	1			1	56.64	00:33:58	CUB-BLG	CUB	W	AT	1
1	86.44	00:32:24	RUS-FIN	RUS	W	PZ2	2			2	44.1	00:59:07	POL-ARG	POL	W	PZ1	2			1	28.22	00:34:50	CUB-BLG	CUB	W	AT	1
2	86.44	00:51:14	RUS-FIN	RUS	W	PZ2	2			3	70.76	01:52:10	POL-ARG	POL	W	PZ1	2			2	63.5	00:52:06	CUB-BLG	CUB	W	AT	1
3	63.5	01:40:55	RUS-FIN	RUS	W	PZ2	2			1	70.76	00:24:38	POL-ARG	POL	W	PZ2	2			2	63.5	01:14:30	CUB-BLG	CUB	W	AT	1
3	50.18	01:41:22	RUS-FIN	RUS	W	PZ2	2			1	78.4	00:37:13	POL-ARG	POL	W	PZ2	2			3	56.64	01:25:59	CUB-BLG	CUB	W	AT	1
1	78.4	00:23:20	RUS-FIN	RUS	W	AT	2			1	63.5	00:38:14	POL-ARG	POL	W	PZ2	2			3	70.76	01:27:13	CUB-BLG	CUB	W	AT	1
1	94.86	00:24:34	RUS-FIN	RUS	W	AT	2			3	70.76	01:33:57	POL-ARG	POL	W	PZ2	2			3	44.1	01:32:22	CUB-BLG	CUB	W	AT	1
1	86.44	00:26:15	RUS-FIN	RUS	W	AT	2			3	50.18	01:50:31	POL-ARG	POL	W	PZ2	2			3	50.18	01:36:01	CUB-BLG	CUB	W	AT	1
1	94.86	00:27:17	RUS-FIN	RUS	W	AT	2			1	50.18	00:20:41	POL-ARG	POL	W	AT	2			3	50.18	01:49:46	CUB-BLG	CUB	W	AT	1
1	78.4	00:30:17	RUS-FIN	RUS	W	AT	2			2	94.86	01:10:30	POL-ARG	POL	W	AT	2			1	50.18	00:23:37	CUB-BLG	CUB	W	SB1	1
1	63.5	00:41:11	RUS-FIN	RUS	W	AT	2			3	56.64	01:34:06	POL-ARG	POL	W	AT	2			1	50.18	00:23:58	CUB-BLG	CUB	W	SB1	1
1	86.44	00:42:01	RUS-FIN	RUS	W	AT	2			2	86.44	00:53:48	POL-ARG	POL	W	SB2	2			1	38.42	00:24:52	CUB-BLG	CUB	W	SB1	1
2	86.44	00:48:32	RUS-FIN	RUS	W	AT	2			2	56.64	00:53:54	POL-ARG	POL	W	PZ1	3			1	50.18	00:24:59	CUB-BLG	CUB	W	SB1	1
2	78.4	00:49:34	RUS-FIN	RUS	W	AT	2			3	44.1	01:54:53	POL-ARG	POL	W	PZ1	3			1	50.18	00:32:11	CUB-BLG	CUB	W	SB1	1
2	78.4	01:00:41	RUS-FIN	RUS	W	AT	2			1	78.4	00:42:30	POL-ARG	POL	W	AT	3			1	78.4	00:33:58	CUB-BLG	CUB	W	SB1	1
3	70.76	01:26:24	RUS-FIN	RUS	W	AT	2			3	70.76	01:35:13	POL-ARG	POL	W	AT	3			1	50.18	00:34:49	CUB-BLG	CUB	W	SB1	1
1	94.86	00:22:29	RUS-FIN	RUS	W	SB1	2			3	50.18	01:38:04	POL-ARG	POL	W	AT	3			2	50.18	00:55:28	CUB-BLG	CUB	W	SB1	1
2	78.4	01:12:40	RUS-FIN	RUS	W	SB1	2			2	78.4	00:54:44	POL-ARG	POL	W	SB2	3			2	56.64	00:56:44	CUB-BLG	CUB	W	SB1	1
3	70.76	01:34:39	RUS-FIN	RUS	W	SB1	2			3	70.76	01:49:52	POL-ARG	POL	W	SB2	3			2	63.5	00:57:21	CUB-BLG	CUB	W	SB1	1
3	56.64	01:36:39	RUS-FIN	RUS	W	SB1	2			1	70.76	00:31:33	POL-ARG	POL	W	PZ1	4			2	44.1	01:00:03	CUB-BLG	CUB	W	SB1	1
3	70.76	01:52:13	RUS-FIN	RUS	W	SB1	2			1	33.12	00:33:44	POL-ARG	POL	W	PZ1	4			2	50.18	01:07:28	CUB-BLG	CUB	W	SB1	1
3	70.76	01:28:21	RUS-FIN	RUS	W	SB2	2			1	70.76	00:39:50	POL-ARG	POL	W	PZ1	4			3	44.1	01:25:58	CUB-BLG	CUB	W	SB1	1
2	70.76	00:55:11	RUS-FIN	RUS	W	PZ1	3			1	63.5	00:41:37	POL-ARG	POL	W	PZ1	4			3	23.72	01:32:22	CUB-BLG	CUB	W	SB1	1
2	70.76	00:56:57	RUS-FIN	RUS	W	PZ1	3			1	78.4	00:43:53	POL-ARG	POL	W	PZ1	4			3	44.1	01:32:52	CUB-BLG	CUB	W	SB1	1
2	103.68	01:11:12	RUS-FIN	RUS	W	PZ1	3			2	44.1	00:51:10	POL-ARG	POL	W	PZ1	4			3	70.76	01:43:48	CUB-BLG	CUB	W	SB1	1
3	86.44	01:32:10	RUS-FIN	RUS	W	PZ1	3			2	78.4	01:09:31	POL-ARG	POL	W	PZ1	4			3	50.18	01:44:22	CUB-BLG	CUB	W	SB1	1
3	78.4	01:54:28	RUS-FIN	RUS	W	PZ2	3			2	70.76	01:11:00	POL-ARG	POL	W	PZ1	4			3	44.1	01:47:11	CUB-BLG	CUB	W	SB1	1
1	70.76	00:23:49	RUS-FIN	RUS	W	AT	3			2	50.18	01:11:53	POL-ARG	POL	W	PZ1	4			3	38.42	01:48:13	CUB-BLG	CUB	W	SB1	1
1	78.4	00:29:10	RUS-FIN	RUS	W	AT	3			3	50.18	01:30:42	POL-ARG	POL	W	PZ1	4			3	38.42	01:56:07	CUB-BLG	CUB	W	SB1	1
1	86.44	00:30:55	RUS-FIN	RUS	W	AT	3			3	63.5	01:34:15	POL-ARG	POL	W	PZ1	4			3	50.18	01:57:06	CUB-BLG	CUB	W	SB1	1
1	70.76	00:31:23	RUS-FIN	RUS	W	AT	3			3	50.18	01:39:55	POL-ARG	POL	W	PZ1	4			3	33.12	01:58:08	CUB-BLG	CUB	W	SB1	1
2	103.68	00:48:11	RUS-FIN	RUS	W	AT	3			3	44.1	01:45:26	POL-ARG	POL	W	PZ1	4			1	56.64	00:17:04	CUB-BLG	CUB	W	SB2	1
2	70.76	01:03:10	RUS-FIN	RUS	W	AT	3			3	63.5	01:48:39	POL-ARG	POL	W	PZ1	4			1	94.86	00:19:06	CUB-BLG	CUB	W	SB2	1
2	78.4	01:04:29	RUS-FIN	RUS	W	AT	3			1	78.4	00:21:28	POL-ARG	POL	W	PZ2	4			1	33.12	00:19:53	CUB-BLG	CUB	W	SB2	1
3	56.64	01:37:54	RUS-FIN	RUS	W	AT	3			1	78.4	00:26:51	POL-ARG	POL	W	PZ2	4			1	56.64	00:29:14	CUB-BLG	CUB	W	SB2	1
3	63.5	01:38:41	RUS-FIN	RUS	W	AT	3			1	103.68	00:28:45	POL-ARG	POL	W	PZ2	4			1	50.18	00:30:06	CUB-BLG	CUB	W	SB2	1
2	23.72	00:59:43	RUS-FIN	RUS	W	SB1	3			2	86.44	00:56:07	POL-ARG	POL	W	PZ2	4			1	50.18	00:32:08	CUB-BLG	CUB	W	SB2	1
3	86.44	01:25:28	RUS-FIN	RUS	W	SB1	3			3	63.5	01:29:34	POL-ARG	POL	W	PZ2	4			1	23.72	00:38:10	CUB-BLG	CUB	W	SB2	1
2	78.4	01:11:52	RUS-FIN	RUS	W	PZ1	4			1	63.5	00:28:18	POL-ARG	POL	W	AT	4			2	38.42	00:50:20	CUB-BLG	CUB	W	SB2	1
1	70.76	00:26:41	RUS-FIN	RUS	W	AT	4			1	50.18	00:30:35	POL-ARG	POL	W	AT	4			2	63.5	00:52:06	CUB-BLG	CUB	W	SB2	1
1	70.76	00:28:49	RUS-FIN	RUS	W	AT	4			2	70.76	00:50:00	POL-ARG	POL	W	AT	4			2	38.42	00:53:36	CUB-BLG	CUB	W	SB2	1
1	70.76	00:41:35	RUS-FIN	RUS	W	AT	4			2	70.76	00:50:33	POL-ARG	POL	W	AT	4			2	23.72	01:01:01	CUB-BLG	CUB	W	SB2	1
1	86.44	00:39:29	RUS-FIN	RUS	W	SB1	4			2	63.5	00:58:01	POL-ARG	POL	W	AT	4			2	33.12	01:03:50	CUB-BLG	CUB	W	SB2	1
2	78.4	00:46:04	RUS-FIN	RUS	W	SB1	4			3	70.76	01:24:59	POL-ARG	POL	W	AT	4			2	44.1	01:05:49	CUB-BLG	CUB	W	SB2	1
2	70.76	00:50:48	RUS-FIN	RUS	W	PZ2	5			3	70.76	01:25:33	POL-ARG	POL	W	AT	4			2	63.5	01:14:30	CUB-BLG	CUB	W	SB2	1
2	86.44	00:49:13	RUS-FIN	RUS	W	AT	5			3	56.64	01:38:07	POL-ARG	POL	W	AT	4			3	78.4	01:27:12	CUB-BLG	CUB	W	SB2	1
3	63.5	01:35:08	RUS-FIN	RUS	W	SB1	5			3	78.4	01:42:22	POL-ARG	POL	W	AT	4			3	70.76	01:27:34	CUB-BLG	CUB	W	SB2	1
3	50.18	01:36:12	RUS-FIN	RUS	W	SB1	5			3	86.44	01:44:28	POL-ARG	POL	W	AT	4			3	15.88	01:29:08	CUB-BLG	CUB	W	SB2	1
1	63.5	00:33:57	RUS-FIN	RUS	W	SB2	5			1	78.4	00:29:42	POL-ARG	POL	W	SB1	4			3	28.22	01:30:10	CUB-BLG	CUB	W	SB2	1
1	56.64	00:35:52	RUS-FIN	RUS	W	SB2	5			2	86.44	00:48:41	POL-ARG	POL	W	SB1	4			3	56.64	01:35:31	CUB-BLG	CUB	W	SB2	1
										2	78.4	01:00:59	POL-ARG	POL	W	SB1	4			3	44.1	01:36:01	CUB-BLG	CUB	W	SB2	1
										2	70.76	01:06:59	POL-ARG	POL	W	SB1	4			3	19.6	01:39:05	CUB-BLG	CUB	W	SB2	1
										3	94.86	01:47:36	POL-ARG	POL	W	SB1	4			3	56.64	01:40:00	CUB-BLG	CUB	W	SB2	1
										1	70.76	00:22:55	POL-ARG	POL	W	SB2	4			3	56.64	01:49:46	CUB-BLG	CUB	W	SB2	1
										1	86.44	00:24:00	POL-ARG	POL	W	SB2	4			3	56.64	01:53:38	CUB-BLG	CUB	W	SB2	1
										1	94.86	00:38:52	POL-ARG	POL	W	SB2	4			3	70.76	01:54:49	CUB-BLG	CUB	W	SB2	1
										2	112.9	01:01:58	POL-ARG	POL	W	SB2	4			1	70.76	00:38:45	CUB-BLG	CUB	W	PZ1	2
										3	78.4	01:49:56	POL-ARG	POL	W	SB2	4			2	86.44	00:51:23	CUB-BLG	CUB	W	PZ1	2
										3	50.18	01:34:23	POL-AUS	POL	W	PZ1	1			2	56.64	01:13:02	CUB-BLG	CUB	W	PZ1	2
										3	78.4	01:44:09	POL-AUS	POL	W	PZ1	1			3	63.5	01:59:02	CUB-BLG	CUB	W	PZ1	2
										1	50.18	00:29:19	POL-AUS	POL	W	PZ2	1			1	38.42	00:45:05	CUB-BLG	CUB	W	PZ2	2
										2	56.64	01:06:49	POL-AUS	POL	W	SB1	1			3	86.44	01:43:39	CUB-BLG	CUB	W	PZ2	2
										2	70.76	00:59:47	POL-AUS	POL	W	SB2	1			1	63.5	00:45:05	CUB-BLG	CUB	W	AT	2
										3	50.18	01:57:25	POL-AUS	POL	W	SB2	1			2	63.5	01:13:02	CUB-BLG	CUB	W	SB1	2
										1	86.44	00:32:02	POL-AUS	POL	W	PZ1	2			3	63.5	01:30:12	CUB-BLG	CUB	W	SB1	2
										1	86.44	00:48:45	POL-AUS	POL	W	PZ1	2			3	63.5	01:43:44	CUB-BLG	CUB	W	SB1	2
										2	86.44	01:03:10	POL-AUS	POL	W	PZ1	2			1	56.64	00:28:55	CUB-BLG	CUB	W	SB2	2
										2	63.5	01:12:55	POL-AUS	POL	W	PZ1	2			1	56.64	00:38:45	CUB-BLG	CUB	W	SB2	2
										3	86.44	01:53:28	POL-AUS	POL	W	PZ1	2			2	50.18	00:51:23	CUB-BLG	CUB	W	SB2	2
										1	33.12	00:32:02	POL-AUS	POL	W	PZ2	2			3	56.64	01:59:02	CUB-BLG	CUB	W	SB2	2
										1	28.22	00:47:57	POL-AUS	POL	W	PZ2	2			1	63.5	00:15:46	CUB-BLG	CUB	W	PZ1	3
										2	56.64	00:55:17	POL-AUS	POL	W	PZ2	2			1	103.68	00:17:43	CUB-BLG	CUB	W	PZ1	3
										3	50.18	01:40:56	POL-AUS	POL	W	PZ2	2			1	70.76	00:28:47	CUB-BLG	CUB	W	PZ1	3
										1	94.86	00:30:29	POL-AUS	POL	W	AT	2			1	94.86	00:40:06	CUB-BLG	CUB	W	PZ1	3
										1	70.76	00:32:09	POL-AUS	POL	W	AT	2			2	56.64	00:51:27	CUB-BLG	CUB	W	PZ1	3
										1	122.5	00:44:03	POL-AUS	POL	W	AT	2			3	94.86	01:34:56	CUB-BLG	CUB	W	PZ1	3
										1	78.4	00:48:04	POL-AUS	POL	W	AT	2			3	78.4	01:48:13	CUB-BLG	CUB	W	PZ1	3
										1	103.68	00:49:37	POL-AUS	POL	W	AT	2			3	63.5	01:49:02	CUB-BLG	CUB	W	PZ1	3
										2	103.68	01:03:01	POL-AUS	POL	W	AT	2			3	63.5	01:49:37	CUB-BLG	CUB	W	PZ1	3
										2	94.86	01:05:31	POL-AUS	POL	W	AT	2			3	70.76	01:52:18	CUB-BLG	CUB	W	PZ1	3
										2	78.4	01:08:32	POL-AUS	POL	W	AT	2			1	70.76	00:20:28	CUB-BLG	CUB	W	PZ2	3
										3	70.76	01:50:06	POL-AUS	POL	W	SB1	2			1	56.64	00:21:25	CUB-BLG	CUB	W	PZ2	3
										1	78.4	00:43:59	POL-AUS	POL	W	SB2	2			1	44.1	00:24:49	CUB-BLG	CUB	W	PZ2	3
										2	78.4	01:12:21	POL-AUS	POL	W	SB2	2			1	50.18	00:31:39	CUB-BLG	CUB	W	PZ2	3
										3	78.4	01:36:05	POL-AUS	POL	W	SB2	2			1	70.76	00:15:37	CUB-BLG	CUB	W	AT	3
										2	23.72	01:20:11	POL-AUS	POL	W	PZ1	3			1	70.76	00:15:45	CUB-BLG	CUB	W	AT	3
										1	78.4	00:47:49	POL-AUS	POL	W	PZ2	3			1	86.44	00:17:43	CUB-BLG	CUB	W	AT	3
										3	23.72	01:32:01	POL-AUS	POL	W	PZ2	3			1	50.18	00:24:53	CUB-BLG	CUB	W	AT	3
										3	70.76	01:42:19	POL-AUS	POL	W	PZ2	3			2	38.42	00:51:27	CUB-BLG	CUB	W	AT	3
										1	78.4	00:35:38	POL-AUS	POL	W	AT	3			2	50.18	01:13:07	CUB-BLG	CUB	W	AT	3
										1	56.64	00:47:52	POL-AUS	POL	W	AT	3			3	50.18	01:36:58	CUB-BLG	CUB	W	AT	3
										2	122.5	01:15:04	POL-AUS	POL	W	AT	3			1	50.18	00:15:36	CUB-BLG	CUB	W	SB1	3
										3	94.86	01:34:18	POL-AUS	POL	W	AT	3			1	50.18	00:15:37	CUB-BLG	CUB	W	SB1	3
										1	86.44	00:33:25	POL-AUS	POL	W	PZ1	4			1	44.1	00:15:45	CUB-BLG	CUB	W	SB1	3
										1	70.76	00:39:39	POL-AUS	POL	W	PZ1	4			1	63.5	00:21:25	CUB-BLG	CUB	W	SB1	3
										1	70.76	00:48:12	POL-AUS	POL	W	PZ1	4			1	33.12	00:31:39	CUB-BLG	CUB	W	SB1	3
										2	63.5	00:56:06	POL-AUS	POL	W	PZ1	4			1	50.18	00:45:05	CUB-BLG	CUB	W	SB1	3
										2	78.4	00:58:49	POL-AUS	POL	W	PZ1	4			2	56.64	01:13:07	CUB-BLG	CUB	W	SB1	3
										2	44.1	01:07:59	POL-AUS	POL	W	PZ1	4			3	23.72	01:56:58	CUB-BLG	CUB	W	SB1	3
										2	70.76	01:13:02	POL-AUS	POL	W	PZ1	4			1	78.4	00:17:43	CUB-BLG	CUB	W	SB2	3
										2	33.12	01:20:55	POL-AUS	POL	W	PZ1	4			1	70.76	00:28:47	CUB-BLG	CUB	W	SB2	3
										3	70.76	01:36:33	POL-AUS	POL	W	PZ1	4			1	56.64	00:28:59	CUB-BLG	CUB	W	SB2	3
										3	94.86	01:43:17	POL-AUS	POL	W	PZ1	4			1	23.72	00:40:06	CUB-BLG	CUB	W	SB2	3
										1	56.64	00:35:04	POL-AUS	POL	W	PZ2	4			2	63.5	00:51:27	CUB-BLG	CUB	W	SB2	3
										1	56.64	00:35:42	POL-AUS	POL	W	PZ2	4			2	44.1	01:02:18	CUB-BLG	CUB	W	SB2	3
										1	78.4	00:37:24	POL-AUS	POL	W	PZ2	4			3	44.1	01:34:56	CUB-BLG	CUB	W	SB2	3
										1	103.68	00:40:55	POL-AUS	POL	W	PZ2	4			3	33.12	01:36:58	CUB-BLG	CUB	W	SB2	3
										1	70.76	00:46:41	POL-AUS	POL	W	PZ2	4			3	56.64	01:49:02	CUB-BLG	CUB	W	SB2	3
										1	86.44	00:50:12	POL-AUS	POL	W	PZ2	4			3	56.64	01:52:17	CUB-BLG	CUB	W	SB2	3
										2	44.1	01:08:39	POL-AUS	POL	W	PZ2	4			2	94.86	00:50:21	CUB-BLG	CUB	W	PZ1	4
										2	63.5	01:14:15	POL-AUS	POL	W	PZ2	4			2	63.5	00:50:45	CUB-BLG	CUB	W	PZ1	4
										3	86.44	01:33:23	POL-AUS	POL	W	PZ2	4			1	63.5	00:23:37	CUB-BLG	CUB	W	PZ2	4
										3	78.4	01:37:08	POL-AUS	POL	W	PZ2	4			2	70.76	00:58:08	CUB-BLG	CUB	W	PZ2	4
										3	94.86	01:39:28	POL-AUS	POL	W	PZ2	4			2	19.6	01:04:43	CUB-BLG	CUB	W	PZ2	4
										3	78.4	01:42:23	POL-AUS	POL	W	PZ2	4			3	56.64	01:46:22	CUB-BLG	CUB	W	PZ2	4
										3	70.76	01:48:24	POL-AUS	POL	W	PZ2	4			3	63.5	01:46:51	CUB-BLG	CUB	W	PZ2	4
										3	56.64	01:49:16	POL-AUS	POL	W	PZ2	4			1	50.18	00:23:16	CUB-BLG	CUB	W	AT	4
										1	103.68	00:40:09	POL-AUS	POL	W	AT	4			1	56.64	00:35:49	CUB-BLG	CUB	W	AT	4
										1	94.86	00:41:30	POL-AUS	POL	W	AT	4			2	23.72	00:50:45	CUB-BLG	CUB	W	AT	4
										1	86.44	00:48:59	POL-AUS	POL	W	AT	4			2	70.76	01:12:26	CUB-BLG	CUB	W	AT	4
										2	86.44	00:56:33	POL-AUS	POL	W	AT	4			3	56.64	01:30:57	CUB-BLG	CUB	W	AT	4
										2	103.68	01:07:29	POL-AUS	POL	W	AT	4			3	70.76	01:46:22	CUB-BLG	CUB	W	AT	4
										2	86.44	01:10:22	POL-AUS	POL	W	AT	4			1	44.1	00:23:16	CUB-BLG	CUB	W	SB1	4
										3	70.76	01:32:04	POL-AUS	POL	W	AT	4			2	50.18	00:58:08	CUB-BLG	CUB	W	SB1	4
										3	112.9	01:40:25	POL-AUS	POL	W	AT	4			2	15.88	01:12:26	CUB-BLG	CUB	W	SB1	4
										3	94.86	01:50:39	POL-AUS	POL	W	AT	4			3	23.72	01:30:57	CUB-BLG	CUB	W	SB1	4
										1	78.4	00:30:59	POL-AUS	POL	W	SB1	4			3	44.1	01:45:11	CUB-BLG	CUB	W	SB1	4
										1	56.64	00:38:15	POL-AUS	POL	W	SB1	4			3	56.64	01:46:22	CUB-BLG	CUB	W	SB1	4
										2	103.68	01:06:25	POL-AUS	POL	W	SB1	4			3	56.64	01:46:51	CUB-BLG	CUB	W	SB1	4
										2	33.12	01:18:13	POL-AUS	POL	W	SB1	4			1	50.18	00:35:49	CUB-BLG	CUB	W	SB2	4
										3	23.72	01:32:33	POL-AUS	POL	W	SB1	4			2	44.1	00:50:45	CUB-BLG	CUB	W	SB2	4
										3	50.18	01:34:50	POL-AUS	POL	W	SB1	4			2	44.1	01:04:43	CUB-BLG	CUB	W	SB2	4
										3	15.88	01:41:24	POL-AUS	POL	W	SB1	4			3	50.18	01:59:38	CUB-BLG	CUB	W	SB2	4
										1	78.4	00:40:55	POL-AUS	POL	W	SB2	4			1	44.1	00:37:02	FIN-RUS	FIN	L	PZ1	1
										1	50.18	00:44:33	POL-AUS	POL	W	SB2	4			2	86.44	00:48:43	FIN-RUS	FIN	L	PZ1	1
										2	94.86	00:58:49	POL-AUS	POL	W	SB2	4			2	94.86	00:50:21	FIN-RUS	FIN	L	PZ1	1
										2	86.44	01:07:09	POL-AUS	POL	W	SB2	4			2	15.88	01:03:15	FIN-RUS	FIN	L	PZ1	1
										2	94.86	01:07:28	POL-AUS	POL	W	SB2	4			2	86.44	01:07:28	FIN-RUS	FIN	L	PZ1	1
										2	86.44	01:08:38	POL-AUS	POL	W	SB2	4			2	70.76	01:13:25	FIN-RUS	FIN	L	PZ1	1
										2	94.86	01:10:22	POL-AUS	POL	W	SB2	4			3	63.5	01:54:58	FIN-RUS	FIN	L	PZ1	1
										2	78.4	01:13:01	POL-AUS	POL	W	SB2	4			1	78.4	00:22:05	FIN-RUS	FIN	L	PZ2	1
										2	94.86	01:14:14	POL-AUS	POL	W	SB2	4			1	38.42	00:22:59	FIN-RUS	FIN	L	PZ2	1
										3	78.4	01:36:32	POL-AUS	POL	W	SB2	4			1	44.1	00:24:07	FIN-RUS	FIN	L	PZ2	1
										3	78.4	01:37:07	POL-AUS	POL	W	SB2	4			1	78.4	00:24:51	FIN-RUS	FIN	L	PZ2	1
										3	50.18	01:40:24	POL-AUS	POL	W	SB2	4			1	23.72	00:27:24	FIN-RUS	FIN	L	PZ2	1
										3	23.72	01:44:29	POL-AUS	POL	W	SB2	4			1	38.42	00:31:03	FIN-RUS	FIN	L	PZ2	1
										3	78.4	01:48:23	POL-AUS	POL	W	SB2	4			1	70.76	00:38:00	FIN-RUS	FIN	L	PZ2	1
										3	63.5	01:55:01	POL-AUS	POL	W	SB2	4			2	94.86	01:11:23	FIN-RUS	FIN	L	PZ2	1
										3	50.18	01:57:44	POL-AUS	POL	W	SB2	4			3	44.1	01:37:33	FIN-RUS	FIN	L	PZ2	1
										2	63.5	00:46:47	RUS-FIN	RUS	W	PZ1	1			3	56.64	01:38:12	FIN-RUS	FIN	L	PZ2	1
										2	56.64	00:47:18	RUS-FIN	RUS	W	PZ1	1			3	28.22	01:51:48	FIN-RUS	FIN	L	PZ2	1
										3	94.86	01:37:08	RUS-FIN	RUS	W	PZ2	1			3	9.6	01:53:15	FIN-RUS	FIN	L	PZ2	1
										3	50.18	01:52:20	RUS-FIN	RUS	W	PZ2	1			1	56.64	00:23:26	FIN-RUS	FIN	L	AT	1
										2	78.4	01:13:25	RUS-FIN	RUS	W	AT	1			1	78.4	00:24:07	FIN-RUS	FIN	L	AT	1
										1	86.44	00:32:51	RUS-FIN	RUS	W	PZ1	2			1	70.76	00:40:51	FIN-RUS	FIN	L	AT	1
										2	70.76	01:09:24	RUS-FIN	RUS	W	PZ1	2			1	63.5	00:42:30	FIN-RUS	FIN	L	AT	1
										3	70.76	01:38:02	RUS-FIN	RUS	W	PZ1	2			2	94.86	00:48:43	FIN-RUS	FIN	L	AT	1
										3	70.76	01:41:46	RUS-FIN	RUS	W	PZ1	2			2	44.1	00:57:52	FIN-RUS	FIN	L	AT	1
										3	70.76	01:50:33	RUS-FIN	RUS	W	PZ1	2			2	56.64	01:12:18	FIN-RUS	FIN	L	AT	1
										2	86.44	00:49:41	RUS-FIN	RUS	W	PZ2	2			3	28.22	01:27:00	FIN-RUS	FIN	L	AT	1
										3	63.5	01:24:39	RUS-FIN	RUS	W	PZ2	2			3	86.44	01:27:50	FIN-RUS	FIN	L	AT	1
										3	86.44	01:25:56	RUS-FIN	RUS	W	PZ2	2			3	50.18	01:38:12	FIN-RUS	FIN	L	AT	1
										1	78.4	00:39:59	RUS-FIN	RUS	W	AT	2			3	15.88	01:41:52	FIN-RUS	FIN	L	AT	1
										2	70.76	00:46:12	RUS-FIN	RUS	W	AT	2			3	78.4	01:52:46	FIN-RUS	FIN	L	AT	1
										2	56.64	00:49:48	RUS-FIN	RUS	W	AT	2			3	12.54	01:53:15	FIN-RUS	FIN	L	AT	1
										2	63.5	00:59:10	RUS-FIN	RUS	W	AT	2			1	70.76	00:24:06	FIN-RUS	FIN	L	SB1	1
										2	78.4	01:06:54	RUS-FIN	RUS	W	AT	2			1	63.5	00:24:51	FIN-RUS	FIN	L	SB1	1
										3	63.5	01:32:15	RUS-FIN	RUS	W	AT	2			1	56.64	00:27:24	FIN-RUS	FIN	L	SB1	1
										2	94.86	01:11:16	RUS-FIN	RUS	W	SB1	2			1	56.64	00:31:02	FIN-RUS	FIN	L	SB1	1
										1	56.64	00:26:49	RUS-FIN	RUS	W	SB2	2			1	86.44	00:39:06	FIN-RUS	FIN	L	SB1	1
										2	70.76	00:52:37	RUS-FIN	RUS	W	PZ1	3			1	63.5	00:40:51	FIN-RUS	FIN	L	SB1	1
										2	56.64	01:08:51	RUS-FIN	RUS	W	PZ1	3			1	70.76	00:42:30	FIN-RUS	FIN	L	SB1	1
										1	38.42	00:24:42	RUS-FIN	RUS	W	PZ2	3			2	44.1	00:46:47	FIN-RUS	FIN	L	SB1	1
										2	70.76	00:59:07	RUS-FIN	RUS	W	PZ2	3			2	33.12	00:47:18	FIN-RUS	FIN	L	SB1	1
										2	78.4	01:13:22	RUS-FIN	RUS	W	PZ2	3			2	38.42	00:47:49	FIN-RUS	FIN	L	SB1	1
										3	12.54	01:24:35	RUS-FIN	RUS	W	PZ2	3			2	63.5	00:48:43	FIN-RUS	FIN	L	SB1	1
										3	70.76	01:24:35	RUS-FIN	RUS	W	AT	3			2	38.42	00:54:43	FIN-RUS	FIN	L	SB1	1
										1	78.4	00:37:53	RUS-FIN	RUS	W	SB1	3			2	50.18	00:57:51	FIN-RUS	FIN	L	SB1	1
										2	33.12	01:05:59	RUS-FIN	RUS	W	SB2	3			2	23.72	01:00:21	FIN-RUS	FIN	L	SB1	1
										3	103.68	01:27:46	RUS-FIN	RUS	W	SB2	3			2	50.18	01:03:15	FIN-RUS	FIN	L	SB1	1
										1	63.5	00:38:00	RUS-FIN	RUS	W	PZ1	4			2	38.42	01:10:04	FIN-RUS	FIN	L	SB1	1
										2	50.18	00:52:42	RUS-FIN	RUS	W	PZ1	4			2	94.86	01:11:23	FIN-RUS	FIN	L	SB1	1
										2	19.6	01:03:15	RUS-FIN	RUS	W	PZ1	4			3	44.1	01:27:00	FIN-RUS	FIN	L	SB1	1
										3	63.5	01:27:50	RUS-FIN	RUS	W	PZ1	4			3	44.1	01:38:12	FIN-RUS	FIN	L	SB1	1
										3	63.5	01:41:52	RUS-FIN	RUS	W	PZ1	4			3	70.76	01:41:02	FIN-RUS	FIN	L	SB1	1
										1	56.64	00:24:06	RUS-FIN	RUS	W	PZ2	4			3	63.5	01:51:48	FIN-RUS	FIN	L	SB1	1
										1	44.1	00:24:51	RUS-FIN	RUS	W	PZ2	4			3	78.4	01:52:46	FIN-RUS	FIN	L	SB1	1
										1	63.5	00:27:24	RUS-FIN	RUS	W	PZ2	4			3	70.76	01:53:15	FIN-RUS	FIN	L	SB1	1
										1	70.76	00:31:02	RUS-FIN	RUS	W	PZ2	4			1	63.5	00:38:00	FIN-RUS	FIN	L	SB2	1
										1	63.5	00:31:25	RUS-FIN	RUS	W	PZ2	4			2	78.4	00:50:21	FIN-RUS	FIN	L	SB2	1
										1	103.68	00:42:30	RUS-FIN	RUS	W	PZ2	4			2	44.1	00:52:42	FIN-RUS	FIN	L	SB2	1
										2	63.5	00:48:43	RUS-FIN	RUS	W	PZ2	4			2	50.18	01:06:02	FIN-RUS	FIN	L	SB2	1
										2	70.76	01:12:18	RUS-FIN	RUS	W	PZ2	4			2	63.5	01:07:28	FIN-RUS	FIN	L	SB2	1
										3	70.76	01:38:12	RUS-FIN	RUS	W	PZ2	4			2	23.72	01:08:19	FIN-RUS	FIN	L	SB2	1
										3	50.18	01:38:43	RUS-FIN	RUS	W	PZ2	4			3	70.76	01:27:50	FIN-RUS	FIN	L	SB2	1
										3	56.64	01:50:40	RUS-FIN	RUS	W	PZ2	4			3	50.18	01:41:52	FIN-RUS	FIN	L	SB2	1
										3	78.4	01:52:46	RUS-FIN	RUS	W	PZ2	4			3	63.5	01:49:38	FIN-RUS	FIN	L	SB2	1
										1	63.5	00:22:05	RUS-FIN	RUS	W	AT	4			3	38.42	01:50:40	FIN-RUS	FIN	L	SB2	1
										1	94.86	00:22:58	RUS-FIN	RUS	W	AT	4			3	50.18	01:54:58	FIN-RUS	FIN	L	SB2	1
										1	56.64	00:37:02	RUS-FIN	RUS	W	AT	4			2	28.22	01:05:59	FIN-RUS	FIN	L	PZ1	2
										2	78.4	00:50:21	RUS-FIN	RUS	W	AT	4			2	56.64	00:59:08	FIN-RUS	FIN	L	PZ2	2
										2	44.1	00:55:13	RUS-FIN	RUS	W	AT	4			2	78.4	01:13:22	FIN-RUS	FIN	L	AT	2
										2	112.9	01:07:27	RUS-FIN	RUS	W	AT	4			1	44.1	00:24:42	FIN-RUS	FIN	L	SB1	2
										2	86.44	01:10:03	RUS-FIN	RUS	W	AT	4			2	50.18	00:59:08	FIN-RUS	FIN	L	SB1	2
										2	70.76	01:11:23	RUS-FIN	RUS	W	AT	4			2	56.64	01:13:22	FIN-RUS	FIN	L	SB1	2
										3	70.76	01:37:33	RUS-FIN	RUS	W	AT	4			3	78.4	01:24:35	FIN-RUS	FIN	L	SB1	2
										3	78.4	01:54:58	RUS-FIN	RUS	W	AT	4			2	50.18	00:52:37	FIN-RUS	FIN	L	SB2	2
										1	78.4	00:39:06	RUS-FIN	RUS	W	SB1	4			2	38.42	01:05:59	FIN-RUS	FIN	L	SB2	2
										2	63.5	00:54:42	RUS-FIN	RUS	W	SB1	4			3	33.12	01:27:47	FIN-RUS	FIN	L	SB2	2
										2	70.76	00:57:51	RUS-FIN	RUS	W	SB1	4			1	38.42	00:33:23	FIN-RUS	FIN	L	PZ1	3
										2	50.18	01:08:19	RUS-FIN	RUS	W	SB1	4			2	86.44	00:49:41	FIN-RUS	FIN	L	PZ1	3
										3	94.86	01:49:38	RUS-FIN	RUS	W	SB1	4			2	63.5	00:49:49	FIN-RUS	FIN	L	PZ1	3
										3	86.44	01:51:48	RUS-FIN	RUS	W	SB1	4			2	94.86	01:06:54	FIN-RUS	FIN	L	PZ1	3
										1	38.42	00:23:26	RUS-FIN	RUS	W	SB2	4			1	56.64	00:24:42	FIN-RUS	FIN	L	PZ2	3
										1	38.42	00:40:50	RUS-FIN	RUS	W	SB2	4			1	78.4	00:26:50	FIN-RUS	FIN	L	PZ2	3
										2	70.76	00:47:48	RUS-FIN	RUS	W	SB2	4			1	86.44	00:39:59	FIN-RUS	FIN	L	PZ2	3
										2	19.6	00:48:14	RUS-FIN	RUS	W	SB2	4			2	94.86	01:09:24	FIN-RUS	FIN	L	PZ2	3
										2	44.1	01:00:21	RUS-FIN	RUS	W	SB2	4			3	38.42	01:24:36	FIN-RUS	FIN	L	PZ2	3
										3	78.4	01:26:59	RUS-FIN	RUS	W	SB2	4			3	12.54	01:32:15	FIN-RUS	FIN	L	PZ2	3
										3	56.64	01:41:02	RUS-FIN	RUS	W	SB2	4			3	33.12	01:38:02	FIN-RUS	FIN	L	PZ2	3
										3	9.6	01:53:15	RUS-FIN	RUS	W	SB2	4			3	50.18	01:50:33	FIN-RUS	FIN	L	PZ2	3
																				1	63.5	00:32:51	FIN-RUS	FIN	L	AT	3
																				2	70.76	00:46:12	FIN-RUS	FIN	L	AT	3
																				2	70.76	00:49:41	FIN-RUS	FIN	L	AT	3
																				2	70.76	00:49:48	FIN-RUS	FIN	L	AT	3
																				3	63.5	01:25:56	FIN-RUS	FIN	L	AT	3
																				3	23.72	01:38:02	FIN-RUS	FIN	L	AT	3
																				3	50.18	01:41:46	FIN-RUS	FIN	L	AT	3
																				1	50.18	00:26:50	FIN-RUS	FIN	L	SB1	3
																				1	7.06	00:39:59	FIN-RUS	FIN	L	SB1	3
																				2	78.4	00:46:12	FIN-RUS	FIN	L	SB1	3
																				2	56.64	00:49:41	FIN-RUS	FIN	L	SB1	3
																				2	70.76	00:49:48	FIN-RUS	FIN	L	SB1	3
																				2	70.76	01:09:24	FIN-RUS	FIN	L	SB1	3
																				2	50.18	01:11:16	FIN-RUS	FIN	L	SB1	3
																				3	94.86	01:24:39	FIN-RUS	FIN	L	SB1	3
																				3	28.22	01:25:56	FIN-RUS	FIN	L	SB1	3
																				3	12.54	01:38:02	FIN-RUS	FIN	L	SB1	3
																				1	63.5	00:32:51	FIN-RUS	FIN	L	SB2	3
																				1	23.72	00:33:24	FIN-RUS	FIN	L	SB2	3
																				1	38.42	00:37:54	FIN-RUS	FIN	L	SB2	3
																				2	38.42	01:06:54	FIN-RUS	FIN	L	SB2	3
																				3	38.42	01:41:46	FIN-RUS	FIN	L	SB2	3
																				3	70.76	01:50:33	FIN-RUS	FIN	L	SB2	3
																				3	63.5	01:54:35	FIN-RUS	FIN	L	PZ1	4
																				3	70.76	01:37:08	FIN-RUS	FIN	L	PZ2	4
																				2	70.76	00:47:18	FIN-RUS	FIN	L	AT	4
																				3	50.18	01:37:08	FIN-RUS	FIN	L	AT	4
																				2	50.18	00:59:52	FIN-RUS	FIN	L	SB1	4
																				3	78.4	01:37:08	FIN-RUS	FIN	L	SB1	4
																				3	63.5	01:54:35	FIN-RUS	FIN	L	SB1	4
																				2	63.5	01:08:51	FIN-RUS	FIN	L	SB2	4
																				1	33.12	00:21:57	POL-ARG	POL	W	PZ1	1
																				2	50.18	00:49:06	POL-ARG	POL	W	PZ1	1
																				2	33.12	01:10:05	POL-ARG	POL	W	PZ1	1
																				2	38.42	01:10:34	POL-ARG	POL	W	PZ1	1
																				3	38.42	01:35:18	POL-ARG	POL	W	PZ1	1
																				3	38.42	01:47:11	POL-ARG	POL	W	PZ1	1
																				1	50.18	00:18:40	POL-ARG	POL	W	PZ2	1
																				1	63.5	00:27:45	POL-ARG	POL	W	PZ2	1
																				1	56.64	00:37:45	POL-ARG	POL	W	PZ2	1
																				1	56.64	00:39:23	POL-ARG	POL	W	PZ2	1
																				1	15.88	00:41:04	POL-ARG	POL	W	PZ2	1
																				2	56.64	00:54:50	POL-ARG	POL	W	PZ2	1
																				2	44.1	01:06:38	POL-ARG	POL	W	PZ2	1
																				3	23.72	01:24:32	POL-ARG	POL	W	PZ2	1
																				3	33.12	01:31:14	POL-ARG	POL	W	PZ2	1
																				3	19.6	01:33:33	POL-ARG	POL	W	PZ2	1
																				3	56.64	01:50:38	POL-ARG	POL	W	PZ2	1
																				3	56.64	01:51:43	POL-ARG	POL	W	PZ2	1
																				3	63.5	01:52:50	POL-ARG	POL	W	PZ2	1
																				1	56.64	00:42:02	POL-ARG	POL	W	AT	1
																				2	56.64	00:59:11	POL-ARG	POL	W	AT	1
																				2	56.64	01:06:38	POL-ARG	POL	W	AT	1
																				2	56.64	01:10:05	POL-ARG	POL	W	AT	1
																				3	63.5	01:27:00	POL-ARG	POL	W	AT	1
																				3	56.64	01:47:10	POL-ARG	POL	W	AT	1
																				3	63.5	01:48:05	POL-ARG	POL	W	AT	1
																				3	50.18	01:50:38	POL-ARG	POL	W	AT	1
																				3	44.1	01:51:43	POL-ARG	POL	W	AT	1
																				1	28.22	00:17:52	POL-ARG	POL	W	SB1	1
																				1	38.42	00:27:45	POL-ARG	POL	W	SB1	1
																				1	38.42	00:29:13	POL-ARG	POL	W	SB1	1
																				1	23.72	00:30:05	POL-ARG	POL	W	SB1	1
																				1	50.18	00:39:23	POL-ARG	POL	W	SB1	1
																				1	38.42	00:42:02	POL-ARG	POL	W	SB1	1
																				2	44.1	00:49:06	POL-ARG	POL	W	SB1	1
																				2	33.12	00:57:36	POL-ARG	POL	W	SB1	1
																				2	44.1	00:59:11	POL-ARG	POL	W	SB1	1
																				2	50.18	01:05:33	POL-ARG	POL	W	SB1	1
																				2	38.42	01:06:39	POL-ARG	POL	W	SB1	1
																				3	38.42	01:24:32	POL-ARG	POL	W	SB1	1
																				3	63.5	01:31:15	POL-ARG	POL	W	SB1	1
																				3	44.1	01:35:18	POL-ARG	POL	W	SB1	1
																				3	28.22	01:42:58	POL-ARG	POL	W	SB1	1
																				3	50.18	01:51:43	POL-ARG	POL	W	SB1	1
																				3	9.6	01:52:50	POL-ARG	POL	W	SB1	1
																				1	50.18	00:21:57	POL-ARG	POL	W	SB2	1
																				1	44.1	00:37:45	POL-ARG	POL	W	SB2	1
																				1	33.12	00:38:18	POL-ARG	POL	W	SB2	1
																				2	50.18	00:52:23	POL-ARG	POL	W	SB2	1
																				2	50.18	00:54:50	POL-ARG	POL	W	SB2	1
																				2	33.12	01:01:32	POL-ARG	POL	W	SB2	1
																				2	44.1	01:03:12	POL-ARG	POL	W	SB2	1
																				2	38.42	01:10:06	POL-ARG	POL	W	SB2	1
																				2	63.5	01:10:34	POL-ARG	POL	W	SB2	1
																				3	50.18	01:27:00	POL-ARG	POL	W	SB2	1
																				3	38.42	01:39:17	POL-ARG	POL	W	SB2	1
																				3	50.18	01:40:31	POL-ARG	POL	W	SB2	1
																				3	44.1	01:48:05	POL-ARG	POL	W	SB2	1
																				3	56.64	01:50:38	POL-ARG	POL	W	SB2	1
																				1	56.64	00:33:38	POL-ARG	POL	W	PZ1	2
																				2	63.5	01:07:29	POL-ARG	POL	W	PZ1	2
																				3	56.64	01:26:55	POL-ARG	POL	W	PZ1	2
																				1	56.64	00:18:37	POL-ARG	POL	W	PZ2	2
																				3	44.1	01:31:10	POL-ARG	POL	W	PZ2	2
																				3	38.42	01:50:34	POL-ARG	POL	W	AT	2
																				2	38.42	00:58:58	POL-ARG	POL	W	SB1	2
																				2	38.42	01:07:29	POL-ARG	POL	W	SB1	2
																				3	38.42	01:31:10	POL-ARG	POL	W	SB1	2
																				1	44.1	00:24:42	POL-ARG	POL	W	SB2	2
																				1	50.18	00:33:38	POL-ARG	POL	W	SB2	2
																				1	50.18	00:37:17	POL-ARG	POL	W	SB2	2
																				2	19.6	00:54:47	POL-ARG	POL	W	SB2	2
																				3	50.18	01:26:55	POL-ARG	POL	W	SB2	2
																				3	56.64	01:50:34	POL-ARG	POL	W	SB2	2
																				1	56.64	00:23:29	POL-ARG	POL	W	PZ1	3
																				1	33.12	00:36:13	POL-ARG	POL	W	PZ1	3
																				2	44.1	00:51:07	POL-ARG	POL	W	PZ1	3
																				3	19.6	01:25:58	POL-ARG	POL	W	PZ1	3
																				3	50.18	01:28:06	POL-ARG	POL	W	PZ1	3
																				3	33.12	01:45:22	POL-ARG	POL	W	PZ1	3
																				2	28.22	00:58:58	POL-ARG	POL	W	PZ2	3
																				2	63.5	00:59:03	POL-ARG	POL	W	PZ2	3
																				3	44.1	01:34:02	POL-ARG	POL	W	PZ2	3
																				3	38.42	01:34:11	POL-ARG	POL	W	PZ2	3
																				3	56.64	01:41:52	POL-ARG	POL	W	PZ2	3
																				1	44.1	00:20:45	POL-ARG	POL	W	AT	3
																				2	63.5	00:49:56	POL-ARG	POL	W	AT	3
																				2	50.18	00:59:03	POL-ARG	POL	W	AT	3
																				3	38.42	01:34:02	POL-ARG	POL	W	AT	3
																				3	63.5	01:45:23	POL-ARG	POL	W	AT	3
																				3	33.12	01:50:26	POL-ARG	POL	W	AT	3
																				1	44.1	00:18:38	POL-ARG	POL	W	SB1	3
																				1	38.42	00:20:45	POL-ARG	POL	W	SB1	3
																				1	23.72	00:28:42	POL-ARG	POL	W	SB1	3
																				2	44.1	00:59:03	POL-ARG	POL	W	SB1	3
																				3	38.42	01:25:58	POL-ARG	POL	W	SB1	3
																				3	56.64	01:30:39	POL-ARG	POL	W	SB1	3
																				3	63.5	01:34:02	POL-ARG	POL	W	SB1	3
																				3	33.12	01:34:11	POL-ARG	POL	W	SB1	3
																				3	38.42	01:45:23	POL-ARG	POL	W	SB1	3
																				1	50.18	00:23:29	POL-ARG	POL	W	SB2	3
																				1	38.42	00:24:32	POL-ARG	POL	W	SB2	3
																				1	50.18	00:33:41	POL-ARG	POL	W	SB2	3
																				1	50.18	00:36:13	POL-ARG	POL	W	SB2	3
																				2	38.42	00:49:57	POL-ARG	POL	W	SB2	3
																				2	38.42	00:51:01	POL-ARG	POL	W	SB2	3
																				2	23.72	00:51:07	POL-ARG	POL	W	SB2	3
																				3	63.5	01:28:06	POL-ARG	POL	W	SB2	3
																				3	38.42	01:50:25	POL-ARG	POL	W	SB2	3
																				1	38.42	00:19:54	POL-ARG	POL	W	PZ1	4
																				2	33.12	01:07:33	POL-ARG	POL	W	PZ1	4
																				3	50.18	01:46:35	POL-ARG	POL	W	PZ1	4
																				1	23.72	00:37:20	POL-ARG	POL	W	PZ2	4
																				2	70.76	00:58:32	POL-ARG	POL	W	PZ2	4
																				3	56.64	01:40:31	POL-ARG	POL	W	PZ2	4
																				1	56.64	00:42:37	POL-ARG	POL	W	AT	4
																				2	44.1	01:07:33	POL-ARG	POL	W	AT	4
																				3	63.5	01:46:35	POL-ARG	POL	W	AT	4
																				1	50.18	00:19:53	POL-ARG	POL	W	SB1	4
																				1	56.64	00:27:20	POL-ARG	POL	W	SB1	4
																				1	56.64	00:42:36	POL-ARG	POL	W	SB1	4
																				2	56.64	00:58:32	POL-ARG	POL	W	SB1	4
																				2	44.1	01:06:17	POL-ARG	POL	W	SB1	4
																				2	56.64	01:07:33	POL-ARG	POL	W	SB1	4
																				3	33.12	01:25:33	POL-ARG	POL	W	SB1	4
																				3	44.1	01:46:35	POL-ARG	POL	W	SB1	4
																				3	33.12	01:52:14	POL-ARG	POL	W	SB1	4
																				3	44.1	01:54:56	POL-ARG	POL	W	SB1	4
																				1	28.22	00:24:45	POL-ARG	POL	W	SB2	4
																				1	56.64	00:30:34	POL-AUS	POL	W	PZ1	1
																				1	70.76	00:43:08	POL-AUS	POL	W	PZ1	1
																				2	63.5	00:58:28	POL-AUS	POL	W	PZ1	1
																				2	70.76	00:59:24	POL-AUS	POL	W	PZ1	1
																				2	70.76	01:12:25	POL-AUS	POL	W	PZ1	1
																				3	63.5	01:35:42	POL-AUS	POL	W	PZ1	1
																				3	56.64	01:42:54	POL-AUS	POL	W	PZ1	1
																				3	70.76	01:55:32	POL-AUS	POL	W	PZ1	1
																				1	50.18	00:28:55	POL-AUS	POL	W	PZ2	1
																				1	44.1	00:36:59	POL-AUS	POL	W	PZ2	1
																				1	33.12	00:37:50	POL-AUS	POL	W	PZ2	1
																				1	63.5	00:44:07	POL-AUS	POL	W	PZ2	1
																				1	122.5	00:47:26	POL-AUS	POL	W	PZ2	1
																				2	78.4	01:03:55	POL-AUS	POL	W	PZ2	1
																				2	38.42	01:05:03	POL-AUS	POL	W	PZ2	1
																				2	33.12	01:14:42	POL-AUS	POL	W	PZ2	1
																				2	56.64	01:16:26	POL-AUS	POL	W	PZ2	1
																				3	94.86	01:32:59	POL-AUS	POL	W	PZ2	1
																				3	56.64	01:39:57	POL-AUS	POL	W	PZ2	1
																				3	70.76	01:48:53	POL-AUS	POL	W	PZ2	1
																				1	70.76	00:30:34	POL-AUS	POL	W	AT	1
																				1	112.9	00:31:38	POL-AUS	POL	W	AT	1
																				1	94.86	00:38:43	POL-AUS	POL	W	AT	1
																				2	103.68	01:05:03	POL-AUS	POL	W	AT	1
																				2	112.9	01:06:02	POL-AUS	POL	W	AT	1
																				2	132.5	01:13:50	POL-AUS	POL	W	AT	1
																				2	94.86	01:14:42	POL-AUS	POL	W	AT	1
																				2	86.44	01:16:26	POL-AUS	POL	W	AT	1
																				2	78.4	01:16:58	POL-AUS	POL	W	AT	1
																				3	70.76	01:36:09	POL-AUS	POL	W	AT	1
																				1	70.76	00:28:54	POL-AUS	POL	W	SB1	1
																				1	56.64	00:30:34	POL-AUS	POL	W	SB1	1
																				1	44.1	00:37:50	POL-AUS	POL	W	SB1	1
																				1	44.1	00:38:44	POL-AUS	POL	W	SB1	1
																				1	70.76	00:47:26	POL-AUS	POL	W	SB1	1
																				2	38.42	00:55:44	POL-AUS	POL	W	SB1	1
																				2	50.18	00:56:59	POL-AUS	POL	W	SB1	1
																				2	78.4	01:03:55	POL-AUS	POL	W	SB1	1
																				2	86.44	01:05:02	POL-AUS	POL	W	SB1	1
																				2	56.64	01:06:02	POL-AUS	POL	W	SB1	1
																				2	56.64	01:14:42	POL-AUS	POL	W	SB1	1
																				2	70.76	01:16:26	POL-AUS	POL	W	SB1	1
																				2	50.18	01:16:58	POL-AUS	POL	W	SB1	1
																				3	33.12	01:32:59	POL-AUS	POL	W	SB1	1
																				3	56.64	01:33:48	POL-AUS	POL	W	SB1	1
																				3	23.72	01:40:59	POL-AUS	POL	W	SB1	1
																				3	33.12	01:41:49	POL-AUS	POL	W	SB1	1
																				3	63.5	01:42:54	POL-AUS	POL	W	SB1	1
																				3	23.72	01:53:59	POL-AUS	POL	W	SB1	1
																				1	50.18	00:35:34	POL-AUS	POL	W	SB2	1
																				1	78.4	00:36:59	POL-AUS	POL	W	SB2	1
																				1	70.76	00:43:08	POL-AUS	POL	W	SB2	1
																				1	63.5	00:44:07	POL-AUS	POL	W	SB2	1
																				2	122.5	00:58:28	POL-AUS	POL	W	SB2	1
																				2	94.86	00:59:24	POL-AUS	POL	W	SB2	1
																				2	78.4	01:12:24	POL-AUS	POL	W	SB2	1
																				2	70.76	01:13:50	POL-AUS	POL	W	SB2	1
																				3	56.64	01:35:42	POL-AUS	POL	W	SB2	1
																				3	44.1	01:36:09	POL-AUS	POL	W	SB2	1
																				3	56.64	01:39:57	POL-AUS	POL	W	SB2	1
																				3	56.64	01:43:43	POL-AUS	POL	W	SB2	1
																				3	78.4	01:44:58	POL-AUS	POL	W	SB2	1
																				3	78.4	01:47:55	POL-AUS	POL	W	SB2	1
																				1	78.4	00:35:38	POL-AUS	POL	W	AT	2
																				1	70.76	00:32:13	POL-AUS	POL	W	PZ1	2
																				2	63.5	00:59:20	POL-AUS	POL	W	PZ1	2
																				1	63.5	00:38:36	POL-AUS	POL	W	PZ2	2
																				1	44.1	00:38:40	POL-AUS	POL	W	PZ2	2
																				2	63.5	01:03:05	POL-AUS	POL	W	PZ2	2
																				2	63.5	01:16:22	POL-AUS	POL	W	PZ2	2
																				3	63.5	01:31:53	POL-AUS	POL	W	PZ2	2
																				3	50.18	01:32:56	POL-AUS	POL	W	PZ2	2
																				1	103.68	00:28:26	POL-AUS	POL	W	AT	2
																				1	103.68	00:32:13	POL-AUS	POL	W	AT	2
																				1	132.5	00:38:40	POL-AUS	POL	W	AT	2
																				2	70.76	01:16:18	POL-AUS	POL	W	AT	2
																				2	94.86	01:16:22	POL-AUS	POL	W	AT	2
																				2	94.86	01:19:56	POL-AUS	POL	W	AT	2
																				2	56.64	01:20:15	POL-AUS	POL	W	AT	2
																				1	44.1	00:28:26	POL-AUS	POL	W	SB1	2
																				2	33.12	01:19:55	POL-AUS	POL	W	SB1	2
																				2	56.64	01:20:14	POL-AUS	POL	W	SB1	2
																				3	78.4	01:31:53	POL-AUS	POL	W	SB1	2
																				3	23.72	01:32:56	POL-AUS	POL	W	SB1	2
																				1	70.76	00:32:13	POL-AUS	POL	W	SB2	2
																				2	94.86	00:59:20	POL-AUS	POL	W	SB2	2
																				2	70.76	01:03:05	POL-AUS	POL	W	SB2	2
																				1	78.4	00:43:59	POL-AUS	POL	W	SB2	3
																				1	63.5	00:32:06	POL-AUS	POL	W	PZ1	3
																				1	70.76	00:32:22	POL-AUS	POL	W	PZ1	3
																				1	44.1	00:48:55	POL-AUS	POL	W	PZ1	3
																				2	33.12	00:56:30	POL-AUS	POL	W	PZ1	3
																				2	86.44	01:08:28	POL-AUS	POL	W	PZ1	3
																				2	38.42	01:20:07	POL-AUS	POL	W	PZ1	3
																				3	63.5	01:43:44	POL-AUS	POL	W	PZ1	3
																				1	86.44	00:27:59	POL-AUS	POL	W	PZ2	3
																				1	19.6	00:35:34	POL-AUS	POL	W	PZ2	3
																				1	56.64	00:48:00	POL-AUS	POL	W	PZ2	3
																				3	78.4	01:31:56	POL-AUS	POL	W	PZ2	3
																				3	56.64	01:40:51	POL-AUS	POL	W	PZ2	3
																				1	103.68	00:32:06	POL-AUS	POL	W	AT	3
																				1	103.68	00:39:36	POL-AUS	POL	W	AT	3
																				1	78.4	00:48:08	POL-AUS	POL	W	AT	3
																				1	94.86	00:48:49	POL-AUS	POL	W	AT	3
																				1	50.18	00:48:55	POL-AUS	POL	W	AT	3
																				2	63.5	01:20:00	POL-AUS	POL	W	AT	3
																				3	63.5	01:31:56	POL-AUS	POL	W	AT	3
																				3	44.1	01:53:25	POL-AUS	POL	W	AT	3
																				1	63.5	00:27:59	POL-AUS	POL	W	SB1	3
																				1	50.18	00:39:36	POL-AUS	POL	W	SB1	3
																				1	28.22	00:48:00	POL-AUS	POL	W	SB1	3
																				1	44.1	00:48:09	POL-AUS	POL	W	SB1	3
																				1	33.12	00:48:55	POL-AUS	POL	W	SB1	3
																				2	38.42	00:56:30	POL-AUS	POL	W	SB1	3
																				2	33.12	01:19:56	POL-AUS	POL	W	SB1	3
																				2	33.12	01:20:00	POL-AUS	POL	W	SB1	3
																				2	33.12	01:20:08	POL-AUS	POL	W	SB1	3
																				3	38.42	01:31:56	POL-AUS	POL	W	SB1	3
																				3	38.42	01:40:51	POL-AUS	POL	W	SB1	3
																				3	50.18	01:53:25	POL-AUS	POL	W	SB1	3
																				1	63.5	00:32:06	POL-AUS	POL	W	SB2	3
																				1	70.76	00:32:23	POL-AUS	POL	W	SB2	3
																				1	44.1	00:35:00	POL-AUS	POL	W	SB2	3
																				1	56.64	00:41:26	POL-AUS	POL	W	SB2	3
																				2	50.18	01:08:28	POL-AUS	POL	W	SB2	3
																				2	56.64	01:10:19	POL-AUS	POL	W	SB2	3
																				3	78.4	01:39:27	POL-AUS	POL	W	SB2	3
																				2	38.42	00:58:05	POL-AUS	POL	W	PZ1	4
																				2	12.54	01:18:42	POL-AUS	POL	W	PZ1	4
																				2	70.76	01:20:19	POL-AUS	POL	W	PZ1	4
																				1	56.64	00:45:03	POL-AUS	POL	W	PZ2	4
																				1	86.44	00:47:05	POL-AUS	POL	W	PZ2	4
																				2	44.1	00:55:21	POL-AUS	POL	W	PZ2	4
																				2	78.4	01:03:13	POL-AUS	POL	W	PZ2	4
																				3	86.44	01:50:10	POL-AUS	POL	W	PZ2	4
																				1	86.44	00:27:37	POL-AUS	POL	W	AT	4
																				1	86.44	00:28:31	POL-AUS	POL	W	AT	4
																				1	94.86	00:47:05	POL-AUS	POL	W	AT	4
																				2	122.5	01:05:36	POL-AUS	POL	W	AT	4
																				2	86.44	01:20:18	POL-AUS	POL	W	AT	4
																				3	78.4	01:53:33	POL-AUS	POL	W	AT	4
																				1	44.1	00:27:37	POL-AUS	POL	W	SB1	4
																				1	50.18	00:28:31	POL-AUS	POL	W	SB1	4
																				1	56.64	00:45:03	POL-AUS	POL	W	SB1	4
																				1	86.44	00:47:05	POL-AUS	POL	W	SB1	4
																				2	78.4	00:55:21	POL-AUS	POL	W	SB1	4
																				2	94.86	01:05:36	POL-AUS	POL	W	SB1	4
																				2	33.12	01:18:42	POL-AUS	POL	W	SB1	4
																				2	70.76	01:20:19	POL-AUS	POL	W	SB1	4
																				2	78.4	01:21:23	POL-AUS	POL	W	SB1	4
																				3	44.1	01:50:10	POL-AUS	POL	W	SB1	4
																				3	28.22	01:52:00	POL-AUS	POL	W	SB1	4
																				3	56.64	01:53:33	POL-AUS	POL	W	SB1	4
																				2	70.76	00:58:05	POL-AUS	POL	W	SB2	4
																				2	94.86	01:03:13	POL-AUS	POL	W	SB2	4
																				1	70.76	00:32:27	RUS-FIN	RUS	W	PZ1	1
																				2	44.1	00:54:13	RUS-FIN	RUS	W	PZ1	1
																				2	44.1	01:07:02	RUS-FIN	RUS	W	PZ1	1
																				3	63.5	01:29:46	RUS-FIN	RUS	W	PZ1	1
																				3	63.5	01:50:04	RUS-FIN	RUS	W	PZ1	1
																				1	56.64	00:39:33	RUS-FIN	RUS	W	PZ2	1
																				1	78.4	00:40:11	RUS-FIN	RUS	W	PZ2	1
																				2	70.76	00:49:52	RUS-FIN	RUS	W	PZ2	1
																				2	78.4	01:04:33	RUS-FIN	RUS	W	PZ2	1
																				2	38.42	01:12:47	RUS-FIN	RUS	W	PZ2	1
																				3	70.76	01:25:32	RUS-FIN	RUS	W	PZ2	1
																				1	56.64	00:22:32	RUS-FIN	RUS	W	AT	1
																				1	63.5	00:37:25	RUS-FIN	RUS	W	AT	1
																				1	56.64	00:39:33	RUS-FIN	RUS	W	AT	1
																				2	56.64	00:46:17	RUS-FIN	RUS	W	AT	1
																				2	86.44	00:58:30	RUS-FIN	RUS	W	AT	1
																				3	94.86	01:33:51	RUS-FIN	RUS	W	AT	1
																				3	56.64	01:53:44	RUS-FIN	RUS	W	AT	1
																				3	70.76	01:54:35	RUS-FIN	RUS	W	AT	1
																				1	50.18	00:37:25	RUS-FIN	RUS	W	SB1	1
																				1	44.1	00:38:30	RUS-FIN	RUS	W	SB1	1
																				2	78.4	00:58:30	RUS-FIN	RUS	W	SB1	1
																				2	56.64	01:09:28	RUS-FIN	RUS	W	SB1	1
																				3	38.42	01:28:24	RUS-FIN	RUS	W	SB1	1
																				3	50.18	01:29:46	RUS-FIN	RUS	W	SB1	1
																				3	56.64	01:33:51	RUS-FIN	RUS	W	SB1	1
																				3	56.64	01:50:04	RUS-FIN	RUS	W	SB1	1
																				1	23.72	00:22:32	RUS-FIN	RUS	W	SB2	1
																				1	44.1	00:32:58	RUS-FIN	RUS	W	SB2	1
																				1	78.4	00:39:33	RUS-FIN	RUS	W	SB2	1
																				1	4.9	00:40:11	RUS-FIN	RUS	W	SB2	1
																				1	28.22	00:42:05	RUS-FIN	RUS	W	SB2	1
																				2	28.22	00:46:17	RUS-FIN	RUS	W	SB2	1
																				2	12.54	00:49:52	RUS-FIN	RUS	W	SB2	1
																				2	19.6	00:51:18	RUS-FIN	RUS	W	SB2	1
																				2	28.22	01:04:33	RUS-FIN	RUS	W	SB2	1
																				3	70.76	01:25:32	RUS-FIN	RUS	W	SB2	1
																				3	70.76	01:36:43	RUS-FIN	RUS	W	SB2	1
																				3	44.1	01:41:26	RUS-FIN	RUS	W	SB2	1
																				1	63.5	00:32:54	RUS-FIN	RUS	W	PZ1	2
																				2	70.76	00:48:35	RUS-FIN	RUS	W	PZ1	2
																				1	63.5	00:26:45	RUS-FIN	RUS	W	PZ2	2
																				1	78.4	00:30:20	RUS-FIN	RUS	W	PZ2	2
																				2	1.76	00:59:13	RUS-FIN	RUS	W	PZ2	2
																				3	50.18	01:38:06	RUS-FIN	RUS	W	PZ2	2
																				2	63.5	01:10:36	RUS-FIN	RUS	W	AT	2
																				2	70.76	01:12:44	RUS-FIN	RUS	W	AT	2
																				2	50.18	00:57:45	RUS-FIN	RUS	W	SB1	2
																				2	38.42	01:10:36	RUS-FIN	RUS	W	SB1	2
																				1	50.18	00:26:18	RUS-FIN	RUS	W	SB2	2
																				2	50.18	00:48:35	RUS-FIN	RUS	W	SB2	2
																				2	12.54	01:06:58	RUS-FIN	RUS	W	SB2	2
																				3	44.1	01:38:06	RUS-FIN	RUS	W	SB2	2
																				3	63.5	01:40:58	RUS-FIN	RUS	W	PZ1	3
																				3	63.5	01:54:31	RUS-FIN	RUS	W	PZ1	3
																				1	63.5	00:24:02	RUS-FIN	RUS	W	PZ2	3
																				1	38.42	00:31:00	RUS-FIN	RUS	W	PZ2	3
																				1	56.64	00:40:05	RUS-FIN	RUS	W	PZ2	3
																				2	86.44	00:46:08	RUS-FIN	RUS	W	PZ2	3
																				2	33.12	00:48:39	RUS-FIN	RUS	W	PZ2	3
																				2	56.64	00:49:37	RUS-FIN	RUS	W	PZ2	3
																				2	63.5	00:57:45	RUS-FIN	RUS	W	PZ2	3
																				2	63.5	01:11:19	RUS-FIN	RUS	W	PZ2	3
																				3	56.64	01:37:58	RUS-FIN	RUS	W	PZ2	3
																				2	70.76	00:46:08	RUS-FIN	RUS	W	AT	3
																				2	44.1	00:59:47	RUS-FIN	RUS	W	AT	3
																				2	56.64	01:11:19	RUS-FIN	RUS	W	AT	3
																				3	70.76	01:29:08	RUS-FIN	RUS	W	AT	3
																				2	44.1	01:08:48	RUS-FIN	RUS	W	SB1	3
																				2	63.5	01:11:19	RUS-FIN	RUS	W	SB1	3
																				3	44.1	01:29:08	RUS-FIN	RUS	W	SB1	3
																				3	50.18	01:32:13	RUS-FIN	RUS	W	SB1	3
																				1	23.72	00:23:24	RUS-FIN	RUS	W	SB2	3
																				1	33.12	00:23:53	RUS-FIN	RUS	W	SB2	3
																				1	63.5	00:24:02	RUS-FIN	RUS	W	SB2	3
																				1	44.1	00:24:38	RUS-FIN	RUS	W	SB2	3
																				1	28.22	00:24:48	RUS-FIN	RUS	W	SB2	3
																				1	50.18	00:26:45	RUS-FIN	RUS	W	SB2	3
																				1	23.72	00:30:20	RUS-FIN	RUS	W	SB2	3
																				1	44.1	00:32:54	RUS-FIN	RUS	W	SB2	3
																				1	56.64	00:33:23	RUS-FIN	RUS	W	SB2	3
																				1	50.18	00:40:05	RUS-FIN	RUS	W	SB2	3
																				2	38.42	00:46:08	RUS-FIN	RUS	W	SB2	3
																				2	33.12	00:48:39	RUS-FIN	RUS	W	SB2	3
																				2	33.12	00:49:45	RUS-FIN	RUS	W	SB2	3
																				2	38.42	00:59:47	RUS-FIN	RUS	W	SB2	3
																				2	4.9	01:12:44	RUS-FIN	RUS	W	SB2	3
																				3	44.1	01:37:58	RUS-FIN	RUS	W	SB2	3
																				3	23.72	01:40:59	RUS-FIN	RUS	W	SB2	3
																				3	33.12	01:52:16	RUS-FIN	RUS	W	SB2	3
																				3	44.1	01:53:11	RUS-FIN	RUS	W	SB2	3
																				3	28.22	01:54:32	RUS-FIN	RUS	W	SB2	3
																				1	63.5	00:33:27	RUS-FIN	RUS	W	PZ1	4
																				1	86.44	00:30:24	RUS-FIN	RUS	W	PZ2	4
																				1	70.76	00:41:15	RUS-FIN	RUS	W	PZ2	4
																				1	15.88	00:41:40	RUS-FIN	RUS	W	PZ2	4
																				2	38.42	00:57:00	RUS-FIN	RUS	W	PZ2	4
																				2	38.42	00:59:16	RUS-FIN	RUS	W	PZ2	4
																				3	50.18	01:24:44	RUS-FIN	RUS	W	PZ2	4
																				3	70.76	01:26:01	RUS-FIN	RUS	W	PZ2	4
																				3	70.76	01:32:19	RUS-FIN	RUS	W	PZ2	4
																				2	56.64	01:10:40	RUS-FIN	RUS	W	AT	4
																				3	63.5	01:24:44	RUS-FIN	RUS	W	AT	4
																				3	70.76	01:26:01	RUS-FIN	RUS	W	AT	4
																				3	70.76	01:29:17	RUS-FIN	RUS	W	AT	4
																				3	63.5	01:32:19	RUS-FIN	RUS	W	AT	4
																				3	50.18	01:34:43	RUS-FIN	RUS	W	AT	4
																				2	38.42	00:57:00	RUS-FIN	RUS	W	SB1	4
																				2	50.18	01:10:40	RUS-FIN	RUS	W	SB1	4
																				3	28.22	01:24:44	RUS-FIN	RUS	W	SB1	4
																				3	44.1	01:29:17	RUS-FIN	RUS	W	SB1	4
																				3	70.76	01:32:19	RUS-FIN	RUS	W	SB1	4
																				1	33.12	00:26:22	RUS-FIN	RUS	W	SB2	4
																				1	50.18	00:26:54	RUS-FIN	RUS	W	SB2	4
																				1	23.72	00:28:54	RUS-FIN	RUS	W	SB2	4
																				1	50.18	00:29:12	RUS-FIN	RUS	W	SB2	4
																				1	70.76	00:33:27	RUS-FIN	RUS	W	SB2	4
																				1	56.64	00:41:40	RUS-FIN	RUS	W	SB2	4
																				3	56.64	01:26:01	RUS-FIN	RUS	W	SB2	4
																				3	15.88	01:34:43	RUS-FIN	RUS	W	SB2	4

## Sheet: Atak
Set	Height	CZAS	MECZ	Team	Score	Player	Ea
1	63.5	00:42:37	ARG-POL	ARG	L	PZ1	1
1	12.54	00:24:45	ARG-POL	ARG	L	PZ2	1
3	70.76	01:25:33	ARG-POL	ARG	L	PZ2	1
3	70.76	01:52:13	ARG-POL	ARG	L	PZ2	1
3	56.64	01:54:56	ARG-POL	ARG	L	PZ2	1
1	56.64	00:19:54	ARG-POL	ARG	L	AT	1
2	70.76	00:58:32	ARG-POL	ARG	L	AT	1
3	50.18	01:46:35	ARG-POL	ARG	L	AT	1
1	86.44	00:27:20	ARG-POL	ARG	L	SB2	1
2	70.76	01:06:16	ARG-POL	ARG	L	SB2	1
1	63.5	00:20:45	ARG-POL	ARG	L	PZ1	2
2	63.5	00:49:56	ARG-POL	ARG	L	PZ1	2
2	56.64	00:59:02	ARG-POL	ARG	L	PZ1	2
2	15.88	01:08:52	ARG-POL	ARG	L	PZ1	2
1	70.76	00:18:37	ARG-POL	ARG	L	PZ2	2
1	70.76	00:24:31	ARG-POL	ARG	L	PZ2	2
3	56.64	01:34:11	ARG-POL	ARG	L	PZ2	2
3	78.4	01:45:23	ARG-POL	ARG	L	PZ2	2
3	63.5	01:50:25	ARG-POL	ARG	L	PZ2	2
1	50.18	00:23:29	ARG-POL	ARG	L	AT	2
2	38.42	01:11:48	ARG-POL	ARG	L	AT	2
3	38.42	01:28:05	ARG-POL	ARG	L	AT	2
3	56.64	01:34:02	ARG-POL	ARG	L	AT	2
1	50.18	00:33:41	ARG-POL	ARG	L	SB1	2
1	63.5	00:36:13	ARG-POL	ARG	L	SB1	2
3	63.5	01:30:38	ARG-POL	ARG	L	SB1	2
3	63.5	01:41:52	ARG-POL	ARG	L	SB1	2
1	70.76	00:28:41	ARG-POL	ARG	L	SB2	2
2	63.5	00:51:06	ARG-POL	ARG	L	SB2	2
3	63.5	01:25:58	ARG-POL	ARG	L	SB2	2
1	78.4	00:33:38	ARG-POL	ARG	L	PZ1	3
3	86.44	01:31:10	ARG-POL	ARG	L	PZ1	3
1	63.5	00:24:42	ARG-POL	ARG	L	PZ2	3
1	78.4	00:37:17	ARG-POL	ARG	L	PZ2	3
2	44.1	01:07:29	ARG-POL	ARG	L	PZ2	3
3	78.4	01:26:55	ARG-POL	ARG	L	PZ2	3
3	78.4	01:50:34	ARG-POL	ARG	L	PZ2	3
2	78.4	00:51:01	ARG-POL	ARG	L	SB2	3
2	70.76	00:58:58	ARG-POL	ARG	L	SB2	3
2	70.76	01:08:52	ARG-POL	ARG	L	SB2	3
1	63.5	00:39:23	ARG-POL	ARG	L	PZ1	4
1	70.76	00:42:02	ARG-POL	ARG	L	PZ1	4
3	56.64	01:39:17	ARG-POL	ARG	L	PZ1	4
3	86.44	01:51:43	ARG-POL	ARG	L	PZ1	4
1	50.18	00:31:05	ARG-POL	ARG	L	PZ2	4
1	38.42	00:38:18	ARG-POL	ARG	L	PZ2	4
1	86.44	00:41:03	ARG-POL	ARG	L	PZ2	4
2	44.1	00:59:10	ARG-POL	ARG	L	PZ2	4
2	63.5	01:05:33	ARG-POL	ARG	L	PZ2	4
2	63.5	01:06:38	ARG-POL	ARG	L	PZ2	4
2	56.64	01:10:05	ARG-POL	ARG	L	PZ2	4
1	63.5	00:21:56	ARG-POL	ARG	L	AT	4
1	56.64	00:27:45	ARG-POL	ARG	L	AT	4
1	56.64	00:37:44	ARG-POL	ARG	L	AT	4
2	63.5	00:54:50	ARG-POL	ARG	L	AT	4
2	50.18	01:10:34	ARG-POL	ARG	L	AT	4
3	50.18	01:27:00	ARG-POL	ARG	L	AT	4
3	63.5	01:33:33	ARG-POL	ARG	L	AT	4
3	63.5	01:40:30	ARG-POL	ARG	L	AT	4
3	70.76	01:47:10	ARG-POL	ARG	L	AT	4
3	70.76	01:48:05	ARG-POL	ARG	L	AT	4
3	63.5	01:50:38	ARG-POL	ARG	L	AT	4
3	78.4	01:52:50	ARG-POL	ARG	L	AT	4
2	50.18	00:57:36	ARG-POL	ARG	L	SB1	4
2	94.86	01:03:12	ARG-POL	ARG	L	SB1	4
3	70.76	01:24:31	ARG-POL	ARG	L	SB1	4
3	56.64	01:31:14	ARG-POL	ARG	L	SB1	4
3	70.76	01:42:57	ARG-POL	ARG	L	SB1	4
1	112.9	00:29:13	ARG-POL	ARG	L	SB2	4
1	103.68	00:30:05	ARG-POL	ARG	L	SB2	4
2	70.76	00:52:23	ARG-POL	ARG	L	SB2	4
2	50.18	01:01:32	ARG-POL	ARG	L	SB2	4
3	86.44	01:35:18	ARG-POL	ARG	L	SB2	4
1	70.76	00:27:37	AUS-POL	AUS	L	PZ2	1
2	50.18	01:18:42	AUS-POL	AUS	L	PZ2	1
2	56.64	01:20:19	AUS-POL	AUS	L	PZ2	1
3	63.5	01:50:10	AUS-POL	AUS	L	PZ2	1
1	94.86	00:27:58	AUS-POL	AUS	L	AT	1
1	78.4	00:45:02	AUS-POL	AUS	L	AT	1
1	63.5	00:47:05	AUS-POL	AUS	L	AT	1
2	86.44	01:03:13	AUS-POL	AUS	L	AT	1
3	63.5	01:53:33	AUS-POL	AUS	L	AT	1
1	70.76	00:27:36	AUS-POL	AUS	L	SB1	1
1	63.5	00:28:30	AUS-POL	AUS	L	SB1	1
2	38.42	01:18:41	AUS-POL	AUS	L	SB1	1
2	50.18	01:21:23	AUS-POL	AUS	L	SB1	1
3	44.1	01:52:00	AUS-POL	AUS	L	SB1	1
1	86.44	00:35:34	AUS-POL	AUS	L	PZ2	2
1	63.5	00:49:41	AUS-POL	AUS	L	PZ2	2
3	33.12	01:31:56	AUS-POL	AUS	L	PZ2	2
1	78.4	00:32:15	AUS-POL	AUS	L	AT	2
1	56.64	00:32:23	AUS-POL	AUS	L	AT	2
1	70.76	00:39:36	AUS-POL	AUS	L	AT	2
1	94.86	00:48:08	AUS-POL	AUS	L	AT	2
1	23.72	00:48:49	AUS-POL	AUS	L	AT	2
2	94.86	01:03:05	AUS-POL	AUS	L	AT	2
2	70.76	01:08:28	AUS-POL	AUS	L	AT	2
3	56.64	01:53:25	AUS-POL	AUS	L	AT	2
1	70.76	00:39:35	AUS-POL	AUS	L	SB1	2
1	56.64	00:48:55	AUS-POL	AUS	L	SB1	2
2	63.5	00:56:30	AUS-POL	AUS	L	SB1	2
2	38.42	01:19:59	AUS-POL	AUS	L	SB1	2
2	28.22	01:20:08	AUS-POL	AUS	L	SB1	2
2	44.1	01:20:14	AUS-POL	AUS	L	SB1	2
3	70.76	01:53:24	AUS-POL	AUS	L	SB1	2
1	56.64	00:35:00	AUS-POL	AUS	L	SB2	2
1	70.76	00:35:34	AUS-POL	AUS	L	SB2	2
1	86.44	00:41:25	AUS-POL	AUS	L	SB2	2
3	28.22	01:39:24	AUS-POL	AUS	L	SB2	2
1	103.68	00:28:26	AUS-POL	AUS	L	PZ2	3
1	86.44	00:38:40	AUS-POL	AUS	L	PZ2	3
2	50.18	00:59:20	AUS-POL	AUS	L	AT	3
2	56.64	01:16:22	AUS-POL	AUS	L	AT	3
2	78.4	01:19:56	AUS-POL	AUS	L	AT	3
2	78.4	01:20:15	AUS-POL	AUS	L	AT	3
3	56.64	01:31:53	AUS-POL	AUS	L	AT	3
1	78.4	00:28:26	AUS-POL	AUS	L	SB1	3
2	63.5	01:16:17	AUS-POL	AUS	L	SB1	3
2	44.1	01:19:55	AUS-POL	AUS	L	SB1	3
2	38.42	01:20:18	AUS-POL	AUS	L	SB1	3
3	50.18	01:31:52	AUS-POL	AUS	L	SB1	3
3	63.5	01:32:55	AUS-POL	AUS	L	SB1	3
1	63.5	00:28:31	AUS-POL	AUS	L	PZ2	4
1	56.64	00:38:43	AUS-POL	AUS	L	PZ2	4
2	78.4	01:05:03	AUS-POL	AUS	L	PZ2	4
2	50.18	01:16:26	AUS-POL	AUS	L	PZ2	4
3	70.76	01:42:54	AUS-POL	AUS	L	PZ2	4
1	70.76	00:28:54	AUS-POL	AUS	L	AT	4
1	63.5	00:30:34	AUS-POL	AUS	L	AT	4
1	86.44	00:36:59	AUS-POL	AUS	L	AT	4
1	78.4	00:43:08	AUS-POL	AUS	L	AT	4
1	86.44	00:44:07	AUS-POL	AUS	L	AT	4
1	63.5	00:47:26	AUS-POL	AUS	L	AT	4
2	78.4	00:56:59	AUS-POL	AUS	L	AT	4
2	63.5	00:58:28	AUS-POL	AUS	L	AT	4
2	70.76	00:59:23	AUS-POL	AUS	L	AT	4
2	78.4	01:03:55	AUS-POL	AUS	L	AT	4
2	86.44	01:05:36	AUS-POL	AUS	L	AT	4
2	70.76	01:06:02	AUS-POL	AUS	L	AT	4
2	70.76	01:12:24	AUS-POL	AUS	L	AT	4
3	70.76	01:32:59	AUS-POL	AUS	L	AT	4
3	70.76	01:35:42	AUS-POL	AUS	L	AT	4
3	63.5	01:39:57	AUS-POL	AUS	L	AT	4
3	78.4	01:43:44	AUS-POL	AUS	L	AT	4
3	70.76	01:48:53	AUS-POL	AUS	L	AT	4
3	56.64	01:55:32	AUS-POL	AUS	L	AT	4
1	70.76	00:28:53	AUS-POL	AUS	L	SB1	4
1	86.44	00:31:38	AUS-POL	AUS	L	SB1	4
1	23.72	00:47:25	AUS-POL	AUS	L	SB1	4
2	70.76	00:55:44	AUS-POL	AUS	L	SB1	4
2	70.76	00:56:58	AUS-POL	AUS	L	SB1	4
2	63.5	01:05:02	AUS-POL	AUS	L	SB1	4
2	44.1	01:16:57	AUS-POL	AUS	L	SB1	4
3	70.76	01:33:48	AUS-POL	AUS	L	SB1	4
3	33.12	01:35:42	AUS-POL	AUS	L	SB1	4
3	56.64	01:41:48	AUS-POL	AUS	L	SB1	4
3	44.1	01:42:53	AUS-POL	AUS	L	SB1	4
3	63.5	01:43:43	AUS-POL	AUS	L	SB1	4
3	70.76	01:53:59	AUS-POL	AUS	L	SB1	4
1	56.64	00:36:59	AUS-POL	AUS	L	SB2	4
1	86.44	00:37:50	AUS-POL	AUS	L	SB2	4
1	56.64	00:51:01	AUS-POL	AUS	L	SB2	4
2	78.4	01:13:50	AUS-POL	AUS	L	SB2	4
2	44.1	01:14:42	AUS-POL	AUS	L	SB2	4
3	38.42	01:40:58	AUS-POL	AUS	L	SB2	4
1	103.68	00:35:49	BLG-CUB	BLG	L	PZ1	1
2	78.4	01:12:26	BLG-CUB	BLG	L	PZ1	1
3	70.76	01:30:56	BLG-CUB	BLG	L	PZ1	1
3	86.44	01:46:22	BLG-CUB	BLG	L	PZ1	1
1	70.76	00:23:37	BLG-CUB	BLG	L	PZ2	1
3	78.4	01:45:11	BLG-CUB	BLG	L	SB1	1
1	86.44	00:15:45	BLG-CUB	BLG	L	PZ1	2
1	56.64	00:28:47	BLG-CUB	BLG	L	PZ1	2
1	78.4	00:28:59	BLG-CUB	BLG	L	PZ1	2
2	86.44	00:49:01	BLG-CUB	BLG	L	PZ1	2
2	56.64	00:55:28	BLG-CUB	BLG	L	PZ1	2
2	63.5	01:13:07	BLG-CUB	BLG	L	PZ1	2
3	94.86	01:56:58	BLG-CUB	BLG	L	PZ1	2
1	78.4	00:21:25	BLG-CUB	BLG	L	PZ2	2
3	70.76	01:36:58	BLG-CUB	BLG	L	PZ2	2
3	56.64	01:52:17	BLG-CUB	BLG	L	PZ2	2
1	78.4	00:20:28	BLG-CUB	BLG	L	SB1	2
2	78.4	01:02:18	BLG-CUB	BLG	L	SB2	2
1	86.44	00:15:36	BLG-CUB	BLG	L	PZ1	3
1	86.44	00:24:53	BLG-CUB	BLG	L	PZ1	3
1	94.86	00:28:55	BLG-CUB	BLG	L	PZ1	3
1	86.44	00:38:44	BLG-CUB	BLG	L	PZ2	3
3	56.64	01:43:39	BLG-CUB	BLG	L	PZ2	3
1	103.68	00:19:06	BLG-CUB	BLG	L	PZ1	4
1	86.44	00:23:57	BLG-CUB	BLG	L	PZ1	4
1	103.68	00:32:11	BLG-CUB	BLG	L	PZ1	4
2	70.76	00:52:06	BLG-CUB	BLG	L	PZ1	4
2	63.5	00:57:21	BLG-CUB	BLG	L	PZ1	4
2	86.44	01:03:50	BLG-CUB	BLG	L	PZ1	4
2	78.4	01:05:49	BLG-CUB	BLG	L	PZ1	4
2	70.76	01:14:29	BLG-CUB	BLG	L	PZ1	4
3	70.76	01:25:59	BLG-CUB	BLG	L	PZ1	4
3	70.76	01:32:21	BLG-CUB	BLG	L	PZ1	4
3	86.44	01:32:52	BLG-CUB	BLG	L	PZ1	4
3	56.64	01:49:47	BLG-CUB	BLG	L	PZ1	4
3	78.4	01:56:07	BLG-CUB	BLG	L	PZ1	4
3	56.64	01:58:08	BLG-CUB	BLG	L	PZ1	4
1	70.76	00:19:53	BLG-CUB	BLG	L	PZ2	4
1	56.64	00:34:50	BLG-CUB	BLG	L	PZ2	4
2	56.64	00:56:44	BLG-CUB	BLG	L	PZ2	4
3	94.86	01:36:01	BLG-CUB	BLG	L	PZ2	4
3	94.86	01:39:06	BLG-CUB	BLG	L	PZ2	4
1	28.22	00:24:59	BLG-CUB	BLG	L	SB1	4
2	50.18	00:53:35	BLG-CUB	BLG	L	SB1	4
2	94.86	01:07:28	BLG-CUB	BLG	L	SB1	4
3	44.1	01:29:08	BLG-CUB	BLG	L	SB1	4
3	50.18	01:30:13	BLG-CUB	BLG	L	SB1	4
3	70.76	01:47:11	BLG-CUB	BLG	L	SB1	4
1	63.5	00:29:14	BLG-CUB	BLG	L	SB2	4
1	56.64	00:38:46	BLG-CUB	BLG	L	SB2	4
2	70.76	01:00:03	BLG-CUB	BLG	L	SB2	4
2	56.64	01:03:49	BLG-CUB	BLG	L	SB2	4
1	86.44	00:16:21	CUB-BLG	CUB	W	PZ1	1
1	94.86	00:26:29	CUB-BLG	CUB	W	PZ1	1
3	86.44	01:37:02	CUB-BLG	CUB	W	PZ1	1
1	70.76	00:17:47	CUB-BLG	CUB	W	PZ2	1
1	70.76	00:21:29	CUB-BLG	CUB	W	PZ2	1
1	70.76	00:15:49	CUB-BLG	CUB	W	AT	1
3	70.76	01:41:30	CUB-BLG	CUB	W	AT	1
3	70.76	01:50:51	CUB-BLG	CUB	W	AT	1
1	63.5	00:17:38	CUB-BLG	CUB	W	PZ1	2
1	86.44	00:19:02	CUB-BLG	CUB	W	PZ1	2
1	63.5	00:28:51	CUB-BLG	CUB	W	PZ1	2
1	78.4	00:29:02	CUB-BLG	CUB	W	PZ1	2
1	86.44	00:38:40	CUB-BLG	CUB	W	PZ1	2
3	63.5	01:35:58	CUB-BLG	CUB	W	PZ1	2
3	86.44	01:36:54	CUB-BLG	CUB	W	PZ1	2
1	78.4	00:40:01	CUB-BLG	CUB	W	PZ2	2
2	63.5	00:57:17	CUB-BLG	CUB	W	PZ2	2
3	78.4	01:44:17	CUB-BLG	CUB	W	PZ2	2
3	70.76	01:57:02	CUB-BLG	CUB	W	PZ2	2
1	78.4	00:15:42	CUB-BLG	CUB	W	AT	2
2	103.68	00:48:56	CUB-BLG	CUB	W	SB1	2
3	94.86	01:39:01	CUB-BLG	CUB	W	SB2	2
1	63.5	00:35:19	CUB-BLG	CUB	W	PZ1	3
2	78.4	00:51:35	CUB-BLG	CUB	W	PZ1	3
2	78.4	01:13:54	CUB-BLG	CUB	W	PZ1	3
1	70.76	00:39:54	CUB-BLG	CUB	W	PZ2	3
3	63.5	01:54:15	CUB-BLG	CUB	W	PZ2	3
3	63.5	01:51:17	CUB-BLG	CUB	W	AT	3
1	78.4	00:25:26	CUB-BLG	CUB	W	SB1	3
1	70.76	00:25:30	CUB-BLG	CUB	W	SB1	3
3	78.4	01:32:46	CUB-BLG	CUB	W	SB1	3
1	94.86	00:28:14	CUB-BLG	CUB	W	SB2	3
1	78.4	00:28:18	CUB-BLG	CUB	W	PZ1	4
1	86.44	00:35:23	CUB-BLG	CUB	W	PZ1	4
1	86.44	00:40:09	CUB-BLG	CUB	W	PZ1	4
2	78.4	01:01:50	CUB-BLG	CUB	W	PZ1	4
2	78.4	01:04:16	CUB-BLG	CUB	W	PZ1	4
3	94.86	01:25:35	CUB-BLG	CUB	W	PZ1	4
3	86.44	01:27:55	CUB-BLG	CUB	W	PZ1	4
3	78.4	01:34:29	CUB-BLG	CUB	W	PZ1	4
3	78.4	01:34:59	CUB-BLG	CUB	W	PZ1	4
1	78.4	00:20:31	CUB-BLG	CUB	W	PZ2	4
1	70.76	00:20:59	CUB-BLG	CUB	W	PZ2	4
1	63.5	00:22:55	CUB-BLG	CUB	W	PZ2	4
1	78.4	00:30:34	CUB-BLG	CUB	W	PZ2	4
1	78.4	00:34:26	CUB-BLG	CUB	W	PZ2	4
1	86.44	00:41:13	CUB-BLG	CUB	W	PZ2	4
1	86.44	00:45:11	CUB-BLG	CUB	W	PZ2	4
2	63.5	00:53:12	CUB-BLG	CUB	W	PZ2	4
2	70.76	00:55:31	CUB-BLG	CUB	W	PZ2	4
2	78.4	01:02:22	CUB-BLG	CUB	W	PZ2	4
2	94.86	01:06:12	CUB-BLG	CUB	W	PZ2	4
2	50.18	01:13:10	CUB-BLG	CUB	W	PZ2	4
3	70.76	01:30:38	CUB-BLG	CUB	W	PZ2	4
3	63.5	01:33:18	CUB-BLG	CUB	W	PZ2	4
3	70.76	01:42:43	CUB-BLG	CUB	W	PZ2	4
3	15.88	01:47:47	CUB-BLG	CUB	W	PZ2	4
3	86.44	01:51:21	CUB-BLG	CUB	W	PZ2	4
3	56.64	01:52:21	CUB-BLG	CUB	W	PZ2	4
3	70.76	01:57:40	CUB-BLG	CUB	W	PZ2	4
1	86.44	00:25:39	CUB-BLG	CUB	W	AT	4
1	63.5	00:31:43	CUB-BLG	CUB	W	AT	4
2	103.68	00:49:03	CUB-BLG	CUB	W	AT	4
2	86.44	01:00:33	CUB-BLG	CUB	W	AT	4
3	56.64	01:29:47	CUB-BLG	CUB	W	AT	4
3	63.5	01:44:48	CUB-BLG	CUB	W	AT	4
3	86.44	01:49:06	CUB-BLG	CUB	W	AT	4
3	56.64	01:56:35	CUB-BLG	CUB	W	AT	4
3	70.76	01:58:32	CUB-BLG	CUB	W	AT	4
2	78.4	00:59:39	CUB-BLG	CUB	W	SB1	4
2	50.18	01:07:04	CUB-BLG	CUB	W	SB1	4
2	23.72	01:13:57	CUB-BLG	CUB	W	SB1	4
1	63.5	00:27:45	CUB-BLG	CUB	W	SB2	4
2	78.4	00:51:39	CUB-BLG	CUB	W	SB2	4
2	78.4	01:14:52	CUB-BLG	CUB	W	SB2	4
3	78.4	01:38:12	CUB-BLG	CUB	W	SB2	4
3	78.4	01:54:19	CUB-BLG	CUB	W	SB2	4
3	56.64	01:55:23	CUB-BLG	CUB	W	SB2	4
2	56.64	00:55:43	FIN-RUS	FIN	L	PZ1	1
3	70.76	01:29:17	FIN-RUS	FIN	L	PZ1	1
1	63.5	00:30:24	FIN-RUS	FIN	L	PZ2	1
1	50.18	00:41:15	FIN-RUS	FIN	L	PZ2	1
2	86.44	01:10:40	FIN-RUS	FIN	L	PZ2	1
3	78.4	01:26:01	FIN-RUS	FIN	L	PZ2	1
3	94.86	01:34:42	FIN-RUS	FIN	L	PZ2	1
1	78.4	00:26:53	FIN-RUS	FIN	L	AT	1
1	103.68	00:28:53	FIN-RUS	FIN	L	AT	1
1	63.5	00:33:27	FIN-RUS	FIN	L	AT	1
2	70.76	00:59:15	FIN-RUS	FIN	L	AT	1
3	78.4	01:24:44	FIN-RUS	FIN	L	AT	1
3	78.4	01:32:19	FIN-RUS	FIN	L	AT	1
1	94.86	00:26:21	FIN-RUS	FIN	L	SB1	1
1	56.64	00:23:53	FIN-RUS	FIN	L	PZ1	2
1	70.76	00:24:48	FIN-RUS	FIN	L	PZ1	2
2	86.44	00:48:35	FIN-RUS	FIN	L	PZ1	2
1	78.4	00:24:02	FIN-RUS	FIN	L	PZ2	2
1	63.5	00:30:59	FIN-RUS	FIN	L	PZ2	2
2	70.76	00:49:45	FIN-RUS	FIN	L	PZ2	2
2	70.76	00:59:47	FIN-RUS	FIN	L	PZ2	2
2	63.5	01:11:19	FIN-RUS	FIN	L	PZ2	2
3	86.44	01:52:16	FIN-RUS	FIN	L	PZ2	2
3	63.5	01:53:11	FIN-RUS	FIN	L	PZ2	2
1	86.44	00:23:23	FIN-RUS	FIN	L	AT	2
1	70.76	00:24:38	FIN-RUS	FIN	L	AT	2
1	94.86	00:26:45	FIN-RUS	FIN	L	AT	2
1	63.5	00:40:05	FIN-RUS	FIN	L	AT	2
2	86.44	00:46:08	FIN-RUS	FIN	L	AT	2
2	70.76	00:48:39	FIN-RUS	FIN	L	AT	2
2	70.76	00:49:37	FIN-RUS	FIN	L	AT	2
2	132.5	00:57:45	FIN-RUS	FIN	L	AT	2
3	86.44	01:37:58	FIN-RUS	FIN	L	AT	2
3	78.4	01:40:58	FIN-RUS	FIN	L	AT	2
3	86.44	01:54:31	FIN-RUS	FIN	L	AT	2
1	86.44	00:27:20	FIN-RUS	FIN	L	SB1	2
2	94.86	01:08:47	FIN-RUS	FIN	L	SB2	2
3	50.18	01:41:49	FIN-RUS	FIN	L	SB2	2
2	38.42	01:06:58	FIN-RUS	FIN	L	PZ1	3
3	63.5	01:29:08	FIN-RUS	FIN	L	PZ1	3
3	63.5	01:38:06	FIN-RUS	FIN	L	PZ1	3
1	63.5	00:26:18	FIN-RUS	FIN	L	PZ2	3
1	94.86	00:30:20	FIN-RUS	FIN	L	PZ2	3
2	94.86	01:10:36	FIN-RUS	FIN	L	PZ2	3
1	63.5	00:32:54	FIN-RUS	FIN	L	AT	3
2	78.4	01:12:44	FIN-RUS	FIN	L	AT	3
1	103.68	00:32:58	FIN-RUS	FIN	L	PZ1	4
1	70.76	00:37:25	FIN-RUS	FIN	L	PZ1	4
1	86.44	00:42:05	FIN-RUS	FIN	L	PZ1	4
2	103.68	01:00:45	FIN-RUS	FIN	L	PZ1	4
2	63.5	01:09:28	FIN-RUS	FIN	L	PZ1	4
3	78.4	01:51:12	FIN-RUS	FIN	L	PZ1	4
1	86.44	00:22:32	FIN-RUS	FIN	L	PZ2	4
1	70.76	00:39:33	FIN-RUS	FIN	L	PZ2	4
2	86.44	00:49:52	FIN-RUS	FIN	L	PZ2	4
2	94.86	00:51:17	FIN-RUS	FIN	L	PZ2	4
2	86.44	00:58:30	FIN-RUS	FIN	L	PZ2	4
3	50.18	01:28:24	FIN-RUS	FIN	L	PZ2	4
3	78.4	01:33:51	FIN-RUS	FIN	L	PZ2	4
1	70.76	00:32:27	FIN-RUS	FIN	L	AT	4
1	122.5	00:40:11	FIN-RUS	FIN	L	AT	4
2	94.86	00:46:17	FIN-RUS	FIN	L	AT	4
2	70.76	00:54:12	FIN-RUS	FIN	L	AT	4
2	94.86	01:04:33	FIN-RUS	FIN	L	AT	4
2	78.4	01:07:02	FIN-RUS	FIN	L	AT	4
3	112.9	01:25:32	FIN-RUS	FIN	L	AT	4
3	94.86	01:29:46	FIN-RUS	FIN	L	AT	4
3	103.68	01:50:04	FIN-RUS	FIN	L	AT	4
3	86.44	01:53:43	FIN-RUS	FIN	L	AT	4
2	70.76	01:11:55	FIN-RUS	FIN	L	SB1	4
3	78.4	01:26:27	FIN-RUS	FIN	L	SB1	4
3	103.68	01:36:42	FIN-RUS	FIN	L	SB1	4
3	94.86	01:41:25	FIN-RUS	FIN	L	SB1	4
1	44.1	00:38:29	FIN-RUS	FIN	L	SB2	4
3	56.64	01:28:24	FIN-RUS	FIN	L	SB2	4
1	50.18	00:20:49	POL-ARG	POL	W	PZ1	1
1	38.42	00:23:34	POL-ARG	POL	W	PZ1	1
3	50.18	01:26:03	POL-ARG	POL	W	PZ1	1
3	70.76	01:36:01	POL-ARG	POL	W	PZ1	1
2	70.76	01:03:40	POL-ARG	POL	W	PZ2	1
3	78.4	01:31:39	POL-ARG	POL	W	PZ2	1
1	86.44	00:26:24	POL-ARG	POL	W	AT	1
1	56.64	00:36:17	POL-ARG	POL	W	AT	1
2	94.86	00:55:42	POL-ARG	POL	W	AT	1
3	63.5	01:41:55	POL-ARG	POL	W	AT	1
3	94.86	01:53:17	POL-ARG	POL	W	AT	1
2	44.1	00:59:07	POL-ARG	POL	W	PZ1	2
3	70.76	01:52:10	POL-ARG	POL	W	PZ1	2
1	70.76	00:24:38	POL-ARG	POL	W	PZ2	2
1	78.4	00:37:13	POL-ARG	POL	W	PZ2	2
1	63.5	00:38:14	POL-ARG	POL	W	PZ2	2
3	70.76	01:33:57	POL-ARG	POL	W	PZ2	2
3	50.18	01:50:31	POL-ARG	POL	W	PZ2	2
1	50.18	00:20:41	POL-ARG	POL	W	AT	2
2	94.86	01:10:30	POL-ARG	POL	W	AT	2
3	56.64	01:34:06	POL-ARG	POL	W	AT	2
2	86.44	00:53:48	POL-ARG	POL	W	SB2	2
2	56.64	00:53:54	POL-ARG	POL	W	PZ1	3
3	44.1	01:54:53	POL-ARG	POL	W	PZ1	3
1	78.4	00:42:30	POL-ARG	POL	W	AT	3
3	70.76	01:35:13	POL-ARG	POL	W	AT	3
3	50.18	01:38:04	POL-ARG	POL	W	AT	3
2	78.4	00:54:44	POL-ARG	POL	W	SB2	3
3	70.76	01:49:52	POL-ARG	POL	W	SB2	3
1	70.76	00:31:33	POL-ARG	POL	W	PZ1	4
1	33.12	00:33:44	POL-ARG	POL	W	PZ1	4
1	70.76	00:39:50	POL-ARG	POL	W	PZ1	4
1	63.5	00:41:37	POL-ARG	POL	W	PZ1	4
1	78.4	00:43:53	POL-ARG	POL	W	PZ1	4
2	44.1	00:51:10	POL-ARG	POL	W	PZ1	4
2	78.4	01:09:31	POL-ARG	POL	W	PZ1	4
2	70.76	01:11:00	POL-ARG	POL	W	PZ1	4
2	50.18	01:11:53	POL-ARG	POL	W	PZ1	4
3	50.18	01:30:42	POL-ARG	POL	W	PZ1	4
3	63.5	01:34:15	POL-ARG	POL	W	PZ1	4
3	50.18	01:39:55	POL-ARG	POL	W	PZ1	4
3	44.1	01:45:26	POL-ARG	POL	W	PZ1	4
3	63.5	01:48:39	POL-ARG	POL	W	PZ1	4
1	78.4	00:21:28	POL-ARG	POL	W	PZ2	4
1	78.4	00:26:51	POL-ARG	POL	W	PZ2	4
1	103.68	00:28:45	POL-ARG	POL	W	PZ2	4
2	86.44	00:56:07	POL-ARG	POL	W	PZ2	4
3	63.5	01:29:34	POL-ARG	POL	W	PZ2	4
1	63.5	00:28:18	POL-ARG	POL	W	AT	4
1	50.18	00:30:35	POL-ARG	POL	W	AT	4
2	70.76	00:50:00	POL-ARG	POL	W	AT	4
2	70.76	00:50:33	POL-ARG	POL	W	AT	4
2	63.5	00:58:01	POL-ARG	POL	W	AT	4
3	70.76	01:24:59	POL-ARG	POL	W	AT	4
3	70.76	01:25:33	POL-ARG	POL	W	AT	4
3	56.64	01:38:07	POL-ARG	POL	W	AT	4
3	78.4	01:42:22	POL-ARG	POL	W	AT	4
3	86.44	01:44:28	POL-ARG	POL	W	AT	4
1	78.4	00:29:42	POL-ARG	POL	W	SB1	4
2	86.44	00:48:41	POL-ARG	POL	W	SB1	4
2	78.4	01:00:59	POL-ARG	POL	W	SB1	4
2	70.76	01:06:59	POL-ARG	POL	W	SB1	4
3	94.86	01:47:36	POL-ARG	POL	W	SB1	4
1	70.76	00:22:55	POL-ARG	POL	W	SB2	4
1	86.44	00:24:00	POL-ARG	POL	W	SB2	4
1	94.86	00:38:52	POL-ARG	POL	W	SB2	4
2	112.9	01:01:58	POL-ARG	POL	W	SB2	4
3	78.4	01:49:56	POL-ARG	POL	W	SB2	4
3	50.18	01:34:23	POL-AUS	POL	W	PZ1	1
3	78.4	01:44:09	POL-AUS	POL	W	PZ1	1
1	50.18	00:29:19	POL-AUS	POL	W	PZ2	1
2	56.64	01:06:49	POL-AUS	POL	W	SB1	1
2	70.76	00:59:47	POL-AUS	POL	W	SB2	1
3	50.18	01:57:25	POL-AUS	POL	W	SB2	1
1	86.44	00:32:02	POL-AUS	POL	W	PZ1	2
1	86.44	00:48:45	POL-AUS	POL	W	PZ1	2
2	86.44	01:03:10	POL-AUS	POL	W	PZ1	2
2	63.5	01:12:55	POL-AUS	POL	W	PZ1	2
3	86.44	01:53:28	POL-AUS	POL	W	PZ1	2
1	33.12	00:32:02	POL-AUS	POL	W	PZ2	2
1	28.22	00:47:57	POL-AUS	POL	W	PZ2	2
2	56.64	00:55:17	POL-AUS	POL	W	PZ2	2
3	50.18	01:40:56	POL-AUS	POL	W	PZ2	2
1	94.86	00:30:29	POL-AUS	POL	W	AT	2
1	70.76	00:32:09	POL-AUS	POL	W	AT	2
1	122.5	00:44:03	POL-AUS	POL	W	AT	2
1	78.4	00:48:04	POL-AUS	POL	W	AT	2
1	103.68	00:49:37	POL-AUS	POL	W	AT	2
2	103.68	01:03:01	POL-AUS	POL	W	AT	2
2	94.86	01:05:31	POL-AUS	POL	W	AT	2
2	78.4	01:08:32	POL-AUS	POL	W	AT	2
3	70.76	01:50:06	POL-AUS	POL	W	SB1	2
1	78.4	00:43:59	POL-AUS	POL	W	SB2	2
2	78.4	01:12:21	POL-AUS	POL	W	SB2	2
3	78.4	01:36:05	POL-AUS	POL	W	SB2	2
2	23.72	01:20:11	POL-AUS	POL	W	PZ1	3
1	78.4	00:47:49	POL-AUS	POL	W	PZ2	3
3	23.72	01:32:01	POL-AUS	POL	W	PZ2	3
3	70.76	01:42:19	POL-AUS	POL	W	PZ2	3
1	78.4	00:35:38	POL-AUS	POL	W	AT	3
1	56.64	00:47:52	POL-AUS	POL	W	AT	3
2	122.5	01:15:04	POL-AUS	POL	W	AT	3
3	94.86	01:34:18	POL-AUS	POL	W	AT	3
1	86.44	00:33:25	POL-AUS	POL	W	PZ1	4
1	70.76	00:39:39	POL-AUS	POL	W	PZ1	4
1	70.76	00:48:12	POL-AUS	POL	W	PZ1	4
2	63.5	00:56:06	POL-AUS	POL	W	PZ1	4
2	78.4	00:58:49	POL-AUS	POL	W	PZ1	4
2	44.1	01:07:59	POL-AUS	POL	W	PZ1	4
2	70.76	01:13:02	POL-AUS	POL	W	PZ1	4
2	33.12	01:20:55	POL-AUS	POL	W	PZ1	4
3	70.76	01:36:33	POL-AUS	POL	W	PZ1	4
3	94.86	01:43:17	POL-AUS	POL	W	PZ1	4
1	56.64	00:35:04	POL-AUS	POL	W	PZ2	4
1	56.64	00:35:42	POL-AUS	POL	W	PZ2	4
1	78.4	00:37:24	POL-AUS	POL	W	PZ2	4
1	103.68	00:40:55	POL-AUS	POL	W	PZ2	4
1	70.76	00:46:41	POL-AUS	POL	W	PZ2	4
1	86.44	00:50:12	POL-AUS	POL	W	PZ2	4
2	44.1	01:08:39	POL-AUS	POL	W	PZ2	4
2	63.5	01:14:15	POL-AUS	POL	W	PZ2	4
3	86.44	01:33:23	POL-AUS	POL	W	PZ2	4
3	78.4	01:37:08	POL-AUS	POL	W	PZ2	4
3	94.86	01:39:28	POL-AUS	POL	W	PZ2	4
3	78.4	01:42:23	POL-AUS	POL	W	PZ2	4
3	70.76	01:48:24	POL-AUS	POL	W	PZ2	4
3	56.64	01:49:16	POL-AUS	POL	W	PZ2	4
1	103.68	00:40:09	POL-AUS	POL	W	AT	4
1	94.86	00:41:30	POL-AUS	POL	W	AT	4
1	86.44	00:48:59	POL-AUS	POL	W	AT	4
2	86.44	00:56:33	POL-AUS	POL	W	AT	4
2	103.68	01:07:29	POL-AUS	POL	W	AT	4
2	86.44	01:10:22	POL-AUS	POL	W	AT	4
3	70.76	01:32:04	POL-AUS	POL	W	AT	4
3	112.9	01:40:25	POL-AUS	POL	W	AT	4
3	94.86	01:50:39	POL-AUS	POL	W	AT	4
1	78.4	00:30:59	POL-AUS	POL	W	SB1	4
1	56.64	00:38:15	POL-AUS	POL	W	SB1	4
2	103.68	01:06:25	POL-AUS	POL	W	SB1	4
2	33.12	01:18:13	POL-AUS	POL	W	SB1	4
3	23.72	01:32:33	POL-AUS	POL	W	SB1	4
3	50.18	01:34:50	POL-AUS	POL	W	SB1	4
3	15.88	01:41:24	POL-AUS	POL	W	SB1	4
1	78.4	00:40:55	POL-AUS	POL	W	SB2	4
1	50.18	00:44:33	POL-AUS	POL	W	SB2	4
2	94.86	00:58:49	POL-AUS	POL	W	SB2	4
2	86.44	01:07:09	POL-AUS	POL	W	SB2	4
2	94.86	01:07:28	POL-AUS	POL	W	SB2	4
2	86.44	01:08:38	POL-AUS	POL	W	SB2	4
2	94.86	01:10:22	POL-AUS	POL	W	SB2	4
2	78.4	01:13:01	POL-AUS	POL	W	SB2	4
2	94.86	01:14:14	POL-AUS	POL	W	SB2	4
3	78.4	01:36:32	POL-AUS	POL	W	SB2	4
3	78.4	01:37:07	POL-AUS	POL	W	SB2	4
3	50.18	01:40:24	POL-AUS	POL	W	SB2	4
3	23.72	01:44:29	POL-AUS	POL	W	SB2	4
3	78.4	01:48:23	POL-AUS	POL	W	SB2	4
3	63.5	01:55:01	POL-AUS	POL	W	SB2	4
3	50.18	01:57:44	POL-AUS	POL	W	SB2	4
2	63.5	00:46:47	RUS-FIN	RUS	W	PZ1	1
2	56.64	00:47:18	RUS-FIN	RUS	W	PZ1	1
3	94.86	01:37:08	RUS-FIN	RUS	W	PZ2	1
3	50.18	01:52:20	RUS-FIN	RUS	W	PZ2	1
2	78.4	01:13:25	RUS-FIN	RUS	W	AT	1
1	86.44	00:32:51	RUS-FIN	RUS	W	PZ1	2
2	70.76	01:09:24	RUS-FIN	RUS	W	PZ1	2
3	70.76	01:38:02	RUS-FIN	RUS	W	PZ1	2
3	70.76	01:41:46	RUS-FIN	RUS	W	PZ1	2
3	70.76	01:50:33	RUS-FIN	RUS	W	PZ1	2
2	86.44	00:49:41	RUS-FIN	RUS	W	PZ2	2
3	63.5	01:24:39	RUS-FIN	RUS	W	PZ2	2
3	86.44	01:25:56	RUS-FIN	RUS	W	PZ2	2
1	78.4	00:39:59	RUS-FIN	RUS	W	AT	2
2	70.76	00:46:12	RUS-FIN	RUS	W	AT	2
2	56.64	00:49:48	RUS-FIN	RUS	W	AT	2
2	63.5	00:59:10	RUS-FIN	RUS	W	AT	2
2	78.4	01:06:54	RUS-FIN	RUS	W	AT	2
3	63.5	01:32:15	RUS-FIN	RUS	W	AT	2
2	94.86	01:11:16	RUS-FIN	RUS	W	SB1	2
1	56.64	00:26:49	RUS-FIN	RUS	W	SB2	2
2	70.76	00:52:37	RUS-FIN	RUS	W	PZ1	3
2	56.64	01:08:51	RUS-FIN	RUS	W	PZ1	3
1	38.42	00:24:42	RUS-FIN	RUS	W	PZ2	3
2	70.76	00:59:07	RUS-FIN	RUS	W	PZ2	3
2	78.4	01:13:22	RUS-FIN	RUS	W	PZ2	3
3	12.54	01:24:35	RUS-FIN	RUS	W	PZ2	3
3	70.76	01:24:35	RUS-FIN	RUS	W	AT	3
1	78.4	00:37:53	RUS-FIN	RUS	W	SB1	3
2	33.12	01:05:59	RUS-FIN	RUS	W	SB2	3
3	103.68	01:27:46	RUS-FIN	RUS	W	SB2	3
1	63.5	00:38:00	RUS-FIN	RUS	W	PZ1	4
2	50.18	00:52:42	RUS-FIN	RUS	W	PZ1	4
2	19.6	01:03:15	RUS-FIN	RUS	W	PZ1	4
3	63.5	01:27:50	RUS-FIN	RUS	W	PZ1	4
3	63.5	01:41:52	RUS-FIN	RUS	W	PZ1	4
1	56.64	00:24:06	RUS-FIN	RUS	W	PZ2	4
1	44.1	00:24:51	RUS-FIN	RUS	W	PZ2	4
1	63.5	00:27:24	RUS-FIN	RUS	W	PZ2	4
1	70.76	00:31:02	RUS-FIN	RUS	W	PZ2	4
1	63.5	00:31:25	RUS-FIN	RUS	W	PZ2	4
1	103.68	00:42:30	RUS-FIN	RUS	W	PZ2	4
2	63.5	00:48:43	RUS-FIN	RUS	W	PZ2	4
2	70.76	01:12:18	RUS-FIN	RUS	W	PZ2	4
3	70.76	01:38:12	RUS-FIN	RUS	W	PZ2	4
3	50.18	01:38:43	RUS-FIN	RUS	W	PZ2	4
3	56.64	01:50:40	RUS-FIN	RUS	W	PZ2	4
3	78.4	01:52:46	RUS-FIN	RUS	W	PZ2	4
1	63.5	00:22:05	RUS-FIN	RUS	W	AT	4
1	94.86	00:22:58	RUS-FIN	RUS	W	AT	4
1	56.64	00:37:02	RUS-FIN	RUS	W	AT	4
2	78.4	00:50:21	RUS-FIN	RUS	W	AT	4
2	44.1	00:55:13	RUS-FIN	RUS	W	AT	4
2	112.9	01:07:27	RUS-FIN	RUS	W	AT	4
2	86.44	01:10:03	RUS-FIN	RUS	W	AT	4
2	70.76	01:11:23	RUS-FIN	RUS	W	AT	4
3	70.76	01:37:33	RUS-FIN	RUS	W	AT	4
3	78.4	01:54:58	RUS-FIN	RUS	W	AT	4
1	78.4	00:39:06	RUS-FIN	RUS	W	SB1	4
2	63.5	00:54:42	RUS-FIN	RUS	W	SB1	4
2	70.76	00:57:51	RUS-FIN	RUS	W	SB1	4
2	50.18	01:08:19	RUS-FIN	RUS	W	SB1	4
3	94.86	01:49:38	RUS-FIN	RUS	W	SB1	4
3	86.44	01:51:48	RUS-FIN	RUS	W	SB1	4
1	38.42	00:23:26	RUS-FIN	RUS	W	SB2	4
1	38.42	00:40:50	RUS-FIN	RUS	W	SB2	4
2	70.76	00:47:48	RUS-FIN	RUS	W	SB2	4
2	19.6	00:48:14	RUS-FIN	RUS	W	SB2	4
2	44.1	01:00:21	RUS-FIN	RUS	W	SB2	4
3	78.4	01:26:59	RUS-FIN	RUS	W	SB2	4
3	56.64	01:41:02	RUS-FIN	RUS	W	SB2	4
3	9.6	01:53:15	RUS-FIN	RUS	W	SB2	4

## Sheet: Block
Set	Height	CZAS	MECZ	Team	Score	Player	Ez
1	50.18	00:22:55	ARG-POL	ARG	L	PZ1	1
1	70.76	00:30:35	ARG-POL	ARG	L	PZ1	1
1	44.1	00:33:44	ARG-POL	ARG	L	PZ1	1
1	56.64	00:43:53	ARG-POL	ARG	L	PZ1	1
2	38.42	00:50:00	ARG-POL	ARG	L	PZ1	1
2	33.12	00:50:33	ARG-POL	ARG	L	PZ1	1
2	50.18	00:53:57	ARG-POL	ARG	L	PZ1	1
2	44.1	01:01:58	ARG-POL	ARG	L	PZ1	1
2	50.18	01:11:00	ARG-POL	ARG	L	PZ1	1
3	56.64	01:29:34	ARG-POL	ARG	L	PZ1	1
3	63.5	01:30:42	ARG-POL	ARG	L	PZ1	1
3	56.64	01:48:39	ARG-POL	ARG	L	PZ1	1
1	63.5	00:28:45	ARG-POL	ARG	L	PZ2	1
2	38.42	00:48:41	ARG-POL	ARG	L	PZ2	1
2	56.64	00:58:02	ARG-POL	ARG	L	PZ2	1
3	63.5	01:42:22	ARG-POL	ARG	L	PZ2	1
1	38.42	00:28:18	ARG-POL	ARG	L	AT	1
1	23.72	00:39:50	ARG-POL	ARG	L	AT	1
1	28.22	00:41:37	ARG-POL	ARG	L	AT	1
2	33.12	00:51:10	ARG-POL	ARG	L	AT	1
2	33.12	01:06:59	ARG-POL	ARG	L	AT	1
2	50.18	01:09:31	ARG-POL	ARG	L	AT	1
2	44.1	01:11:00	ARG-POL	ARG	L	AT	1
2	38.42	01:11:53	ARG-POL	ARG	L	AT	1
3	19.6	01:28:36	ARG-POL	ARG	L	AT	1
3	50.18	01:39:55	ARG-POL	ARG	L	AT	1
3	50.18	01:48:39	ARG-POL	ARG	L	AT	1
3	44.1	01:52:10	ARG-POL	ARG	L	AT	1
1	56.64	00:21:27	ARG-POL	ARG	L	SB1	1
1	50.18	00:22:55	ARG-POL	ARG	L	SB1	1
1	15.88	00:24:01	ARG-POL	ARG	L	SB1	1
1	44.1	00:30:35	ARG-POL	ARG	L	SB1	1
1	28.22	00:31:33	ARG-POL	ARG	L	SB1	1
1	44.1	00:33:44	ARG-POL	ARG	L	SB1	1
2	38.42	00:56:07	ARG-POL	ARG	L	SB1	1
2	50.18	01:01:58	ARG-POL	ARG	L	SB1	1
2	50.18	01:03:40	ARG-POL	ARG	L	SB1	1
2	56.64	01:11:00	ARG-POL	ARG	L	SB1	1
2	50.18	01:11:53	ARG-POL	ARG	L	SB1	1
3	63.5	01:29:34	ARG-POL	ARG	L	SB1	1
3	56.64	01:30:42	ARG-POL	ARG	L	SB1	1
3	44.1	01:39:55	ARG-POL	ARG	L	SB1	1
3	50.18	01:42:23	ARG-POL	ARG	L	SB1	1
3	44.1	01:49:56	ARG-POL	ARG	L	SB1	1
1	38.42	00:26:51	ARG-POL	ARG	L	SB2	1
1	50.18	00:28:18	ARG-POL	ARG	L	SB2	1
1	56.64	00:28:45	ARG-POL	ARG	L	SB2	1
1	50.18	00:29:42	ARG-POL	ARG	L	SB2	1
1	19.6	00:38:52	ARG-POL	ARG	L	SB2	1
1	44.1	00:39:50	ARG-POL	ARG	L	SB2	1
1	23.72	00:41:37	ARG-POL	ARG	L	SB2	1
2	28.22	00:48:41	ARG-POL	ARG	L	SB2	1
2	33.12	00:50:00	ARG-POL	ARG	L	SB2	1
2	33.12	00:50:33	ARG-POL	ARG	L	SB2	1
2	44.1	00:51:10	ARG-POL	ARG	L	SB2	1
2	63.5	00:58:02	ARG-POL	ARG	L	SB2	1
2	19.6	01:00:59	ARG-POL	ARG	L	SB2	1
2	50.18	01:06:59	ARG-POL	ARG	L	SB2	1
2	56.64	01:09:31	ARG-POL	ARG	L	SB2	1
3	12.54	01:24:59	ARG-POL	ARG	L	SB2	1
3	38.42	01:34:15	ARG-POL	ARG	L	SB2	1
3	44.1	01:44:28	ARG-POL	ARG	L	SB2	1
3	38.42	01:45:27	ARG-POL	ARG	L	SB2	1
3	44.1	01:47:36	ARG-POL	ARG	L	SB2	1
3	38.42	01:48:39	ARG-POL	ARG	L	SB2	1
1	70.76	00:42:31	ARG-POL	ARG	L	PZ1	2
3	56.64	01:38:04	ARG-POL	ARG	L	PZ1	2
1	44.1	00:24:35	ARG-POL	ARG	L	PZ2	2
1	23.72	00:26:24	ARG-POL	ARG	L	PZ2	2
1	63.5	00:28:18	ARG-POL	ARG	L	PZ2	2
3	86.44	01:35:13	ARG-POL	ARG	L	PZ2	2
1	33.12	00:42:31	ARG-POL	ARG	L	AT	2
1	23.72	00:24:35	ARG-POL	ARG	L	SB1	2
1	78.4	00:42:31	ARG-POL	ARG	L	SB1	2
2	38.42	00:54:45	ARG-POL	ARG	L	SB1	2
3	50.18	01:49:52	ARG-POL	ARG	L	SB1	2
3	63.5	01:38:04	ARG-POL	ARG	L	SB2	2
1	63.5	00:20:41	ARG-POL	ARG	L	PZ1	3
2	50.18	01:10:30	ARG-POL	ARG	L	PZ1	3
1	56.64	00:38:14	ARG-POL	ARG	L	PZ2	3
2	44.1	00:54:45	ARG-POL	ARG	L	PZ2	3
2	38.42	00:59:07	ARG-POL	ARG	L	PZ2	3
3	70.76	01:33:57	ARG-POL	ARG	L	PZ2	3
1	56.64	00:20:41	ARG-POL	ARG	L	AT	3
3	33.12	01:50:31	ARG-POL	ARG	L	AT	3
3	50.18	01:54:53	ARG-POL	ARG	L	AT	3
1	70.76	00:20:41	ARG-POL	ARG	L	SB1	3
1	44.1	00:24:38	ARG-POL	ARG	L	SB1	3
1	44.1	00:37:14	ARG-POL	ARG	L	SB1	3
2	23.72	00:54:47	ARG-POL	ARG	L	SB1	3
2	38.42	01:10:31	ARG-POL	ARG	L	SB1	3
3	63.5	01:50:31	ARG-POL	ARG	L	SB1	3
3	33.12	01:52:10	ARG-POL	ARG	L	SB1	3
1	44.1	00:38:14	ARG-POL	ARG	L	SB2	3
3	44.1	01:33:57	ARG-POL	ARG	L	SB2	3
3	44.1	01:34:06	ARG-POL	ARG	L	SB2	3
3	44.1	01:54:53	ARG-POL	ARG	L	SB2	3
3	56.64	01:41:55	ARG-POL	ARG	L	PZ1	4
1	50.18	00:18:40	ARG-POL	ARG	L	PZ2	4
1	50.18	00:36:17	ARG-POL	ARG	L	PZ2	4
2	78.4	00:55:42	ARG-POL	ARG	L	PZ2	4
3	33.12	01:26:03	ARG-POL	ARG	L	PZ2	4
3	56.64	01:31:39	ARG-POL	ARG	L	PZ2	4
3	56.64	01:36:02	ARG-POL	ARG	L	PZ2	4
1	50.18	00:20:49	ARG-POL	ARG	L	AT	4
2	112.9	01:07:33	ARG-POL	ARG	L	AT	4
3	50.18	01:36:02	ARG-POL	ARG	L	AT	4
3	44.1	01:53:17	ARG-POL	ARG	L	AT	4
1	50.18	00:20:49	ARG-POL	ARG	L	SB1	4
1	50.18	00:23:34	ARG-POL	ARG	L	SB1	4
1	63.5	00:43:53	ARG-POL	ARG	L	SB1	4
2	50.18	00:55:42	ARG-POL	ARG	L	SB1	4
3	44.1	01:31:39	ARG-POL	ARG	L	SB1	4
3	56.64	01:41:55	ARG-POL	ARG	L	SB1	4
3	44.1	01:28:09	ARG-POL	ARG	L	SB2	4
3	56.64	01:36:02	ARG-POL	ARG	L	SB2	4
3	56.64	01:53:17	ARG-POL	ARG	L	SB2	4
1	44.1	00:48:12	AUS-POL	AUS	L	PZ2	1
2	70.76	00:56:06	AUS-POL	AUS	L	PZ2	1
2	70.76	01:15:05	AUS-POL	AUS	L	PZ2	1
2	56.64	01:20:55	AUS-POL	AUS	L	PZ2	1
3	56.64	01:32:04	AUS-POL	AUS	L	PZ2	1
3	33.12	01:32:34	AUS-POL	AUS	L	PZ2	1
3	63.5	01:33:23	AUS-POL	AUS	L	PZ2	1
3	63.5	01:40:25	AUS-POL	AUS	L	PZ2	1
3	78.4	01:42:23	AUS-POL	AUS	L	PZ2	1
1	63.5	00:40:56	AUS-POL	AUS	L	AT	1
1	103.68	00:48:59	AUS-POL	AUS	L	AT	1
1	33.12	00:50:12	AUS-POL	AUS	L	AT	1
2	19.6	00:56:06	AUS-POL	AUS	L	AT	1
2	56.64	00:56:33	AUS-POL	AUS	L	AT	1
2	50.18	00:58:49	AUS-POL	AUS	L	AT	1
3	38.42	01:36:33	AUS-POL	AUS	L	AT	1
3	56.64	01:37:08	AUS-POL	AUS	L	AT	1
3	63.5	01:43:18	AUS-POL	AUS	L	AT	1
3	56.64	01:50:40	AUS-POL	AUS	L	AT	1
1	38.42	00:31:00	AUS-POL	AUS	L	SB1	1
1	38.42	00:38:15	AUS-POL	AUS	L	SB1	1
1	33.12	00:39:11	AUS-POL	AUS	L	SB1	1
1	19.6	00:40:09	AUS-POL	AUS	L	SB1	1
1	38.42	00:40:09	AUS-POL	AUS	L	SB1	1
1	28.22	00:46:42	AUS-POL	AUS	L	SB1	1
1	56.64	00:48:12	AUS-POL	AUS	L	SB1	1
1	38.42	00:48:59	AUS-POL	AUS	L	SB1	1
2	33.12	00:56:05	AUS-POL	AUS	L	SB1	1
2	50.18	00:56:34	AUS-POL	AUS	L	SB1	1
2	23.72	01:06:26	AUS-POL	AUS	L	SB1	1
2	38.42	01:15:05	AUS-POL	AUS	L	SB1	1
2	38.42	01:18:13	AUS-POL	AUS	L	SB1	1
2	28.22	01:20:55	AUS-POL	AUS	L	SB1	1
3	33.12	01:32:34	AUS-POL	AUS	L	SB1	1
3	33.12	01:33:23	AUS-POL	AUS	L	SB1	1
3	50.18	01:34:23	AUS-POL	AUS	L	SB1	1
3	15.88	01:34:51	AUS-POL	AUS	L	SB1	1
3	23.72	01:41:24	AUS-POL	AUS	L	SB1	1
3	33.12	01:42:24	AUS-POL	AUS	L	SB1	1
3	38.42	01:49:16	AUS-POL	AUS	L	SB1	1
3	44.1	01:50:40	AUS-POL	AUS	L	SB1	1
1	28.22	00:32:26	AUS-POL	AUS	L	SB2	1
1	56.64	00:33:25	AUS-POL	AUS	L	SB2	1
1	63.5	00:35:03	AUS-POL	AUS	L	SB2	1
1	28.22	00:35:04	AUS-POL	AUS	L	SB2	1
1	63.5	00:37:23	AUS-POL	AUS	L	SB2	1
1	38.42	00:40:56	AUS-POL	AUS	L	SB2	1
1	38.42	00:41:30	AUS-POL	AUS	L	SB2	1
2	33.12	00:58:49	AUS-POL	AUS	L	SB2	1
2	50.18	01:00:36	AUS-POL	AUS	L	SB2	1
2	15.88	01:07:30	AUS-POL	AUS	L	SB2	1
2	7.06	01:08:39	AUS-POL	AUS	L	SB2	1
2	50.18	01:10:22	AUS-POL	AUS	L	SB2	1
2	38.42	01:13:02	AUS-POL	AUS	L	SB2	1
2	23.72	01:14:15	AUS-POL	AUS	L	SB2	1
3	44.1	01:36:33	AUS-POL	AUS	L	SB2	1
3	44.1	01:37:08	AUS-POL	AUS	L	SB2	1
3	56.64	01:39:28	AUS-POL	AUS	L	SB2	1
3	44.1	01:40:24	AUS-POL	AUS	L	SB2	1
3	44.1	01:44:30	AUS-POL	AUS	L	SB2	1
3	50.18	01:57:44	AUS-POL	AUS	L	SB2	1
1	63.5	00:47:49	AUS-POL	AUS	L	PZ2	2
3	63.5	01:42:20	AUS-POL	AUS	L	PZ2	2
1	78.4	00:47:52	AUS-POL	AUS	L	AT	2
1	38.42	00:47:49	AUS-POL	AUS	L	SB1	2
1	50.18	00:47:53	AUS-POL	AUS	L	SB1	2
3	50.18	01:32:01	AUS-POL	AUS	L	SB1	2
3	50.18	01:34:18	AUS-POL	AUS	L	SB1	2
3	44.1	01:42:19	AUS-POL	AUS	L	SB1	2
1	50.18	00:35:38	AUS-POL	AUS	L	SB2	2
1	56.64	00:35:42	AUS-POL	AUS	L	SB2	2
1	70.76	00:47:57	AUS-POL	AUS	L	PZ2	3
1	50.18	00:48:04	AUS-POL	AUS	L	PZ2	3
1	63.5	00:48:45	AUS-POL	AUS	L	PZ2	3
2	63.5	01:03:02	AUS-POL	AUS	L	PZ2	3
2	50.18	01:05:31	AUS-POL	AUS	L	PZ2	3
2	70.76	01:15:39	AUS-POL	AUS	L	PZ2	3
3	63.5	01:53:29	AUS-POL	AUS	L	PZ2	3
1	86.44	00:30:29	AUS-POL	AUS	L	AT	3
1	63.5	00:32:02	AUS-POL	AUS	L	AT	3
1	63.5	00:48:04	AUS-POL	AUS	L	AT	3
1	86.44	00:49:37	AUS-POL	AUS	L	AT	3
2	86.44	01:05:31	AUS-POL	AUS	L	AT	3
3	50.18	01:36:06	AUS-POL	AUS	L	AT	3
3	23.72	01:50:07	AUS-POL	AUS	L	AT	3
1	38.42	00:30:30	AUS-POL	AUS	L	SB1	3
1	44.1	00:47:57	AUS-POL	AUS	L	SB1	3
1	78.4	00:48:00	AUS-POL	AUS	L	SB1	3
1	56.64	00:48:04	AUS-POL	AUS	L	SB1	3
1	44.1	00:48:44	AUS-POL	AUS	L	SB1	3
1	44.1	00:49:37	AUS-POL	AUS	L	SB1	3
2	28.22	00:55:17	AUS-POL	AUS	L	SB1	3
2	38.42	01:05:31	AUS-POL	AUS	L	SB1	3
3	28.22	01:50:07	AUS-POL	AUS	L	SB1	3
3	23.72	01:53:28	AUS-POL	AUS	L	SB1	3
1	44.1	00:32:02	AUS-POL	AUS	L	SB2	3
1	56.64	00:32:10	AUS-POL	AUS	L	SB2	3
1	56.64	00:44:03	AUS-POL	AUS	L	SB2	3
2	44.1	01:03:02	AUS-POL	AUS	L	SB2	3
2	23.72	01:08:32	AUS-POL	AUS	L	SB2	3
2	38.42	01:12:21	AUS-POL	AUS	L	SB2	3
2	56.64	01:12:55	AUS-POL	AUS	L	SB2	3
3	38.42	01:36:06	AUS-POL	AUS	L	SB2	3
3	23.72	01:55:02	AUS-POL	AUS	L	SB2	3
1	70.76	00:29:20	AUS-POL	AUS	L	PZ2	4
1	7.06	00:37:24	AUS-POL	AUS	L	PZ2	4
1	44.1	00:39:11	AUS-POL	AUS	L	PZ2	4
1	44.1	00:39:40	AUS-POL	AUS	L	PZ2	4
2	56.64	01:04:19	AUS-POL	AUS	L	PZ2	4
2	50.18	01:07:09	AUS-POL	AUS	L	AT	4
3	78.4	01:34:23	AUS-POL	AUS	L	AT	4
3	56.64	01:44:09	AUS-POL	AUS	L	AT	4
1	56.64	00:29:20	AUS-POL	AUS	L	SB1	4
1	38.42	00:39:40	AUS-POL	AUS	L	SB1	4
2	28.22	01:04:19	AUS-POL	AUS	L	SB1	4
2	19.6	00:59:47	AUS-POL	AUS	L	SB2	4
3	44.1	01:44:09	AUS-POL	AUS	L	SB2	4
3	70.76	01:48:24	AUS-POL	AUS	L	SB2	4
3	56.64	01:57:25	AUS-POL	AUS	L	SB2	4
1	70.76	00:25:40	BLG-CUB	BLG	L	PZ1	1
1	78.4	00:34:26	BLG-CUB	BLG	L	PZ1	1
2	38.42	00:59:39	BLG-CUB	BLG	L	PZ1	1
2	70.76	01:00:33	BLG-CUB	BLG	L	PZ1	1
2	44.1	01:13:10	BLG-CUB	BLG	L	PZ1	1
3	70.76	01:33:18	BLG-CUB	BLG	L	PZ1	1
3	33.12	01:44:48	BLG-CUB	BLG	L	PZ1	1
3	86.44	01:47:47	BLG-CUB	BLG	L	PZ1	1
3	78.4	01:49:06	BLG-CUB	BLG	L	PZ1	1
3	56.64	01:56:35	BLG-CUB	BLG	L	PZ1	1
3	56.64	01:57:40	BLG-CUB	BLG	L	PZ1	1
3	70.76	01:58:32	BLG-CUB	BLG	L	PZ1	1
1	44.1	00:45:11	BLG-CUB	BLG	L	PZ2	1
2	70.76	00:55:32	BLG-CUB	BLG	L	PZ2	1
2	63.5	01:04:17	BLG-CUB	BLG	L	PZ2	1
3	44.1	01:29:48	BLG-CUB	BLG	L	PZ2	1
3	38.42	01:54:19	BLG-CUB	BLG	L	PZ2	1
1	86.44	00:22:55	BLG-CUB	BLG	L	AT	1
1	78.4	00:35:23	BLG-CUB	BLG	L	AT	1
2	63.5	00:59:40	BLG-CUB	BLG	L	AT	1
2	63.5	01:06:13	BLG-CUB	BLG	L	AT	1
2	56.64	01:13:10	BLG-CUB	BLG	L	AT	1
3	56.64	01:25:35	BLG-CUB	BLG	L	AT	1
3	78.4	01:30:38	BLG-CUB	BLG	L	AT	1
1	23.72	00:20:31	BLG-CUB	BLG	L	SB1	1
1	38.42	00:30:35	BLG-CUB	BLG	L	SB1	1
1	23.72	00:31:43	BLG-CUB	BLG	L	SB1	1
1	19.6	00:34:26	BLG-CUB	BLG	L	SB1	1
1	63.5	00:41:14	BLG-CUB	BLG	L	SB1	1
1	78.4	00:45:10	BLG-CUB	BLG	L	SB1	1
2	19.6	00:53:12	BLG-CUB	BLG	L	SB1	1
2	7.06	00:55:32	BLG-CUB	BLG	L	SB1	1
2	78.4	01:04:16	BLG-CUB	BLG	L	SB1	1
2	1.76	01:06:13	BLG-CUB	BLG	L	SB1	1
3	28.22	01:30:38	BLG-CUB	BLG	L	SB1	1
3	78.4	01:41:31	BLG-CUB	BLG	L	SB1	1
3	33.12	01:42:43	BLG-CUB	BLG	L	SB1	1
3	38.42	01:44:48	BLG-CUB	BLG	L	SB1	1
3	50.18	01:54:15	BLG-CUB	BLG	L	SB1	1
3	44.1	01:54:19	BLG-CUB	BLG	L	SB1	1
3	50.18	01:55:23	BLG-CUB	BLG	L	SB1	1
3	33.12	01:56:35	BLG-CUB	BLG	L	SB1	1
1	50.18	00:25:40	BLG-CUB	BLG	L	SB2	1
1	50.18	00:27:46	BLG-CUB	BLG	L	SB2	1
1	44.1	00:28:15	BLG-CUB	BLG	L	SB2	1
1	44.1	00:28:18	BLG-CUB	BLG	L	SB2	1
1	56.64	00:35:24	BLG-CUB	BLG	L	SB2	1
1	70.76	00:40:09	BLG-CUB	BLG	L	SB2	1
2	56.64	00:49:04	BLG-CUB	BLG	L	SB2	1
2	50.18	00:51:40	BLG-CUB	BLG	L	SB2	1
2	50.18	00:59:39	BLG-CUB	BLG	L	SB2	1
2	28.22	01:01:50	BLG-CUB	BLG	L	SB2	1
2	56.64	01:02:22	BLG-CUB	BLG	L	SB2	1
2	38.42	01:13:10	BLG-CUB	BLG	L	SB2	1
2	44.1	01:13:55	BLG-CUB	BLG	L	SB2	1
2	44.1	01:14:52	BLG-CUB	BLG	L	SB2	1
3	50.18	01:25:35	BLG-CUB	BLG	L	SB2	1
3	56.64	01:27:54	BLG-CUB	BLG	L	SB2	1
3	12.54	01:33:18	BLG-CUB	BLG	L	SB2	1
3	70.76	01:34:29	BLG-CUB	BLG	L	SB2	1
3	56.64	01:35:00	BLG-CUB	BLG	L	SB2	1
3	44.1	01:49:06	BLG-CUB	BLG	L	SB2	1
3	56.64	01:51:16	BLG-CUB	BLG	L	SB2	1
3	56.64	01:51:21	BLG-CUB	BLG	L	SB2	1
3	38.42	01:52:22	BLG-CUB	BLG	L	SB2	1
3	7.06	01:57:40	BLG-CUB	BLG	L	SB2	1
3	63.5	01:58:31	BLG-CUB	BLG	L	SB2	1
1	50.18	00:25:26	BLG-CUB	BLG	L	PZ1	2
2	78.4	00:51:31	BLG-CUB	BLG	L	PZ1	2
2	56.64	00:51:35	BLG-CUB	BLG	L	PZ1	2
3	94.86	01:51:17	BLG-CUB	BLG	L	PZ2	2
1	112.9	00:35:19	BLG-CUB	BLG	L	AT	2
3	63.5	01:32:46	BLG-CUB	BLG	L	AT	2
1	28.22	00:25:26	BLG-CUB	BLG	L	SB2	2
1	78.4	00:25:30	BLG-CUB	BLG	L	SB2	2
1	56.64	00:25:34	BLG-CUB	BLG	L	SB2	2
1	63.5	00:35:20	BLG-CUB	BLG	L	SB2	2
2	38.42	00:51:31	BLG-CUB	BLG	L	SB2	2
2	56.64	00:51:35	BLG-CUB	BLG	L	SB2	2
3	70.76	01:32:46	BLG-CUB	BLG	L	SB2	2
1	63.5	00:15:42	BLG-CUB	BLG	L	PZ1	3
1	38.42	00:17:37	BLG-CUB	BLG	L	PZ1	3
2	78.4	00:48:56	BLG-CUB	BLG	L	PZ1	3
2	38.42	01:07:04	BLG-CUB	BLG	L	PZ1	3
3	38.42	01:44:17	BLG-CUB	BLG	L	PZ1	3
3	44.1	01:57:02	BLG-CUB	BLG	L	PZ1	3
1	63.5	00:19:02	BLG-CUB	BLG	L	PZ2	3
3	15.88	01:39:01	BLG-CUB	BLG	L	PZ2	3
3	28.22	01:55:23	BLG-CUB	BLG	L	PZ2	3
1	50.18	00:25:35	BLG-CUB	BLG	L	AT	3
2	70.76	00:57:17	BLG-CUB	BLG	L	AT	3
3	78.4	01:44:17	BLG-CUB	BLG	L	AT	3
3	78.4	01:57:02	BLG-CUB	BLG	L	AT	3
1	23.72	00:15:42	BLG-CUB	BLG	L	SB1	3
2	50.18	00:57:17	BLG-CUB	BLG	L	SB1	3
2	38.42	01:07:04	BLG-CUB	BLG	L	SB1	3
3	44.1	01:39:01	BLG-CUB	BLG	L	SB1	3
3	44.1	01:44:18	BLG-CUB	BLG	L	SB1	3
3	50.18	01:57:02	BLG-CUB	BLG	L	SB1	3
1	33.12	00:17:38	BLG-CUB	BLG	L	SB2	3
1	78.4	00:19:02	BLG-CUB	BLG	L	SB2	3
1	63.5	00:28:51	BLG-CUB	BLG	L	SB2	3
1	86.44	00:29:02	BLG-CUB	BLG	L	SB2	3
1	56.64	00:38:40	BLG-CUB	BLG	L	SB2	3
1	50.18	00:39:54	BLG-CUB	BLG	L	SB2	3
1	50.18	00:40:01	BLG-CUB	BLG	L	SB2	3
2	78.4	00:48:56	BLG-CUB	BLG	L	SB2	3
3	56.64	01:35:58	BLG-CUB	BLG	L	SB2	3
3	78.4	01:36:54	BLG-CUB	BLG	L	SB2	3
1	86.44	00:15:49	BLG-CUB	BLG	L	PZ1	4
1	94.86	00:17:47	BLG-CUB	BLG	L	PZ1	4
3	70.76	01:37:02	BLG-CUB	BLG	L	PZ2	4
3	50.18	01:41:31	BLG-CUB	BLG	L	PZ2	4
3	63.5	01:50:51	BLG-CUB	BLG	L	PZ2	4
1	63.5	00:15:49	BLG-CUB	BLG	L	AT	4
1	94.86	00:16:22	BLG-CUB	BLG	L	AT	4
1	56.64	00:15:49	BLG-CUB	BLG	L	SB1	4
1	50.18	00:21:29	BLG-CUB	BLG	L	SB1	4
1	56.64	00:22:55	BLG-CUB	BLG	L	SB1	4
1	70.76	00:43:19	BLG-CUB	BLG	L	SB1	4
1	78.4	00:16:22	BLG-CUB	BLG	L	SB2	4
1	78.4	00:17:47	BLG-CUB	BLG	L	SB2	4
1	86.44	00:26:29	BLG-CUB	BLG	L	SB2	4
3	44.1	01:37:02	BLG-CUB	BLG	L	SB2	4
3	44.1	01:50:51	BLG-CUB	BLG	L	SB2	4
1	44.1	00:19:06	CUB-BLG	CUB	W	PZ1	1
1	33.12	00:29:14	CUB-BLG	CUB	W	PZ1	1
1	70.76	00:38:10	CUB-BLG	CUB	W	PZ1	1
2	33.12	01:00:03	CUB-BLG	CUB	W	PZ1	1
2	56.64	01:01:01	CUB-BLG	CUB	W	PZ1	1
2	63.5	01:14:30	CUB-BLG	CUB	W	PZ1	1
3	86.44	01:27:12	CUB-BLG	CUB	W	PZ1	1
3	70.76	01:28:22	CUB-BLG	CUB	W	PZ1	1
3	50.18	01:35:31	CUB-BLG	CUB	W	PZ1	1
3	33.12	01:39:05	CUB-BLG	CUB	W	PZ1	1
3	63.5	01:53:38	CUB-BLG	CUB	W	PZ1	1
1	44.1	00:19:52	CUB-BLG	CUB	W	PZ2	1
2	70.76	00:56:44	CUB-BLG	CUB	W	PZ2	1
3	56.64	01:32:52	CUB-BLG	CUB	W	PZ2	1
3	63.5	01:40:00	CUB-BLG	CUB	W	PZ2	1
3	63.5	01:44:22	CUB-BLG	CUB	W	PZ2	1
3	78.4	01:54:49	CUB-BLG	CUB	W	PZ2	1
3	63.5	01:57:06	CUB-BLG	CUB	W	PZ2	1
1	33.12	00:23:58	CUB-BLG	CUB	W	AT	1
1	56.64	00:33:58	CUB-BLG	CUB	W	AT	1
1	28.22	00:34:50	CUB-BLG	CUB	W	AT	1
2	63.5	00:52:06	CUB-BLG	CUB	W	AT	1
2	63.5	01:14:30	CUB-BLG	CUB	W	AT	1
3	56.64	01:25:59	CUB-BLG	CUB	W	AT	1
3	70.76	01:27:13	CUB-BLG	CUB	W	AT	1
3	44.1	01:32:22	CUB-BLG	CUB	W	AT	1
3	50.18	01:36:01	CUB-BLG	CUB	W	AT	1
3	50.18	01:49:46	CUB-BLG	CUB	W	AT	1
1	50.18	00:23:37	CUB-BLG	CUB	W	SB1	1
1	50.18	00:23:58	CUB-BLG	CUB	W	SB1	1
1	38.42	00:24:52	CUB-BLG	CUB	W	SB1	1
1	50.18	00:24:59	CUB-BLG	CUB	W	SB1	1
1	50.18	00:32:11	CUB-BLG	CUB	W	SB1	1
1	78.4	00:33:58	CUB-BLG	CUB	W	SB1	1
1	50.18	00:34:49	CUB-BLG	CUB	W	SB1	1
2	50.18	00:55:28	CUB-BLG	CUB	W	SB1	1
2	56.64	00:56:44	CUB-BLG	CUB	W	SB1	1
2	63.5	00:57:21	CUB-BLG	CUB	W	SB1	1
2	44.1	01:00:03	CUB-BLG	CUB	W	SB1	1
2	50.18	01:07:28	CUB-BLG	CUB	W	SB1	1
3	44.1	01:25:58	CUB-BLG	CUB	W	SB1	1
3	23.72	01:32:22	CUB-BLG	CUB	W	SB1	1
3	44.1	01:32:52	CUB-BLG	CUB	W	SB1	1
3	70.76	01:43:48	CUB-BLG	CUB	W	SB1	1
3	50.18	01:44:22	CUB-BLG	CUB	W	SB1	1
3	44.1	01:47:11	CUB-BLG	CUB	W	SB1	1
3	38.42	01:48:13	CUB-BLG	CUB	W	SB1	1
3	38.42	01:56:07	CUB-BLG	CUB	W	SB1	1
3	50.18	01:57:06	CUB-BLG	CUB	W	SB1	1
3	33.12	01:58:08	CUB-BLG	CUB	W	SB1	1
1	56.64	00:17:04	CUB-BLG	CUB	W	SB2	1
1	94.86	00:19:06	CUB-BLG	CUB	W	SB2	1
1	33.12	00:19:53	CUB-BLG	CUB	W	SB2	1
1	56.64	00:29:14	CUB-BLG	CUB	W	SB2	1
1	50.18	00:30:06	CUB-BLG	CUB	W	SB2	1
1	50.18	00:32:08	CUB-BLG	CUB	W	SB2	1
1	23.72	00:38:10	CUB-BLG	CUB	W	SB2	1
2	38.42	00:50:20	CUB-BLG	CUB	W	SB2	1
2	63.5	00:52:06	CUB-BLG	CUB	W	SB2	1
2	38.42	00:53:36	CUB-BLG	CUB	W	SB2	1
2	23.72	01:01:01	CUB-BLG	CUB	W	SB2	1
2	33.12	01:03:50	CUB-BLG	CUB	W	SB2	1
2	44.1	01:05:49	CUB-BLG	CUB	W	SB2	1
2	63.5	01:14:30	CUB-BLG	CUB	W	SB2	1
3	78.4	01:27:12	CUB-BLG	CUB	W	SB2	1
3	70.76	01:27:34	CUB-BLG	CUB	W	SB2	1
3	15.88	01:29:08	CUB-BLG	CUB	W	SB2	1
3	28.22	01:30:10	CUB-BLG	CUB	W	SB2	1
3	56.64	01:35:31	CUB-BLG	CUB	W	SB2	1
3	44.1	01:36:01	CUB-BLG	CUB	W	SB2	1
3	19.6	01:39:05	CUB-BLG	CUB	W	SB2	1
3	56.64	01:40:00	CUB-BLG	CUB	W	SB2	1
3	56.64	01:49:46	CUB-BLG	CUB	W	SB2	1
3	56.64	01:53:38	CUB-BLG	CUB	W	SB2	1
3	70.76	01:54:49	CUB-BLG	CUB	W	SB2	1
1	70.76	00:38:45	CUB-BLG	CUB	W	PZ1	2
2	86.44	00:51:23	CUB-BLG	CUB	W	PZ1	2
2	56.64	01:13:02	CUB-BLG	CUB	W	PZ1	2
3	63.5	01:59:02	CUB-BLG	CUB	W	PZ1	2
1	38.42	00:45:05	CUB-BLG	CUB	W	PZ2	2
3	86.44	01:43:39	CUB-BLG	CUB	W	PZ2	2
1	63.5	00:45:05	CUB-BLG	CUB	W	AT	2
2	63.5	01:13:02	CUB-BLG	CUB	W	SB1	2
3	63.5	01:30:12	CUB-BLG	CUB	W	SB1	2
3	63.5	01:43:44	CUB-BLG	CUB	W	SB1	2
1	56.64	00:28:55	CUB-BLG	CUB	W	SB2	2
1	56.64	00:38:45	CUB-BLG	CUB	W	SB2	2
2	50.18	00:51:23	CUB-BLG	CUB	W	SB2	2
3	56.64	01:59:02	CUB-BLG	CUB	W	SB2	2
1	63.5	00:15:46	CUB-BLG	CUB	W	PZ1	3
1	103.68	00:17:43	CUB-BLG	CUB	W	PZ1	3
1	70.76	00:28:47	CUB-BLG	CUB	W	PZ1	3
1	94.86	00:40:06	CUB-BLG	CUB	W	PZ1	3
2	56.64	00:51:27	CUB-BLG	CUB	W	PZ1	3
3	94.86	01:34:56	CUB-BLG	CUB	W	PZ1	3
3	78.4	01:48:13	CUB-BLG	CUB	W	PZ1	3
3	63.5	01:49:02	CUB-BLG	CUB	W	PZ1	3
3	63.5	01:49:37	CUB-BLG	CUB	W	PZ1	3
3	70.76	01:52:18	CUB-BLG	CUB	W	PZ1	3
1	70.76	00:20:28	CUB-BLG	CUB	W	PZ2	3
1	56.64	00:21:25	CUB-BLG	CUB	W	PZ2	3
1	44.1	00:24:49	CUB-BLG	CUB	W	PZ2	3
1	50.18	00:31:39	CUB-BLG	CUB	W	PZ2	3
1	70.76	00:15:37	CUB-BLG	CUB	W	AT	3
1	70.76	00:15:45	CUB-BLG	CUB	W	AT	3
1	86.44	00:17:43	CUB-BLG	CUB	W	AT	3
1	50.18	00:24:53	CUB-BLG	CUB	W	AT	3
2	38.42	00:51:27	CUB-BLG	CUB	W	AT	3
2	50.18	01:13:07	CUB-BLG	CUB	W	AT	3
3	50.18	01:36:58	CUB-BLG	CUB	W	AT	3
1	50.18	00:15:36	CUB-BLG	CUB	W	SB1	3
1	50.18	00:15:37	CUB-BLG	CUB	W	SB1	3
1	44.1	00:15:45	CUB-BLG	CUB	W	SB1	3
1	63.5	00:21:25	CUB-BLG	CUB	W	SB1	3
1	33.12	00:31:39	CUB-BLG	CUB	W	SB1	3
1	50.18	00:45:05	CUB-BLG	CUB	W	SB1	3
2	56.64	01:13:07	CUB-BLG	CUB	W	SB1	3
3	23.72	01:56:58	CUB-BLG	CUB	W	SB1	3
1	78.4	00:17:43	CUB-BLG	CUB	W	SB2	3
1	70.76	00:28:47	CUB-BLG	CUB	W	SB2	3
1	56.64	00:28:59	CUB-BLG	CUB	W	SB2	3
1	23.72	00:40:06	CUB-BLG	CUB	W	SB2	3
2	63.5	00:51:27	CUB-BLG	CUB	W	SB2	3
2	44.1	01:02:18	CUB-BLG	CUB	W	SB2	3
3	44.1	01:34:56	CUB-BLG	CUB	W	SB2	3
3	33.12	01:36:58	CUB-BLG	CUB	W	SB2	3
3	56.64	01:49:02	CUB-BLG	CUB	W	SB2	3
3	56.64	01:52:17	CUB-BLG	CUB	W	SB2	3
2	94.86	00:50:21	CUB-BLG	CUB	W	PZ1	4
2	63.5	00:50:45	CUB-BLG	CUB	W	PZ1	4
1	63.5	00:23:37	CUB-BLG	CUB	W	PZ2	4
2	70.76	00:58:08	CUB-BLG	CUB	W	PZ2	4
2	19.6	01:04:43	CUB-BLG	CUB	W	PZ2	4
3	56.64	01:46:22	CUB-BLG	CUB	W	PZ2	4
3	63.5	01:46:51	CUB-BLG	CUB	W	PZ2	4
1	50.18	00:23:16	CUB-BLG	CUB	W	AT	4
1	56.64	00:35:49	CUB-BLG	CUB	W	AT	4
2	23.72	00:50:45	CUB-BLG	CUB	W	AT	4
2	70.76	01:12:26	CUB-BLG	CUB	W	AT	4
3	56.64	01:30:57	CUB-BLG	CUB	W	AT	4
3	70.76	01:46:22	CUB-BLG	CUB	W	AT	4
1	44.1	00:23:16	CUB-BLG	CUB	W	SB1	4
2	50.18	00:58:08	CUB-BLG	CUB	W	SB1	4
2	15.88	01:12:26	CUB-BLG	CUB	W	SB1	4
3	23.72	01:30:57	CUB-BLG	CUB	W	SB1	4
3	44.1	01:45:11	CUB-BLG	CUB	W	SB1	4
3	56.64	01:46:22	CUB-BLG	CUB	W	SB1	4
3	56.64	01:46:51	CUB-BLG	CUB	W	SB1	4
1	50.18	00:35:49	CUB-BLG	CUB	W	SB2	4
2	44.1	00:50:45	CUB-BLG	CUB	W	SB2	4
2	44.1	01:04:43	CUB-BLG	CUB	W	SB2	4
3	50.18	01:59:38	CUB-BLG	CUB	W	SB2	4
1	44.1	00:37:02	FIN-RUS	FIN	L	PZ1	1
2	86.44	00:48:43	FIN-RUS	FIN	L	PZ1	1
2	94.86	00:50:21	FIN-RUS	FIN	L	PZ1	1
2	15.88	01:03:15	FIN-RUS	FIN	L	PZ1	1
2	86.44	01:07:28	FIN-RUS	FIN	L	PZ1	1
2	70.76	01:13:25	FIN-RUS	FIN	L	PZ1	1
3	63.5	01:54:58	FIN-RUS	FIN	L	PZ1	1
1	78.4	00:22:05	FIN-RUS	FIN	L	PZ2	1
1	38.42	00:22:59	FIN-RUS	FIN	L	PZ2	1
1	44.1	00:24:07	FIN-RUS	FIN	L	PZ2	1
1	78.4	00:24:51	FIN-RUS	FIN	L	PZ2	1
1	23.72	00:27:24	FIN-RUS	FIN	L	PZ2	1
1	38.42	00:31:03	FIN-RUS	FIN	L	PZ2	1
1	70.76	00:38:00	FIN-RUS	FIN	L	PZ2	1
2	94.86	01:11:23	FIN-RUS	FIN	L	PZ2	1
3	44.1	01:37:33	FIN-RUS	FIN	L	PZ2	1
3	56.64	01:38:12	FIN-RUS	FIN	L	PZ2	1
3	28.22	01:51:48	FIN-RUS	FIN	L	PZ2	1
3	9.6	01:53:15	FIN-RUS	FIN	L	PZ2	1
1	56.64	00:23:26	FIN-RUS	FIN	L	AT	1
1	78.4	00:24:07	FIN-RUS	FIN	L	AT	1
1	70.76	00:40:51	FIN-RUS	FIN	L	AT	1
1	63.5	00:42:30	FIN-RUS	FIN	L	AT	1
2	94.86	00:48:43	FIN-RUS	FIN	L	AT	1
2	44.1	00:57:52	FIN-RUS	FIN	L	AT	1
2	56.64	01:12:18	FIN-RUS	FIN	L	AT	1
3	28.22	01:27:00	FIN-RUS	FIN	L	AT	1
3	86.44	01:27:50	FIN-RUS	FIN	L	AT	1
3	50.18	01:38:12	FIN-RUS	FIN	L	AT	1
3	15.88	01:41:52	FIN-RUS	FIN	L	AT	1
3	78.4	01:52:46	FIN-RUS	FIN	L	AT	1
3	12.54	01:53:15	FIN-RUS	FIN	L	AT	1
1	70.76	00:24:06	FIN-RUS	FIN	L	SB1	1
1	63.5	00:24:51	FIN-RUS	FIN	L	SB1	1
1	56.64	00:27:24	FIN-RUS	FIN	L	SB1	1
1	56.64	00:31:02	FIN-RUS	FIN	L	SB1	1
1	86.44	00:39:06	FIN-RUS	FIN	L	SB1	1
1	63.5	00:40:51	FIN-RUS	FIN	L	SB1	1
1	70.76	00:42:30	FIN-RUS	FIN	L	SB1	1
2	44.1	00:46:47	FIN-RUS	FIN	L	SB1	1
2	33.12	00:47:18	FIN-RUS	FIN	L	SB1	1
2	38.42	00:47:49	FIN-RUS	FIN	L	SB1	1
2	63.5	00:48:43	FIN-RUS	FIN	L	SB1	1
2	38.42	00:54:43	FIN-RUS	FIN	L	SB1	1
2	50.18	00:57:51	FIN-RUS	FIN	L	SB1	1
2	23.72	01:00:21	FIN-RUS	FIN	L	SB1	1
2	50.18	01:03:15	FIN-RUS	FIN	L	SB1	1
2	38.42	01:10:04	FIN-RUS	FIN	L	SB1	1
2	94.86	01:11:23	FIN-RUS	FIN	L	SB1	1
3	44.1	01:27:00	FIN-RUS	FIN	L	SB1	1
3	44.1	01:38:12	FIN-RUS	FIN	L	SB1	1
3	70.76	01:41:02	FIN-RUS	FIN	L	SB1	1
3	63.5	01:51:48	FIN-RUS	FIN	L	SB1	1
3	78.4	01:52:46	FIN-RUS	FIN	L	SB1	1
3	70.76	01:53:15	FIN-RUS	FIN	L	SB1	1
1	63.5	00:38:00	FIN-RUS	FIN	L	SB2	1
2	78.4	00:50:21	FIN-RUS	FIN	L	SB2	1
2	44.1	00:52:42	FIN-RUS	FIN	L	SB2	1
2	50.18	01:06:02	FIN-RUS	FIN	L	SB2	1
2	63.5	01:07:28	FIN-RUS	FIN	L	SB2	1
2	23.72	01:08:19	FIN-RUS	FIN	L	SB2	1
3	70.76	01:27:50	FIN-RUS	FIN	L	SB2	1
3	50.18	01:41:52	FIN-RUS	FIN	L	SB2	1
3	63.5	01:49:38	FIN-RUS	FIN	L	SB2	1
3	38.42	01:50:40	FIN-RUS	FIN	L	SB2	1
3	50.18	01:54:58	FIN-RUS	FIN	L	SB2	1
2	28.22	01:05:59	FIN-RUS	FIN	L	PZ1	2
2	56.64	00:59:08	FIN-RUS	FIN	L	PZ2	2
2	78.4	01:13:22	FIN-RUS	FIN	L	AT	2
1	44.1	00:24:42	FIN-RUS	FIN	L	SB1	2
2	50.18	00:59:08	FIN-RUS	FIN	L	SB1	2
2	56.64	01:13:22	FIN-RUS	FIN	L	SB1	2
3	78.4	01:24:35	FIN-RUS	FIN	L	SB1	2
2	50.18	00:52:37	FIN-RUS	FIN	L	SB2	2
2	38.42	01:05:59	FIN-RUS	FIN	L	SB2	2
3	33.12	01:27:47	FIN-RUS	FIN	L	SB2	2
1	38.42	00:33:23	FIN-RUS	FIN	L	PZ1	3
2	86.44	00:49:41	FIN-RUS	FIN	L	PZ1	3
2	63.5	00:49:49	FIN-RUS	FIN	L	PZ1	3
2	94.86	01:06:54	FIN-RUS	FIN	L	PZ1	3
1	56.64	00:24:42	FIN-RUS	FIN	L	PZ2	3
1	78.4	00:26:50	FIN-RUS	FIN	L	PZ2	3
1	86.44	00:39:59	FIN-RUS	FIN	L	PZ2	3
2	94.86	01:09:24	FIN-RUS	FIN	L	PZ2	3
3	38.42	01:24:36	FIN-RUS	FIN	L	PZ2	3
3	12.54	01:32:15	FIN-RUS	FIN	L	PZ2	3
3	33.12	01:38:02	FIN-RUS	FIN	L	PZ2	3
3	50.18	01:50:33	FIN-RUS	FIN	L	PZ2	3
1	63.5	00:32:51	FIN-RUS	FIN	L	AT	3
2	70.76	00:46:12	FIN-RUS	FIN	L	AT	3
2	70.76	00:49:41	FIN-RUS	FIN	L	AT	3
2	70.76	00:49:48	FIN-RUS	FIN	L	AT	3
3	63.5	01:25:56	FIN-RUS	FIN	L	AT	3
3	23.72	01:38:02	FIN-RUS	FIN	L	AT	3
3	50.18	01:41:46	FIN-RUS	FIN	L	AT	3
1	50.18	00:26:50	FIN-RUS	FIN	L	SB1	3
1	7.06	00:39:59	FIN-RUS	FIN	L	SB1	3
2	78.4	00:46:12	FIN-RUS	FIN	L	SB1	3
2	56.64	00:49:41	FIN-RUS	FIN	L	SB1	3
2	70.76	00:49:48	FIN-RUS	FIN	L	SB1	3
2	70.76	01:09:24	FIN-RUS	FIN	L	SB1	3
2	50.18	01:11:16	FIN-RUS	FIN	L	SB1	3
3	94.86	01:24:39	FIN-RUS	FIN	L	SB1	3
3	28.22	01:25:56	FIN-RUS	FIN	L	SB1	3
3	12.54	01:38:02	FIN-RUS	FIN	L	SB1	3
1	63.5	00:32:51	FIN-RUS	FIN	L	SB2	3
1	23.72	00:33:24	FIN-RUS	FIN	L	SB2	3
1	38.42	00:37:54	FIN-RUS	FIN	L	SB2	3
2	38.42	01:06:54	FIN-RUS	FIN	L	SB2	3
3	38.42	01:41:46	FIN-RUS	FIN	L	SB2	3
3	70.76	01:50:33	FIN-RUS	FIN	L	SB2	3
3	63.5	01:54:35	FIN-RUS	FIN	L	PZ1	4
3	70.76	01:37:08	FIN-RUS	FIN	L	PZ2	4
2	70.76	00:47:18	FIN-RUS	FIN	L	AT	4
3	50.18	01:37:08	FIN-RUS	FIN	L	AT	4
2	50.18	00:59:52	FIN-RUS	FIN	L	SB1	4
3	78.4	01:37:08	FIN-RUS	FIN	L	SB1	4
3	63.5	01:54:35	FIN-RUS	FIN	L	SB1	4
2	63.5	01:08:51	FIN-RUS	FIN	L	SB2	4
1	33.12	00:21:57	POL-ARG	POL	W	PZ1	1
2	50.18	00:49:06	POL-ARG	POL	W	PZ1	1
2	33.12	01:10:05	POL-ARG	POL	W	PZ1	1
2	38.42	01:10:34	POL-ARG	POL	W	PZ1	1
3	38.42	01:35:18	POL-ARG	POL	W	PZ1	1
3	38.42	01:47:11	POL-ARG	POL	W	PZ1	1
1	50.18	00:18:40	POL-ARG	POL	W	PZ2	1
1	63.5	00:27:45	POL-ARG	POL	W	PZ2	1
1	56.64	00:37:45	POL-ARG	POL	W	PZ2	1
1	56.64	00:39:23	POL-ARG	POL	W	PZ2	1
1	15.88	00:41:04	POL-ARG	POL	W	PZ2	1
2	56.64	00:54:50	POL-ARG	POL	W	PZ2	1
2	44.1	01:06:38	POL-ARG	POL	W	PZ2	1
3	23.72	01:24:32	POL-ARG	POL	W	PZ2	1
3	33.12	01:31:14	POL-ARG	POL	W	PZ2	1
3	19.6	01:33:33	POL-ARG	POL	W	PZ2	1
3	56.64	01:50:38	POL-ARG	POL	W	PZ2	1
3	56.64	01:51:43	POL-ARG	POL	W	PZ2	1
3	63.5	01:52:50	POL-ARG	POL	W	PZ2	1
1	56.64	00:42:02	POL-ARG	POL	W	AT	1
2	56.64	00:59:11	POL-ARG	POL	W	AT	1
2	56.64	01:06:38	POL-ARG	POL	W	AT	1
2	56.64	01:10:05	POL-ARG	POL	W	AT	1
3	63.5	01:27:00	POL-ARG	POL	W	AT	1
3	56.64	01:47:10	POL-ARG	POL	W	AT	1
3	63.5	01:48:05	POL-ARG	POL	W	AT	1
3	50.18	01:50:38	POL-ARG	POL	W	AT	1
3	44.1	01:51:43	POL-ARG	POL	W	AT	1
1	28.22	00:17:52	POL-ARG	POL	W	SB1	1
1	38.42	00:27:45	POL-ARG	POL	W	SB1	1
1	38.42	00:29:13	POL-ARG	POL	W	SB1	1
1	23.72	00:30:05	POL-ARG	POL	W	SB1	1
1	50.18	00:39:23	POL-ARG	POL	W	SB1	1
1	38.42	00:42:02	POL-ARG	POL	W	SB1	1
2	44.1	00:49:06	POL-ARG	POL	W	SB1	1
2	33.12	00:57:36	POL-ARG	POL	W	SB1	1
2	44.1	00:59:11	POL-ARG	POL	W	SB1	1
2	50.18	01:05:33	POL-ARG	POL	W	SB1	1
2	38.42	01:06:39	POL-ARG	POL	W	SB1	1
3	38.42	01:24:32	POL-ARG	POL	W	SB1	1
3	63.5	01:31:15	POL-ARG	POL	W	SB1	1
3	44.1	01:35:18	POL-ARG	POL	W	SB1	1
3	28.22	01:42:58	POL-ARG	POL	W	SB1	1
3	50.18	01:51:43	POL-ARG	POL	W	SB1	1
3	9.6	01:52:50	POL-ARG	POL	W	SB1	1
1	50.18	00:21:57	POL-ARG	POL	W	SB2	1
1	44.1	00:37:45	POL-ARG	POL	W	SB2	1
1	33.12	00:38:18	POL-ARG	POL	W	SB2	1
2	50.18	00:52:23	POL-ARG	POL	W	SB2	1
2	50.18	00:54:50	POL-ARG	POL	W	SB2	1
2	33.12	01:01:32	POL-ARG	POL	W	SB2	1
2	44.1	01:03:12	POL-ARG	POL	W	SB2	1
2	38.42	01:10:06	POL-ARG	POL	W	SB2	1
2	63.5	01:10:34	POL-ARG	POL	W	SB2	1
3	50.18	01:27:00	POL-ARG	POL	W	SB2	1
3	38.42	01:39:17	POL-ARG	POL	W	SB2	1
3	50.18	01:40:31	POL-ARG	POL	W	SB2	1
3	44.1	01:48:05	POL-ARG	POL	W	SB2	1
3	56.64	01:50:38	POL-ARG	POL	W	SB2	1
1	56.64	00:33:38	POL-ARG	POL	W	PZ1	2
2	63.5	01:07:29	POL-ARG	POL	W	PZ1	2
3	56.64	01:26:55	POL-ARG	POL	W	PZ1	2
1	56.64	00:18:37	POL-ARG	POL	W	PZ2	2
3	44.1	01:31:10	POL-ARG	POL	W	PZ2	2
3	38.42	01:50:34	POL-ARG	POL	W	AT	2
2	38.42	00:58:58	POL-ARG	POL	W	SB1	2
2	38.42	01:07:29	POL-ARG	POL	W	SB1	2
3	38.42	01:31:10	POL-ARG	POL	W	SB1	2
1	44.1	00:24:42	POL-ARG	POL	W	SB2	2
1	50.18	00:33:38	POL-ARG	POL	W	SB2	2
1	50.18	00:37:17	POL-ARG	POL	W	SB2	2
2	19.6	00:54:47	POL-ARG	POL	W	SB2	2
3	50.18	01:26:55	POL-ARG	POL	W	SB2	2
3	56.64	01:50:34	POL-ARG	POL	W	SB2	2
1	56.64	00:23:29	POL-ARG	POL	W	PZ1	3
1	33.12	00:36:13	POL-ARG	POL	W	PZ1	3
2	44.1	00:51:07	POL-ARG	POL	W	PZ1	3
3	19.6	01:25:58	POL-ARG	POL	W	PZ1	3
3	50.18	01:28:06	POL-ARG	POL	W	PZ1	3
3	33.12	01:45:22	POL-ARG	POL	W	PZ1	3
2	28.22	00:58:58	POL-ARG	POL	W	PZ2	3
2	63.5	00:59:03	POL-ARG	POL	W	PZ2	3
3	44.1	01:34:02	POL-ARG	POL	W	PZ2	3
3	38.42	01:34:11	POL-ARG	POL	W	PZ2	3
3	56.64	01:41:52	POL-ARG	POL	W	PZ2	3
1	44.1	00:20:45	POL-ARG	POL	W	AT	3
2	63.5	00:49:56	POL-ARG	POL	W	AT	3
2	50.18	00:59:03	POL-ARG	POL	W	AT	3
3	38.42	01:34:02	POL-ARG	POL	W	AT	3
3	63.5	01:45:23	POL-ARG	POL	W	AT	3
3	33.12	01:50:26	POL-ARG	POL	W	AT	3
1	44.1	00:18:38	POL-ARG	POL	W	SB1	3
1	38.42	00:20:45	POL-ARG	POL	W	SB1	3
1	23.72	00:28:42	POL-ARG	POL	W	SB1	3
2	44.1	00:59:03	POL-ARG	POL	W	SB1	3
3	38.42	01:25:58	POL-ARG	POL	W	SB1	3
3	56.64	01:30:39	POL-ARG	POL	W	SB1	3
3	63.5	01:34:02	POL-ARG	POL	W	SB1	3
3	33.12	01:34:11	POL-ARG	POL	W	SB1	3
3	38.42	01:45:23	POL-ARG	POL	W	SB1	3
1	50.18	00:23:29	POL-ARG	POL	W	SB2	3
1	38.42	00:24:32	POL-ARG	POL	W	SB2	3
1	50.18	00:33:41	POL-ARG	POL	W	SB2	3
1	50.18	00:36:13	POL-ARG	POL	W	SB2	3
2	38.42	00:49:57	POL-ARG	POL	W	SB2	3
2	38.42	00:51:01	POL-ARG	POL	W	SB2	3
2	23.72	00:51:07	POL-ARG	POL	W	SB2	3
3	63.5	01:28:06	POL-ARG	POL	W	SB2	3
3	38.42	01:50:25	POL-ARG	POL	W	SB2	3
1	38.42	00:19:54	POL-ARG	POL	W	PZ1	4
2	33.12	01:07:33	POL-ARG	POL	W	PZ1	4
3	50.18	01:46:35	POL-ARG	POL	W	PZ1	4
1	23.72	00:37:20	POL-ARG	POL	W	PZ2	4
2	70.76	00:58:32	POL-ARG	POL	W	PZ2	4
3	56.64	01:40:31	POL-ARG	POL	W	PZ2	4
1	56.64	00:42:37	POL-ARG	POL	W	AT	4
2	44.1	01:07:33	POL-ARG	POL	W	AT	4
3	63.5	01:46:35	POL-ARG	POL	W	AT	4
1	50.18	00:19:53	POL-ARG	POL	W	SB1	4
1	56.64	00:27:20	POL-ARG	POL	W	SB1	4
1	56.64	00:42:36	POL-ARG	POL	W	SB1	4
2	56.64	00:58:32	POL-ARG	POL	W	SB1	4
2	44.1	01:06:17	POL-ARG	POL	W	SB1	4
2	56.64	01:07:33	POL-ARG	POL	W	SB1	4
3	33.12	01:25:33	POL-ARG	POL	W	SB1	4
3	44.1	01:46:35	POL-ARG	POL	W	SB1	4
3	33.12	01:52:14	POL-ARG	POL	W	SB1	4
3	44.1	01:54:56	POL-ARG	POL	W	SB1	4
1	28.22	00:24:45	POL-ARG	POL	W	SB2	4
1	56.64	00:30:34	POL-AUS	POL	W	PZ1	1
1	70.76	00:43:08	POL-AUS	POL	W	PZ1	1
2	63.5	00:58:28	POL-AUS	POL	W	PZ1	1
2	70.76	00:59:24	POL-AUS	POL	W	PZ1	1
2	70.76	01:12:25	POL-AUS	POL	W	PZ1	1
3	63.5	01:35:42	POL-AUS	POL	W	PZ1	1
3	56.64	01:42:54	POL-AUS	POL	W	PZ1	1
3	70.76	01:55:32	POL-AUS	POL	W	PZ1	1
1	50.18	00:28:55	POL-AUS	POL	W	PZ2	1
1	44.1	00:36:59	POL-AUS	POL	W	PZ2	1
1	33.12	00:37:50	POL-AUS	POL	W	PZ2	1
1	63.5	00:44:07	POL-AUS	POL	W	PZ2	1
1	122.5	00:47:26	POL-AUS	POL	W	PZ2	1
2	78.4	01:03:55	POL-AUS	POL	W	PZ2	1
2	38.42	01:05:03	POL-AUS	POL	W	PZ2	1
2	33.12	01:14:42	POL-AUS	POL	W	PZ2	1
2	56.64	01:16:26	POL-AUS	POL	W	PZ2	1
3	94.86	01:32:59	POL-AUS	POL	W	PZ2	1
3	56.64	01:39:57	POL-AUS	POL	W	PZ2	1
3	70.76	01:48:53	POL-AUS	POL	W	PZ2	1
1	70.76	00:30:34	POL-AUS	POL	W	AT	1
1	112.9	00:31:38	POL-AUS	POL	W	AT	1
1	94.86	00:38:43	POL-AUS	POL	W	AT	1
2	103.68	01:05:03	POL-AUS	POL	W	AT	1
2	112.9	01:06:02	POL-AUS	POL	W	AT	1
2	132.5	01:13:50	POL-AUS	POL	W	AT	1
2	94.86	01:14:42	POL-AUS	POL	W	AT	1
2	86.44	01:16:26	POL-AUS	POL	W	AT	1
2	78.4	01:16:58	POL-AUS	POL	W	AT	1
3	70.76	01:36:09	POL-AUS	POL	W	AT	1
1	70.76	00:28:54	POL-AUS	POL	W	SB1	1
1	56.64	00:30:34	POL-AUS	POL	W	SB1	1
1	44.1	00:37:50	POL-AUS	POL	W	SB1	1
1	44.1	00:38:44	POL-AUS	POL	W	SB1	1
1	70.76	00:47:26	POL-AUS	POL	W	SB1	1
2	38.42	00:55:44	POL-AUS	POL	W	SB1	1
2	50.18	00:56:59	POL-AUS	POL	W	SB1	1
2	78.4	01:03:55	POL-AUS	POL	W	SB1	1
2	86.44	01:05:02	POL-AUS	POL	W	SB1	1
2	56.64	01:06:02	POL-AUS	POL	W	SB1	1
2	56.64	01:14:42	POL-AUS	POL	W	SB1	1
2	70.76	01:16:26	POL-AUS	POL	W	SB1	1
2	50.18	01:16:58	POL-AUS	POL	W	SB1	1
3	33.12	01:32:59	POL-AUS	POL	W	SB1	1
3	56.64	01:33:48	POL-AUS	POL	W	SB1	1
3	23.72	01:40:59	POL-AUS	POL	W	SB1	1
3	33.12	01:41:49	POL-AUS	POL	W	SB1	1
3	63.5	01:42:54	POL-AUS	POL	W	SB1	1
3	23.72	01:53:59	POL-AUS	POL	W	SB1	1
1	50.18	00:35:34	POL-AUS	POL	W	SB2	1
1	78.4	00:36:59	POL-AUS	POL	W	SB2	1
1	70.76	00:43:08	POL-AUS	POL	W	SB2	1
1	63.5	00:44:07	POL-AUS	POL	W	SB2	1
2	122.5	00:58:28	POL-AUS	POL	W	SB2	1
2	94.86	00:59:24	POL-AUS	POL	W	SB2	1
2	78.4	01:12:24	POL-AUS	POL	W	SB2	1
2	70.76	01:13:50	POL-AUS	POL	W	SB2	1
3	56.64	01:35:42	POL-AUS	POL	W	SB2	1
3	44.1	01:36:09	POL-AUS	POL	W	SB2	1
3	56.64	01:39:57	POL-AUS	POL	W	SB2	1
3	56.64	01:43:43	POL-AUS	POL	W	SB2	1
3	78.4	01:44:58	POL-AUS	POL	W	SB2	1
3	78.4	01:47:55	POL-AUS	POL	W	SB2	1
1	78.4	00:35:38	POL-AUS	POL	W	AT	2
1	70.76	00:32:13	POL-AUS	POL	W	PZ1	2
2	63.5	00:59:20	POL-AUS	POL	W	PZ1	2
1	63.5	00:38:36	POL-AUS	POL	W	PZ2	2
1	44.1	00:38:40	POL-AUS	POL	W	PZ2	2
2	63.5	01:03:05	POL-AUS	POL	W	PZ2	2
2	63.5	01:16:22	POL-AUS	POL	W	PZ2	2
3	63.5	01:31:53	POL-AUS	POL	W	PZ2	2
3	50.18	01:32:56	POL-AUS	POL	W	PZ2	2
1	103.68	00:28:26	POL-AUS	POL	W	AT	2
1	103.68	00:32:13	POL-AUS	POL	W	AT	2
1	132.5	00:38:40	POL-AUS	POL	W	AT	2
2	70.76	01:16:18	POL-AUS	POL	W	AT	2
2	94.86	01:16:22	POL-AUS	POL	W	AT	2
2	94.86	01:19:56	POL-AUS	POL	W	AT	2
2	56.64	01:20:15	POL-AUS	POL	W	AT	2
1	44.1	00:28:26	POL-AUS	POL	W	SB1	2
2	33.12	01:19:55	POL-AUS	POL	W	SB1	2
2	56.64	01:20:14	POL-AUS	POL	W	SB1	2
3	78.4	01:31:53	POL-AUS	POL	W	SB1	2
3	23.72	01:32:56	POL-AUS	POL	W	SB1	2
1	70.76	00:32:13	POL-AUS	POL	W	SB2	2
2	94.86	00:59:20	POL-AUS	POL	W	SB2	2
2	70.76	01:03:05	POL-AUS	POL	W	SB2	2
1	78.4	00:43:59	POL-AUS	POL	W	SB2	3
1	63.5	00:32:06	POL-AUS	POL	W	PZ1	3
1	70.76	00:32:22	POL-AUS	POL	W	PZ1	3
1	44.1	00:48:55	POL-AUS	POL	W	PZ1	3
2	33.12	00:56:30	POL-AUS	POL	W	PZ1	3
2	86.44	01:08:28	POL-AUS	POL	W	PZ1	3
2	38.42	01:20:07	POL-AUS	POL	W	PZ1	3
3	63.5	01:43:44	POL-AUS	POL	W	PZ1	3
1	86.44	00:27:59	POL-AUS	POL	W	PZ2	3
1	19.6	00:35:34	POL-AUS	POL	W	PZ2	3
1	56.64	00:48:00	POL-AUS	POL	W	PZ2	3
3	78.4	01:31:56	POL-AUS	POL	W	PZ2	3
3	56.64	01:40:51	POL-AUS	POL	W	PZ2	3
1	103.68	00:32:06	POL-AUS	POL	W	AT	3
1	103.68	00:39:36	POL-AUS	POL	W	AT	3
1	78.4	00:48:08	POL-AUS	POL	W	AT	3
1	94.86	00:48:49	POL-AUS	POL	W	AT	3
1	50.18	00:48:55	POL-AUS	POL	W	AT	3
2	63.5	01:20:00	POL-AUS	POL	W	AT	3
3	63.5	01:31:56	POL-AUS	POL	W	AT	3
3	44.1	01:53:25	POL-AUS	POL	W	AT	3
1	63.5	00:27:59	POL-AUS	POL	W	SB1	3
1	50.18	00:39:36	POL-AUS	POL	W	SB1	3
1	28.22	00:48:00	POL-AUS	POL	W	SB1	3
1	44.1	00:48:09	POL-AUS	POL	W	SB1	3
1	33.12	00:48:55	POL-AUS	POL	W	SB1	3
2	38.42	00:56:30	POL-AUS	POL	W	SB1	3
2	33.12	01:19:56	POL-AUS	POL	W	SB1	3
2	33.12	01:20:00	POL-AUS	POL	W	SB1	3
2	33.12	01:20:08	POL-AUS	POL	W	SB1	3
3	38.42	01:31:56	POL-AUS	POL	W	SB1	3
3	38.42	01:40:51	POL-AUS	POL	W	SB1	3
3	50.18	01:53:25	POL-AUS	POL	W	SB1	3
1	63.5	00:32:06	POL-AUS	POL	W	SB2	3
1	70.76	00:32:23	POL-AUS	POL	W	SB2	3
1	44.1	00:35:00	POL-AUS	POL	W	SB2	3
1	56.64	00:41:26	POL-AUS	POL	W	SB2	3
2	50.18	01:08:28	POL-AUS	POL	W	SB2	3
2	56.64	01:10:19	POL-AUS	POL	W	SB2	3
3	78.4	01:39:27	POL-AUS	POL	W	SB2	3
2	38.42	00:58:05	POL-AUS	POL	W	PZ1	4
2	12.54	01:18:42	POL-AUS	POL	W	PZ1	4
2	70.76	01:20:19	POL-AUS	POL	W	PZ1	4
1	56.64	00:45:03	POL-AUS	POL	W	PZ2	4
1	86.44	00:47:05	POL-AUS	POL	W	PZ2	4
2	44.1	00:55:21	POL-AUS	POL	W	PZ2	4
2	78.4	01:03:13	POL-AUS	POL	W	PZ2	4
3	86.44	01:50:10	POL-AUS	POL	W	PZ2	4
1	86.44	00:27:37	POL-AUS	POL	W	AT	4
1	86.44	00:28:31	POL-AUS	POL	W	AT	4
1	94.86	00:47:05	POL-AUS	POL	W	AT	4
2	122.5	01:05:36	POL-AUS	POL	W	AT	4
2	86.44	01:20:18	POL-AUS	POL	W	AT	4
3	78.4	01:53:33	POL-AUS	POL	W	AT	4
1	44.1	00:27:37	POL-AUS	POL	W	SB1	4
1	50.18	00:28:31	POL-AUS	POL	W	SB1	4
1	56.64	00:45:03	POL-AUS	POL	W	SB1	4
1	86.44	00:47:05	POL-AUS	POL	W	SB1	4
2	78.4	00:55:21	POL-AUS	POL	W	SB1	4
2	94.86	01:05:36	POL-AUS	POL	W	SB1	4
2	33.12	01:18:42	POL-AUS	POL	W	SB1	4
2	70.76	01:20:19	POL-AUS	POL	W	SB1	4
2	78.4	01:21:23	POL-AUS	POL	W	SB1	4
3	44.1	01:50:10	POL-AUS	POL	W	SB1	4
3	28.22	01:52:00	POL-AUS	POL	W	SB1	4
3	56.64	01:53:33	POL-AUS	POL	W	SB1	4
2	70.76	00:58:05	POL-AUS	POL	W	SB2	4
2	94.86	01:03:13	POL-AUS	POL	W	SB2	4
1	70.76	00:32:27	RUS-FIN	RUS	W	PZ1	1
2	44.1	00:54:13	RUS-FIN	RUS	W	PZ1	1
2	44.1	01:07:02	RUS-FIN	RUS	W	PZ1	1
3	63.5	01:29:46	RUS-FIN	RUS	W	PZ1	1
3	63.5	01:50:04	RUS-FIN	RUS	W	PZ1	1
1	56.64	00:39:33	RUS-FIN	RUS	W	PZ2	1
1	78.4	00:40:11	RUS-FIN	RUS	W	PZ2	1
2	70.76	00:49:52	RUS-FIN	RUS	W	PZ2	1
2	78.4	01:04:33	RUS-FIN	RUS	W	PZ2	1
2	38.42	01:12:47	RUS-FIN	RUS	W	PZ2	1
3	70.76	01:25:32	RUS-FIN	RUS	W	PZ2	1
1	56.64	00:22:32	RUS-FIN	RUS	W	AT	1
1	63.5	00:37:25	RUS-FIN	RUS	W	AT	1
1	56.64	00:39:33	RUS-FIN	RUS	W	AT	1
2	56.64	00:46:17	RUS-FIN	RUS	W	AT	1
2	86.44	00:58:30	RUS-FIN	RUS	W	AT	1
3	94.86	01:33:51	RUS-FIN	RUS	W	AT	1
3	56.64	01:53:44	RUS-FIN	RUS	W	AT	1
3	70.76	01:54:35	RUS-FIN	RUS	W	AT	1
1	50.18	00:37:25	RUS-FIN	RUS	W	SB1	1
1	44.1	00:38:30	RUS-FIN	RUS	W	SB1	1
2	78.4	00:58:30	RUS-FIN	RUS	W	SB1	1
2	56.64	01:09:28	RUS-FIN	RUS	W	SB1	1
3	38.42	01:28:24	RUS-FIN	RUS	W	SB1	1
3	50.18	01:29:46	RUS-FIN	RUS	W	SB1	1
3	56.64	01:33:51	RUS-FIN	RUS	W	SB1	1
3	56.64	01:50:04	RUS-FIN	RUS	W	SB1	1
1	23.72	00:22:32	RUS-FIN	RUS	W	SB2	1
1	44.1	00:32:58	RUS-FIN	RUS	W	SB2	1
1	78.4	00:39:33	RUS-FIN	RUS	W	SB2	1
1	4.9	00:40:11	RUS-FIN	RUS	W	SB2	1
1	28.22	00:42:05	RUS-FIN	RUS	W	SB2	1
2	28.22	00:46:17	RUS-FIN	RUS	W	SB2	1
2	12.54	00:49:52	RUS-FIN	RUS	W	SB2	1
2	19.6	00:51:18	RUS-FIN	RUS	W	SB2	1
2	28.22	01:04:33	RUS-FIN	RUS	W	SB2	1
3	70.76	01:25:32	RUS-FIN	RUS	W	SB2	1
3	70.76	01:36:43	RUS-FIN	RUS	W	SB2	1
3	44.1	01:41:26	RUS-FIN	RUS	W	SB2	1
1	63.5	00:32:54	RUS-FIN	RUS	W	PZ1	2
2	70.76	00:48:35	RUS-FIN	RUS	W	PZ1	2
1	63.5	00:26:45	RUS-FIN	RUS	W	PZ2	2
1	78.4	00:30:20	RUS-FIN	RUS	W	PZ2	2
2	1.76	00:59:13	RUS-FIN	RUS	W	PZ2	2
3	50.18	01:38:06	RUS-FIN	RUS	W	PZ2	2
2	63.5	01:10:36	RUS-FIN	RUS	W	AT	2
2	70.76	01:12:44	RUS-FIN	RUS	W	AT	2
2	50.18	00:57:45	RUS-FIN	RUS	W	SB1	2
2	38.42	01:10:36	RUS-FIN	RUS	W	SB1	2
1	50.18	00:26:18	RUS-FIN	RUS	W	SB2	2
2	50.18	00:48:35	RUS-FIN	RUS	W	SB2	2
2	12.54	01:06:58	RUS-FIN	RUS	W	SB2	2
3	44.1	01:38:06	RUS-FIN	RUS	W	SB2	2
3	63.5	01:40:58	RUS-FIN	RUS	W	PZ1	3
3	63.5	01:54:31	RUS-FIN	RUS	W	PZ1	3
1	63.5	00:24:02	RUS-FIN	RUS	W	PZ2	3
1	38.42	00:31:00	RUS-FIN	RUS	W	PZ2	3
1	56.64	00:40:05	RUS-FIN	RUS	W	PZ2	3
2	86.44	00:46:08	RUS-FIN	RUS	W	PZ2	3
2	33.12	00:48:39	RUS-FIN	RUS	W	PZ2	3
2	56.64	00:49:37	RUS-FIN	RUS	W	PZ2	3
2	63.5	00:57:45	RUS-FIN	RUS	W	PZ2	3
2	63.5	01:11:19	RUS-FIN	RUS	W	PZ2	3
3	56.64	01:37:58	RUS-FIN	RUS	W	PZ2	3
2	70.76	00:46:08	RUS-FIN	RUS	W	AT	3
2	44.1	00:59:47	RUS-FIN	RUS	W	AT	3
2	56.64	01:11:19	RUS-FIN	RUS	W	AT	3
3	70.76	01:29:08	RUS-FIN	RUS	W	AT	3
2	44.1	01:08:48	RUS-FIN	RUS	W	SB1	3
2	63.5	01:11:19	RUS-FIN	RUS	W	SB1	3
3	44.1	01:29:08	RUS-FIN	RUS	W	SB1	3
3	50.18	01:32:13	RUS-FIN	RUS	W	SB1	3
1	23.72	00:23:24	RUS-FIN	RUS	W	SB2	3
1	33.12	00:23:53	RUS-FIN	RUS	W	SB2	3
1	63.5	00:24:02	RUS-FIN	RUS	W	SB2	3
1	44.1	00:24:38	RUS-FIN	RUS	W	SB2	3
1	28.22	00:24:48	RUS-FIN	RUS	W	SB2	3
1	50.18	00:26:45	RUS-FIN	RUS	W	SB2	3
1	23.72	00:30:20	RUS-FIN	RUS	W	SB2	3
1	44.1	00:32:54	RUS-FIN	RUS	W	SB2	3
1	56.64	00:33:23	RUS-FIN	RUS	W	SB2	3
1	50.18	00:40:05	RUS-FIN	RUS	W	SB2	3
2	38.42	00:46:08	RUS-FIN	RUS	W	SB2	3
2	33.12	00:48:39	RUS-FIN	RUS	W	SB2	3
2	33.12	00:49:45	RUS-FIN	RUS	W	SB2	3
2	38.42	00:59:47	RUS-FIN	RUS	W	SB2	3
2	4.9	01:12:44	RUS-FIN	RUS	W	SB2	3
3	44.1	01:37:58	RUS-FIN	RUS	W	SB2	3
3	23.72	01:40:59	RUS-FIN	RUS	W	SB2	3
3	33.12	01:52:16	RUS-FIN	RUS	W	SB2	3
3	44.1	01:53:11	RUS-FIN	RUS	W	SB2	3
3	28.22	01:54:32	RUS-FIN	RUS	W	SB2	3
1	63.5	00:33:27	RUS-FIN	RUS	W	PZ1	4
1	86.44	00:30:24	RUS-FIN	RUS	W	PZ2	4
1	70.76	00:41:15	RUS-FIN	RUS	W	PZ2	4
1	15.88	00:41:40	RUS-FIN	RUS	W	PZ2	4
2	38.42	00:57:00	RUS-FIN	RUS	W	PZ2	4
2	38.42	00:59:16	RUS-FIN	RUS	W	PZ2	4
3	50.18	01:24:44	RUS-FIN	RUS	W	PZ2	4
3	70.76	01:26:01	RUS-FIN	RUS	W	PZ2	4
3	70.76	01:32:19	RUS-FIN	RUS	W	PZ2	4
2	56.64	01:10:40	RUS-FIN	RUS	W	AT	4
3	63.5	01:24:44	RUS-FIN	RUS	W	AT	4
3	70.76	01:26:01	RUS-FIN	RUS	W	AT	4
3	70.76	01:29:17	RUS-FIN	RUS	W	AT	4
3	63.5	01:32:19	RUS-FIN	RUS	W	AT	4
3	50.18	01:34:43	RUS-FIN	RUS	W	AT	4
2	38.42	00:57:00	RUS-FIN	RUS	W	SB1	4
2	50.18	01:10:40	RUS-FIN	RUS	W	SB1	4
3	28.22	01:24:44	RUS-FIN	RUS	W	SB1	4
3	44.1	01:29:17	RUS-FIN	RUS	W	SB1	4
3	70.76	01:32:19	RUS-FIN	RUS	W	SB1	4
1	33.12	00:26:22	RUS-FIN	RUS	W	SB2	4
1	50.18	00:26:54	RUS-FIN	RUS	W	SB2	4
1	23.72	00:28:54	RUS-FIN	RUS	W	SB2	4
1	50.18	00:29:12	RUS-FIN	RUS	W	SB2	4
1	70.76	00:33:27	RUS-FIN	RUS	W	SB2	4
1	56.64	00:41:40	RUS-FIN	RUS	W	SB2	4
3	56.64	01:26:01	RUS-FIN	RUS	W	SB2	4
3	15.88	01:34:43	RUS-FIN	RUS	W	SB2	4

## Sheet: Całość
Set	Serve height	Time	Team	Score	Player	Ez	Sex		Set	Spike Height	Time	Team	Score	Player	Ea	Sex		Set	Block Height	Time	Team	Score	Player	Eb	Sex
1	63.5	00:36:41	ARG	L	PZ1	1	M		1	63.5	00:42:37	ARG	L	PZ1	1	M		1	50.18	00:22:55	ARG	L	PZ1	1	M
2	63.5	01:04:06	ARG	L	PZ1	1	M		1	12.54	00:24:45	ARG	L	PZ2	1	M		1	70.76	00:30:35	ARG	L	PZ1	1	M
1	70.76	00:19:31	ARG	L	PZ2	1	M		3	70.76	01:25:33	ARG	L	PZ2	1	M		1	44.1	00:33:44	ARG	L	PZ1	1	M
2	86.44	00:49:31	ARG	L	PZ2	1	M		3	70.76	01:52:13	ARG	L	PZ2	1	M		1	56.64	00:43:53	ARG	L	PZ1	1	M
3	86.44	01:27:35	ARG	L	PZ2	1	M		3	56.64	01:54:56	ARG	L	PZ2	1	M		2	38.42	00:50:00	ARG	L	PZ1	1	M
1	56.64	00:22:22	ARG	L	AT	1	M		1	56.64	00:19:54	ARG	L	AT	1	M		2	33.12	00:50:33	ARG	L	PZ1	1	M
2	50.18	01:02:52	ARG	L	AT	1	M		2	70.76	00:58:32	ARG	L	AT	1	M		2	50.18	00:53:57	ARG	L	PZ1	1	M
2	70.76	01:13:27	ARG	L	AT	1	M		3	50.18	01:46:35	ARG	L	AT	1	M		2	44.1	01:01:58	ARG	L	PZ1	1	M
3	50.18	01:41:27	ARG	L	AT	1	M		1	86.44	00:27:20	ARG	L	MB2	1	M		2	50.18	01:11:00	ARG	L	PZ1	1	M
2	63.5	01:05:55	ARG	L	MB1	1	M		2	70.76	01:06:16	ARG	L	MB2	1	M		3	56.64	01:29:34	ARG	L	PZ1	1	M
2	33.12	00:52:49	ARG	L	MB2	1	M		1	63.5	00:20:45	ARG	L	PZ1	2	M		3	63.5	01:30:42	ARG	L	PZ1	1	M
1	56.64	00:23:57	ARG	L	PZ1	2	M		2	63.5	00:49:56	ARG	L	PZ1	2	M		3	56.64	01:48:39	ARG	L	PZ1	1	M
2	44.1	00:54:41	ARG	L	PZ1	2	M		2	56.64	00:59:02	ARG	L	PZ1	2	M		1	63.5	00:28:45	ARG	L	PZ2	1	M
2	44.1	00:55:38	ARG	L	PZ1	2	M		2	15.88	01:08:52	ARG	L	PZ1	2	M		2	38.42	00:48:41	ARG	L	PZ2	1	M
2	63.5	01:03:37	ARG	L	PZ1	2	M		1	70.76	00:18:37	ARG	L	PZ2	2	M		2	56.64	00:58:02	ARG	L	PZ2	1	M
3	38.42	01:31:53	ARG	L	PZ1	2	M		1	70.76	00:24:31	ARG	L	PZ2	2	M		3	63.5	01:42:22	ARG	L	PZ2	1	M
3	63.5	01:42:19	ARG	L	PZ1	2	M		3	56.64	01:34:11	ARG	L	PZ2	2	M		1	38.42	00:28:18	ARG	L	AT	1	M
3	63.5	01:52:07	ARG	L	PZ1	2	M		3	78.4	01:45:23	ARG	L	PZ2	2	M		1	23.72	00:39:50	ARG	L	AT	1	M
1	63.5	00:29:39	ARG	L	PZ2	2	M		3	63.5	01:50:25	ARG	L	PZ2	2	M		1	28.22	00:41:37	ARG	L	AT	1	M
1	56.64	00:41:33	ARG	L	PZ2	2	M		1	50.18	00:23:29	ARG	L	AT	2	M		2	33.12	00:51:10	ARG	L	AT	1	M
2	86.44	01:00:56	ARG	L	PZ2	2	M		2	38.42	01:11:48	ARG	L	AT	2	M		2	33.12	01:06:59	ARG	L	AT	1	M
2	78.4	01:09:28	ARG	L	PZ2	2	M		3	38.42	01:28:05	ARG	L	AT	2	M		2	50.18	01:09:31	ARG	L	AT	1	M
1	44.1	00:31:30	ARG	L	AT	2	M		3	56.64	01:34:02	ARG	L	AT	2	M		2	44.1	01:11:00	ARG	L	AT	1	M
2	50.18	00:53:44	ARG	L	AT	2	M		1	50.18	00:33:41	ARG	L	MB1	2	M		2	38.42	01:11:53	ARG	L	AT	1	M
1	38.42	00:26:48	ARG	L	MB1	2	M		1	63.5	00:36:13	ARG	L	MB1	2	M		3	19.6	01:28:36	ARG	L	AT	1	M
1	56.64	00:38:49	ARG	L	MB1	2	M		3	63.5	01:30:38	ARG	L	MB1	2	M		3	50.18	01:39:55	ARG	L	AT	1	M
3	19.6	01:33:53	ARG	L	MB1	2	M		3	63.5	01:41:52	ARG	L	MB1	2	M		3	50.18	01:48:39	ARG	L	AT	1	M
3	56.64	01:44:25	ARG	L	MB1	2	M		1	70.76	00:28:41	ARG	L	MB2	2	M		3	44.1	01:52:10	ARG	L	AT	1	M
3	63.5	01:54:49	ARG	L	MB1	2	M		2	63.5	00:51:06	ARG	L	MB2	2	M		1	56.64	00:21:27	ARG	L	MB1	1	M
1	38.42	00:21:25	ARG	L	MB2	2	M		3	63.5	01:25:58	ARG	L	MB2	2	M		1	50.18	00:22:55	ARG	L	MB1	1	M
1	44.1	00:30:31	ARG	L	MB2	2	M		1	78.4	00:33:38	ARG	L	PZ1	3	M		1	15.88	00:24:01	ARG	L	MB1	1	M
2	44.1	01:01:55	ARG	L	MB2	2	M		3	86.44	01:31:10	ARG	L	PZ1	3	M		1	44.1	00:30:35	ARG	L	MB1	1	M
3	28.22	01:39:52	ARG	L	MB2	2	M		1	63.5	00:24:42	ARG	L	PZ2	3	M		1	28.22	00:31:33	ARG	L	MB1	1	M
3	23.72	01:49:49	ARG	L	MB2	2	M		1	78.4	00:37:17	ARG	L	PZ2	3	M		1	44.1	00:33:44	ARG	L	MB1	1	M
1	56.64	00:36:08	ARG	L	PZ1	3	M		2	44.1	01:07:29	ARG	L	PZ2	3	M		2	38.42	00:56:07	ARG	L	MB1	1	M
2	78.4	00:56:04	ARG	L	PZ1	3	M		3	78.4	01:26:55	ARG	L	PZ2	3	M		2	50.18	01:01:58	ARG	L	MB1	1	M
3	103.68	01:38:00	ARG	L	PZ2	3	M		3	78.4	01:50:34	ARG	L	PZ2	3	M		2	50.18	01:03:40	ARG	L	MB1	1	M
3	78.4	01:48:35	ARG	L	PZ2	3	M		2	78.4	00:51:01	ARG	L	MB2	3	M		2	56.64	01:11:00	ARG	L	MB1	1	M
3	44.1	01:24:55	ARG	L	MB1	3	M		2	70.76	00:58:58	ARG	L	MB2	3	M		2	50.18	01:11:53	ARG	L	MB1	1	M
3	44.1	01:53:13	ARG	L	MB1	3	M		2	70.76	01:08:52	ARG	L	MB2	3	M		3	63.5	01:29:34	ARG	L	MB1	1	M
2	33.12	01:10:27	ARG	L	MB2	3	M		1	63.5	00:39:23	ARG	L	PZ1	4	M		3	56.64	01:30:42	ARG	L	MB1	1	M
3	33.12	01:28:33	ARG	L	MB2	3	M		1	70.76	00:42:02	ARG	L	PZ1	4	M		3	44.1	01:39:55	ARG	L	MB1	1	M
1	56.64	00:43:49	ARG	L	AT	4	M		3	56.64	01:39:17	ARG	L	PZ1	4	M		3	50.18	01:42:23	ARG	L	MB1	1	M
3	50.18	01:29:29	ARG	L	AT	4	M		3	86.44	01:51:43	ARG	L	PZ1	4	M		3	44.1	01:49:56	ARG	L	MB1	1	M
1	56.64	00:38:10	ARG	L	MB1	4	M		1	50.18	00:31:05	ARG	L	PZ2	4	M		1	38.42	00:26:51	ARG	L	MB2	1	M
2	56.64	00:57:57	ARG	L	MB1	4	M		1	38.42	00:38:18	ARG	L	PZ2	4	M		1	50.18	00:28:18	ARG	L	MB2	1	M
1	50.18	00:20:37	ARG	L	MB2	4	M		1	86.44	00:41:03	ARG	L	PZ2	4	M		1	56.64	00:28:45	ARG	L	MB2	1	M
1	56.64	00:42:27	ARG	L	MB2	4	M		2	44.1	00:59:10	ARG	L	PZ2	4	M		1	50.18	00:29:42	ARG	L	MB2	1	M
2	44.1	01:10:56	ARG	L	MB2	4	M		2	63.5	01:05:33	ARG	L	PZ2	4	M		1	19.6	00:38:52	ARG	L	MB2	1	M
2	70.76	00:55:18	ARG	L	PZ1	5	M		2	63.5	01:06:38	ARG	L	PZ2	4	M		1	44.1	00:39:50	ARG	L	MB2	1	M
1	70.76	00:19:05	ARG	L	PZ2	5	M		2	56.64	01:10:05	ARG	L	PZ2	4	M		1	23.72	00:41:37	ARG	L	MB2	1	M
3	63.5	01:54:19	AUS	L	PZ2	1	M		1	63.5	00:21:56	ARG	L	AT	4	M		2	28.22	00:48:41	ARG	L	MB2	1	M
1	78.4	00:43:32	AUS	L	AT	1	M		1	56.64	00:27:45	ARG	L	AT	4	M		2	33.12	00:50:00	ARG	L	MB2	1	M
3	7.06	01:37:52	AUS	L	AT	1	M		1	56.64	00:37:44	ARG	L	AT	4	M		2	33.12	00:50:33	ARG	L	MB2	1	M
1	44.1	00:51:18	AUS	L	MB1	1	M		2	63.5	00:54:50	ARG	L	AT	4	M		2	44.1	00:51:10	ARG	L	MB2	1	M
1	70.76	00:30:57	AUS	L	PZ2	2	M		2	50.18	01:10:34	ARG	L	AT	4	M		2	63.5	00:58:02	ARG	L	MB2	1	M
1	70.76	00:40:06	AUS	L	PZ2	2	M		3	50.18	01:27:00	ARG	L	AT	4	M		2	19.6	01:00:59	ARG	L	MB2	1	M
1	56.64	00:50:09	AUS	L	PZ2	2	M		3	63.5	01:33:33	ARG	L	AT	4	M		2	50.18	01:06:59	ARG	L	MB2	1	M
2	70.76	01:06:23	AUS	L	PZ2	2	M		3	63.5	01:40:30	ARG	L	AT	4	M		2	56.64	01:09:31	ARG	L	MB2	1	M
3	70.76	01:34:48	AUS	L	PZ2	2	M		3	70.76	01:47:10	ARG	L	AT	4	M		3	12.54	01:24:59	ARG	L	MB2	1	M
3	78.4	01:43:15	AUS	L	PZ2	2	M		3	70.76	01:48:05	ARG	L	AT	4	M		3	38.42	01:34:15	ARG	L	MB2	1	M
2	56.64	01:00:33	AUS	L	AT	2	M		3	63.5	01:50:38	ARG	L	AT	4	M		3	44.1	01:44:28	ARG	L	MB2	1	M
2	56.64	01:12:19	AUS	L	AT	2	M		3	78.4	01:52:50	ARG	L	AT	4	M		3	38.42	01:45:27	ARG	L	MB2	1	M
3	78.4	01:57:22	AUS	L	AT	2	M		2	50.18	00:57:36	ARG	L	MB1	4	M		3	44.1	01:47:36	ARG	L	MB2	1	M
3	86.44	01:57:42	AUS	L	AT	2	M		2	94.86	01:03:12	ARG	L	MB1	4	M		3	38.42	01:48:39	ARG	L	MB2	1	M
1	44.1	00:31:58	AUS	L	MB1	2	M		3	70.76	01:24:31	ARG	L	MB1	4	M		1	70.76	00:42:31	ARG	L	PZ1	2	M
1	44.1	00:40:52	AUS	L	MB1	2	M		3	56.64	01:31:14	ARG	L	MB1	4	M		3	56.64	01:38:04	ARG	L	PZ1	2	M
2	28.22	00:58:46	AUS	L	MB1	2	M		3	70.76	01:42:57	ARG	L	MB1	4	M		1	44.1	00:24:35	ARG	L	PZ2	2	M
2	44.1	01:07:26	AUS	L	MB1	2	M		1	112.9	00:29:13	ARG	L	MB2	4	M		1	23.72	00:26:24	ARG	L	PZ2	2	M
3	33.12	01:36:03	AUS	L	MB1	2	M		1	103.68	00:30:05	ARG	L	MB2	4	M		1	63.5	00:28:18	ARG	L	PZ2	2	M
3	44.1	01:44:27	AUS	L	MB1	2	M		2	70.76	00:52:23	ARG	L	MB2	4	M		3	86.44	01:35:13	ARG	L	PZ2	2	M
3	28.22	01:54:59	AUS	L	MB1	2	M		2	50.18	01:01:32	ARG	L	MB2	4	M		1	33.12	00:42:31	ARG	L	AT	2	M
1	44.1	00:46:38	AUS	L	MB2	2	M		3	86.44	01:35:18	ARG	L	MB2	4	M		1	23.72	00:24:35	ARG	L	MB1	2	M
2	38.42	01:04:16	AUS	L	MB2	2	M		1	70.76	00:27:37	AUS	L	PZ2	1	M		1	78.4	00:42:31	ARG	L	MB1	2	M
3	44.1	01:49:12	AUS	L	MB2	2	M		2	50.18	01:18:42	AUS	L	PZ2	1	M		2	38.42	00:54:45	ARG	L	MB1	2	M
2	56.64	00:59:43	AUS	L	AT	3	M		2	56.64	01:20:19	AUS	L	PZ2	1	M		3	50.18	01:49:52	ARG	L	MB1	2	M
3	70.76	01:45:18	AUS	L	AT	3	M		3	63.5	01:50:10	AUS	L	PZ2	1	M		3	63.5	01:38:04	ARG	L	MB2	2	M
1	38.42	00:50:58	AUS	L	MB1	3	M		1	94.86	00:27:58	AUS	L	AT	1	M		1	63.5	00:20:41	ARG	L	PZ1	3	M
2	38.42	01:07:06	AUS	L	MB1	3	M		1	78.4	00:45:02	AUS	L	AT	1	M		2	50.18	01:10:30	ARG	L	PZ1	3	M
3	19.6	01:36:29	AUS	L	MB1	3	M		1	63.5	00:47:05	AUS	L	AT	1	M		1	56.64	00:38:14	ARG	L	PZ2	3	M
1	38.42	00:38:12	AUS	L	MB2	3	M		2	86.44	01:03:13	AUS	L	AT	1	M		2	44.1	00:54:45	ARG	L	PZ2	3	M
2	63.5	01:15:01	AUS	L	MB2	3	M		3	63.5	01:53:33	AUS	L	AT	1	M		2	38.42	00:59:07	ARG	L	PZ2	3	M
3	50.18	01:41:21	AUS	L	MB2	3	M		1	70.76	00:27:36	AUS	L	MB1	1	M		3	70.76	01:33:57	ARG	L	PZ2	3	M
3	56.64	01:34:15	AUS	L	PZ2	4	M		1	63.5	00:28:30	AUS	L	MB1	1	M		1	56.64	00:20:41	ARG	L	AT	3	M
1	78.4	00:33:20	AUS	L	AT	4	M		2	38.42	01:18:41	AUS	L	MB1	1	M		3	33.12	01:50:31	ARG	L	AT	3	M
2	50.18	01:12:51	AUS	L	AT	4	M		2	50.18	01:21:23	AUS	L	MB1	1	M		3	50.18	01:54:53	ARG	L	AT	3	M
3	38.42	01:44:04	AUS	L	MB1	4	M		3	44.1	01:52:00	AUS	L	MB1	1	M		1	70.76	00:20:41	ARG	L	MB1	3	M
2	63.5	00:57:20	AUS	L	PZ2	5	M		1	86.44	00:35:34	AUS	L	PZ2	2	M		1	44.1	00:24:38	ARG	L	MB1	3	M
3	70.76	01:55:49	AUS	L	AT	5	M		1	63.5	00:49:41	AUS	L	PZ2	2	M		1	44.1	00:37:14	ARG	L	MB1	3	M
3	70.76	01:56:08	AUS	L	AT	5	M		3	33.12	01:31:56	AUS	L	PZ2	2	M		2	23.72	00:54:47	ARG	L	MB1	3	M
1	103.68	00:19:28	BLG	L	PZ1	1	M		1	78.4	00:32:15	AUS	L	AT	2	M		2	38.42	01:10:31	ARG	L	MB1	3	M
1	112.9	00:29:43	BLG	L	PZ1	1	M		1	56.64	00:32:23	AUS	L	AT	2	M		3	63.5	01:50:31	ARG	L	MB1	3	M
2	50.18	00:52:28	BLG	L	PZ1	1	M		1	70.76	00:39:36	AUS	L	AT	2	M		3	33.12	01:52:10	ARG	L	MB1	3	M
1	56.64	00:31:43	BLG	L	PZ2	1	M		1	94.86	00:48:08	AUS	L	AT	2	M		1	44.1	00:38:14	ARG	L	MB2	3	M
2	78.4	00:57:49	BLG	L	PZ2	1	M		1	23.72	00:48:49	AUS	L	AT	2	M		3	44.1	01:33:57	ARG	L	MB2	3	M
1	94.86	00:18:19	BLG	L	AT	1	M		2	94.86	01:03:05	AUS	L	AT	2	M		3	44.1	01:34:06	ARG	L	MB2	3	M
1	78.4	00:37:45	BLG	L	AT	1	M		2	70.76	01:08:28	AUS	L	AT	2	M		3	44.1	01:54:53	ARG	L	MB2	3	M
3	86.44	01:26:26	BLG	L	AT	1	M		3	56.64	01:53:25	AUS	L	AT	2	M		3	56.64	01:41:55	ARG	L	PZ1	4	M
1	28.22	00:16:39	BLG	L	MB1	1	M		1	70.76	00:39:35	AUS	L	MB1	2	M		1	50.18	00:18:40	ARG	L	PZ2	4	M
2	50.18	01:11:37	BLG	L	MB1	1	M		1	56.64	00:48:55	AUS	L	MB1	2	M		1	50.18	00:36:17	ARG	L	PZ2	4	M
3	50.18	01:28:46	BLG	L	MB2	1	M		2	63.5	00:56:30	AUS	L	MB1	2	M		2	78.4	00:55:42	ARG	L	PZ2	4	M
3	63.5	01:39:34	BLG	L	MB2	1	M		2	38.42	01:19:59	AUS	L	MB1	2	M		3	33.12	01:26:03	ARG	L	PZ2	4	M
1	38.42	00:38:37	BLG	L	PZ1	2	M		2	28.22	01:20:08	AUS	L	MB1	2	M		3	56.64	01:31:39	ARG	L	PZ2	4	M
1	33.12	00:39:51	BLG	L	PZ1	2	M		2	44.1	01:20:14	AUS	L	MB1	2	M		3	56.64	01:36:02	ARG	L	PZ2	4	M
2	38.42	01:01:46	BLG	L	PZ1	2	M		3	70.76	01:53:24	AUS	L	MB1	2	M		1	50.18	00:20:49	ARG	L	AT	4	M
2	50.18	01:14:49	BLG	L	PZ1	2	M		1	56.64	00:35:00	AUS	L	MB2	2	M		2	112.9	01:07:33	ARG	L	AT	4	M
3	56.64	01:27:51	BLG	L	PZ1	2	M		1	70.76	00:35:34	AUS	L	MB2	2	M		3	50.18	01:36:02	ARG	L	AT	4	M
3	56.64	01:35:54	BLG	L	PZ1	2	M		1	86.44	00:41:25	AUS	L	MB2	2	M		3	44.1	01:53:17	ARG	L	AT	4	M
3	38.42	01:36:51	BLG	L	PZ1	2	M		3	28.22	01:39:24	AUS	L	MB2	2	M		1	50.18	00:20:49	ARG	L	MB1	4	M
3	33.12	01:38:10	BLG	L	PZ1	2	M		1	103.68	00:28:26	AUS	L	PZ2	3	M		1	50.18	00:23:34	ARG	L	MB1	4	M
3	38.42	01:50:47	BLG	L	PZ1	2	M		1	86.44	00:38:40	AUS	L	PZ2	3	M		1	63.5	00:43:53	ARG	L	MB1	4	M
3	56.64	01:51:13	BLG	L	PZ1	2	M		2	50.18	00:59:20	AUS	L	AT	3	M		2	50.18	00:55:42	ARG	L	MB1	4	M
1	86.44	00:34:23	BLG	L	PZ2	2	M		2	56.64	01:16:22	AUS	L	AT	3	M		3	44.1	01:31:39	ARG	L	MB1	4	M
2	86.44	01:07:01	BLG	L	PZ2	2	M		2	78.4	01:19:56	AUS	L	AT	3	M		3	56.64	01:41:55	ARG	L	MB1	4	M
3	86.44	01:30:34	BLG	L	PZ2	2	M		2	78.4	01:20:15	AUS	L	AT	3	M		3	44.1	01:28:09	ARG	L	MB2	4	M
3	78.4	01:44:14	BLG	L	PZ2	2	M		3	56.64	01:31:53	AUS	L	AT	3	M		3	56.64	01:36:02	ARG	L	MB2	4	M
3	63.5	01:44:45	BLG	L	PZ2	2	M		1	78.4	00:28:26	AUS	L	MB1	3	M		3	56.64	01:53:17	ARG	L	MB2	4	M
1	94.86	00:17:34	BLG	L	AT	2	M		2	63.5	01:16:17	AUS	L	MB1	3	M		1	44.1	00:48:12	AUS	L	PZ2	1	M
1	78.4	00:27:42	BLG	L	AT	2	M		2	44.1	01:19:55	AUS	L	MB1	3	M		2	70.76	00:56:06	AUS	L	PZ2	1	M
2	78.4	01:00:30	BLG	L	AT	2	M		2	38.42	01:20:18	AUS	L	MB1	3	M		2	70.76	01:15:05	AUS	L	PZ2	1	M
2	63.5	01:13:51	BLG	L	AT	2	M		3	50.18	01:31:52	AUS	L	MB1	3	M		2	56.64	01:20:55	AUS	L	PZ2	1	M
3	78.4	01:34:26	BLG	L	AT	2	M		3	63.5	01:32:55	AUS	L	MB1	3	M		3	56.64	01:32:04	AUS	L	PZ2	1	M
1	50.18	00:31:40	BLG	L	MB1	2	M		1	63.5	00:28:31	AUS	L	PZ2	4	M		3	33.12	01:32:34	AUS	L	PZ2	1	M
2	44.1	00:48:53	BLG	L	MB1	2	M		1	56.64	00:38:43	AUS	L	PZ2	4	M		3	63.5	01:33:23	AUS	L	PZ2	1	M
2	38.42	00:59:36	BLG	L	MB1	2	M		2	78.4	01:05:03	AUS	L	PZ2	4	M		3	63.5	01:40:25	AUS	L	PZ2	1	M
3	33.12	01:32:43	BLG	L	MB1	2	M		2	50.18	01:16:26	AUS	L	PZ2	4	M		3	78.4	01:42:23	AUS	L	PZ2	1	M
3	44.1	01:33:14	BLG	L	MB1	2	M		3	70.76	01:42:54	AUS	L	PZ2	4	M		1	63.5	00:40:56	AUS	L	AT	1	M
3	44.1	01:57:37	BLG	L	MB1	2	M		1	70.76	00:28:54	AUS	L	AT	4	M		1	103.68	00:48:59	AUS	L	AT	1	M
1	63.5	00:30:31	BLG	L	MB2	2	M		1	63.5	00:30:34	AUS	L	AT	4	M		1	33.12	00:50:12	AUS	L	AT	1	M
2	63.5	00:53:08	BLG	L	MB2	2	M		1	86.44	00:36:59	AUS	L	AT	4	M		2	19.6	00:56:06	AUS	L	AT	1	M
3	50.18	01:38:58	BLG	L	MB2	2	M		1	78.4	00:43:08	AUS	L	AT	4	M		2	56.64	00:56:33	AUS	L	AT	1	M
3	44.1	01:27:31	BLG	L	PZ1	3	M		1	86.44	00:44:07	AUS	L	AT	4	M		2	50.18	00:58:49	AUS	L	AT	1	M
3	78.4	01:33:55	BLG	L	AT	3	M		1	63.5	00:47:26	AUS	L	AT	4	M		3	38.42	01:36:33	AUS	L	AT	1	M
2	70.76	01:11:06	BLG	L	MB1	3	M		2	78.4	00:56:59	AUS	L	AT	4	M		3	56.64	01:37:08	AUS	L	AT	1	M
1	94.86	00:18:57	BLG	L	PZ1	4	M		2	63.5	00:58:28	AUS	L	AT	4	M		3	63.5	01:43:18	AUS	L	AT	1	M
2	103.68	01:07:59	BLG	L	PZ1	4	M		2	70.76	00:59:23	AUS	L	AT	4	M		3	56.64	01:50:40	AUS	L	AT	1	M
2	86.44	00:57:13	BLG	L	PZ2	4	M		2	78.4	01:03:55	AUS	L	AT	4	M		1	38.42	00:31:00	AUS	L	MB1	1	M
3	63.5	01:56:31	BLG	L	PZ2	4	M		2	86.44	01:05:36	AUS	L	AT	4	M		1	38.42	00:38:15	AUS	L	MB1	1	M
1	78.4	00:26:25	BLG	L	AT	4	M		2	70.76	01:06:02	AUS	L	AT	4	M		1	33.12	00:39:11	AUS	L	MB1	1	M
1	28.22	00:16:17	BLG	L	MB1	4	M		2	70.76	01:12:24	AUS	L	AT	4	M		1	19.6	00:40:09	AUS	L	MB1	1	M
1	33.12	00:25:22	BLG	L	MB1	4	M		3	70.76	01:32:59	AUS	L	AT	4	M		1	38.42	00:40:09	AUS	L	MB1	1	M
1	38.42	00:35:16	BLG	L	MB1	4	M		3	70.76	01:35:42	AUS	L	AT	4	M		1	28.22	00:46:42	AUS	L	MB1	1	M
2	78.4	01:07:59	BLG	L	MB1	4	M		3	63.5	01:39:57	AUS	L	AT	4	M		1	56.64	00:48:12	AUS	L	MB1	1	M
3	44.1	01:47:42	BLG	L	MB1	4	M		3	78.4	01:43:44	AUS	L	AT	4	M		1	38.42	00:48:59	AUS	L	MB1	1	M
1	50.18	00:20:20	BLG	L	MB2	4	M		3	70.76	01:48:53	AUS	L	AT	4	M		2	33.12	00:56:05	AUS	L	MB1	1	M
1	63.5	00:41:10	BLG	L	MB2	4	M		3	56.64	01:55:32	AUS	L	AT	4	M		2	50.18	00:56:34	AUS	L	MB1	1	M
2	63.5	01:04:12	BLG	L	MB2	4	M		1	70.76	00:28:53	AUS	L	MB1	4	M		2	23.72	01:06:26	AUS	L	MB1	1	M
2	50.18	01:07:59	BLG	L	MB2	4	M		1	86.44	00:31:38	AUS	L	MB1	4	M		2	38.42	01:15:05	AUS	L	MB1	1	M
3	50.18	01:54:11	BLG	L	MB2	4	M		1	23.72	00:47:25	AUS	L	MB1	4	M		2	38.42	01:18:13	AUS	L	MB1	1	M
2	78.4	01:09:54	BLG	L	MB1	5	M		2	70.76	00:55:44	AUS	L	MB1	4	M		2	28.22	01:20:55	AUS	L	MB1	1	M
1	112.9	00:40:39	CUB	W	PZ1	1	M		2	70.76	00:56:58	AUS	L	MB1	4	M		3	33.12	01:32:34	AUS	L	MB1	1	M
2	56.64	00:49:39	CUB	W	PZ2	1	M		2	63.5	01:05:02	AUS	L	MB1	4	M		3	33.12	01:33:23	AUS	L	MB1	1	M
2	78.4	01:13:32	CUB	W	PZ2	1	M		2	44.1	01:16:57	AUS	L	MB1	4	M		3	50.18	01:34:23	AUS	L	MB1	1	M
3	63.5	01:33:37	CUB	W	PZ2	1	M		3	70.76	01:33:48	AUS	L	MB1	4	M		3	15.88	01:34:51	AUS	L	MB1	1	M
1	63.5	00:18:39	CUB	W	AT	1	M		3	33.12	01:35:42	AUS	L	MB1	4	M		3	23.72	01:41:24	AUS	L	MB1	1	M
2	70.76	00:52:47	CUB	W	AT	1	M		3	56.64	01:41:48	AUS	L	MB1	4	M		3	33.12	01:42:24	AUS	L	MB1	1	M
3	78.4	01:38:35	CUB	W	AT	1	M		3	44.1	01:42:53	AUS	L	MB1	4	M		3	38.42	01:49:16	AUS	L	MB1	1	M
1	56.64	00:26:03	CUB	W	MB1	1	M		3	63.5	01:43:43	AUS	L	MB1	4	M		3	44.1	01:50:40	AUS	L	MB1	1	M
1	19.6	00:37:23	CUB	W	MB1	1	M		3	70.76	01:53:59	AUS	L	MB1	4	M		1	28.22	00:32:26	AUS	L	MB2	1	M
1	23.72	00:41:52	CUB	W	MB2	1	M		1	56.64	00:36:59	AUS	L	MB2	4	M		1	56.64	00:33:25	AUS	L	MB2	1	M
2	50.18	01:06:42	CUB	W	MB2	1	M		1	86.44	00:37:50	AUS	L	MB2	4	M		1	63.5	00:35:03	AUS	L	MB2	1	M
1	86.44	00:19:50	CUB	W	PZ1	2	M		1	56.64	00:51:01	AUS	L	MB2	4	M		1	28.22	00:35:04	AUS	L	MB2	1	M
1	94.86	00:30:03	CUB	W	PZ1	2	M		2	78.4	01:13:50	AUS	L	MB2	4	M		1	63.5	00:37:23	AUS	L	MB2	1	M
2	78.4	00:53:33	CUB	W	PZ1	2	M		2	44.1	01:14:42	AUS	L	MB2	4	M		1	38.42	00:40:56	AUS	L	MB2	1	M
2	112.9	01:05:46	CUB	W	PZ1	2	M		3	38.42	01:40:58	AUS	L	MB2	4	M		1	38.42	00:41:30	AUS	L	MB2	1	M
3	63.5	01:29:05	CUB	W	PZ1	2	M		1	103.68	00:35:49	BLG	L	PZ1	1	M		2	33.12	00:58:49	AUS	L	MB2	1	M
3	78.4	01:39:57	CUB	W	PZ1	2	M		2	78.4	01:12:26	BLG	L	PZ1	1	M		2	50.18	01:00:36	AUS	L	MB2	1	M
1	56.64	00:15:33	CUB	W	PZ2	2	M		3	70.76	01:30:56	BLG	L	PZ1	1	M		2	15.88	01:07:30	AUS	L	MB2	1	M
1	78.4	00:34:46	CUB	W	PZ2	2	M		3	86.44	01:46:22	BLG	L	PZ1	1	M		2	7.06	01:08:39	AUS	L	MB2	1	M
2	70.76	01:00:00	CUB	W	PZ2	2	M		1	70.76	00:23:37	BLG	L	PZ2	1	M		2	50.18	01:10:22	AUS	L	MB2	1	M
3	50.18	01:25:54	CUB	W	PZ2	2	M		3	78.4	01:45:11	BLG	L	MB1	1	M		2	38.42	01:13:02	AUS	L	MB2	1	M
3	78.4	01:48:09	CUB	W	PZ2	2	M		1	86.44	00:15:45	BLG	L	PZ1	2	M		2	23.72	01:14:15	AUS	L	MB2	1	M
3	50.18	01:58:05	CUB	W	PZ2	2	M		1	56.64	00:28:47	BLG	L	PZ1	2	M		3	44.1	01:36:33	AUS	L	MB2	1	M
1	38.42	00:38:06	CUB	W	AT	2	M		1	78.4	00:28:59	BLG	L	PZ1	2	M		3	44.1	01:37:08	AUS	L	MB2	1	M
2	44.1	00:50:17	CUB	W	AT	2	M		2	86.44	00:49:01	BLG	L	PZ1	2	M		3	56.64	01:39:28	AUS	L	MB2	1	M
2	63.5	01:02:15	CUB	W	AT	2	M		2	56.64	00:55:28	BLG	L	PZ1	2	M		3	44.1	01:40:24	AUS	L	MB2	1	M
2	44.1	01:03:46	CUB	W	AT	2	M		2	63.5	01:13:07	BLG	L	PZ1	2	M		3	44.1	01:44:30	AUS	L	MB2	1	M
3	78.4	01:53:34	CUB	W	AT	2	M		3	94.86	01:56:58	BLG	L	PZ1	2	M		3	50.18	01:57:44	AUS	L	MB2	1	M
1	78.4	00:17:00	CUB	W	MB1	2	M		1	78.4	00:21:25	BLG	L	PZ2	2	M		1	63.5	00:47:49	AUS	L	PZ2	2	M
1	38.42	00:35:46	CUB	W	MB1	2	M		3	70.76	01:36:58	BLG	L	PZ2	2	M		3	63.5	01:42:20	AUS	L	PZ2	2	M
2	44.1	00:50:17	CUB	W	MB1	2	M		3	56.64	01:52:17	BLG	L	PZ2	2	M		1	78.4	00:47:52	AUS	L	AT	2	M
2	38.42	01:00:57	CUB	W	MB1	2	M		1	78.4	00:20:28	BLG	L	MB1	2	M		1	38.42	00:47:49	AUS	L	MB1	2	M
3	50.18	01:34:52	CUB	W	MB1	2	M		2	78.4	01:02:18	BLG	L	MB2	2	M		1	50.18	00:47:53	AUS	L	MB1	2	M
3	28.22	01:35:21	CUB	W	MB1	2	M		1	86.44	00:15:36	BLG	L	PZ1	3	M		3	50.18	01:32:01	AUS	L	MB1	2	M
3	38.42	01:58:58	CUB	W	MB1	2	M		1	86.44	00:24:53	BLG	L	PZ1	3	M		3	50.18	01:34:18	AUS	L	MB1	2	M
3	44.1	01:59:34	CUB	W	MB1	2	M		1	94.86	00:28:55	BLG	L	PZ1	3	M		3	44.1	01:42:19	AUS	L	MB1	2	M
1	50.18	00:21:20	CUB	W	MB2	2	M		1	86.44	00:38:44	BLG	L	PZ2	3	M		1	50.18	00:35:38	AUS	L	MB2	2	M
1	28.22	00:31:37	CUB	W	MB2	2	M		3	56.64	01:43:39	BLG	L	PZ2	3	M		1	56.64	00:35:42	AUS	L	MB2	2	M
2	50.18	00:55:25	CUB	W	MB2	2	M		1	103.68	00:19:06	BLG	L	PZ1	4	M		1	70.76	00:47:57	AUS	L	PZ2	3	M
3	19.6	01:43:35	CUB	W	MB2	2	M		1	86.44	00:23:57	BLG	L	PZ1	4	M		1	50.18	00:48:04	AUS	L	PZ2	3	M
3	50.18	01:56:04	CUB	W	MB2	2	M		1	103.68	00:32:11	BLG	L	PZ1	4	M		1	63.5	00:48:45	AUS	L	PZ2	3	M
3	44.1	01:25:29	CUB	W	PZ2	3	M		2	70.76	00:52:06	BLG	L	PZ1	4	M		2	63.5	01:03:02	AUS	L	PZ2	3	M
1	63.5	00:28:09	CUB	W	AT	3	M		2	63.5	00:57:21	BLG	L	PZ1	4	M		2	50.18	01:05:31	AUS	L	PZ2	3	M
1	15.88	00:20:56	CUB	W	MB2	3	M		2	86.44	01:03:50	BLG	L	PZ1	4	M		2	70.76	01:15:39	AUS	L	PZ2	3	M
2	94.86	01:04:38	CUB	W	PZ1	4	M		2	78.4	01:05:49	BLG	L	PZ1	4	M		3	63.5	01:53:29	AUS	L	PZ2	3	M
3	86.44	01:54:45	CUB	W	PZ1	4	M		2	70.76	01:14:29	BLG	L	PZ1	4	M		1	86.44	00:30:29	AUS	L	AT	3	M
2	94.86	01:12:23	CUB	W	PZ2	4	M		3	70.76	01:25:59	BLG	L	PZ1	4	M		1	63.5	00:32:02	AUS	L	AT	3	M
2	86.44	01:12:58	CUB	W	PZ2	4	M		3	70.76	01:32:21	BLG	L	PZ1	4	M		1	63.5	00:48:04	AUS	L	AT	3	M
1	86.44	00:28:43	CUB	W	AT	4	M		3	86.44	01:32:52	BLG	L	PZ1	4	M		1	86.44	00:49:37	AUS	L	AT	3	M
3	78.4	01:28:17	CUB	W	AT	4	M		3	56.64	01:49:47	BLG	L	PZ1	4	M		2	86.44	01:05:31	AUS	L	AT	3	M
3	38.42	01:52:13	CUB	W	AT	4	M		3	78.4	01:56:07	BLG	L	PZ1	4	M		3	50.18	01:36:06	AUS	L	AT	3	M
2	50.18	00:50:41	CUB	W	MB1	4	M		3	56.64	01:58:08	BLG	L	PZ1	4	M		3	23.72	01:50:07	AUS	L	AT	3	M
2	38.42	00:51:19	CUB	W	MB1	4	M		1	70.76	00:19:53	BLG	L	PZ2	4	M		1	38.42	00:30:30	AUS	L	MB1	3	M
2	23.72	00:52:02	CUB	W	MB1	4	M		1	56.64	00:34:50	BLG	L	PZ2	4	M		1	44.1	00:47:57	AUS	L	MB1	3	M
2	28.22	01:14:26	CUB	W	MB1	4	M		2	56.64	00:56:44	BLG	L	PZ2	4	M		1	78.4	00:48:00	AUS	L	MB1	3	M
3	28.22	01:26:45	CUB	W	MB1	4	M		3	94.86	01:36:01	BLG	L	PZ2	4	M		1	56.64	00:48:04	AUS	L	MB1	3	M
3	23.72	01:27:08	CUB	W	MB1	4	M		3	94.86	01:39:06	BLG	L	PZ2	4	M		1	44.1	00:48:44	AUS	L	MB1	3	M
3	19.6	01:48:58	CUB	W	MB1	4	M		1	28.22	00:24:59	BLG	L	MB1	4	M		1	44.1	00:49:37	AUS	L	MB1	3	M
3	28.22	01:49:34	CUB	W	MB1	4	M		2	50.18	00:53:35	BLG	L	MB1	4	M		2	28.22	00:55:17	AUS	L	MB1	3	M
2	50.18	00:56:41	CUB	W	MB2	4	M		2	94.86	01:07:28	BLG	L	MB1	4	M		2	38.42	01:05:31	AUS	L	MB1	3	M
1	50.18	00:36:17	CUB	W	MB1	5	M		3	44.1	01:29:08	BLG	L	MB1	4	M		3	28.22	01:50:07	AUS	L	MB1	3	M
2	38.42	00:56:04	CUB	W	MB2	5	M		3	50.18	01:30:13	BLG	L	MB1	4	M		3	23.72	01:53:28	AUS	L	MB1	3	M
3	70.76	01:31:45	FIN	L	PZ1	1	M		3	70.76	01:47:11	BLG	L	MB1	4	M		1	44.1	00:32:02	AUS	L	MB2	3	M
1	70.76	00:32:05	FIN	L	PZ2	1	M		1	63.5	00:29:14	BLG	L	MB2	4	M		1	56.64	00:32:10	AUS	L	MB2	3	M
2	63.5	01:13:55	FIN	L	PZ2	1	M		1	56.64	00:38:46	BLG	L	MB2	4	M		1	56.64	00:44:03	AUS	L	MB2	3	M
3	86.44	01:39:26	FIN	L	PZ2	1	M		2	70.76	01:00:03	BLG	L	MB2	4	M		2	44.1	01:03:02	AUS	L	MB2	3	M
3	50.18	01:54:04	FIN	L	PZ2	1	M		2	56.64	01:03:49	BLG	L	MB2	4	M		2	23.72	01:08:32	AUS	L	MB2	3	M
1	70.76	00:36:38	FIN	L	AT	1	M		1	86.44	00:16:21	CUB	W	PZ1	1	M		2	38.42	01:12:21	AUS	L	MB2	3	M
2	70.76	00:51:53	FIN	L	AT	1	M		1	94.86	00:26:29	CUB	W	PZ1	1	M		2	56.64	01:12:55	AUS	L	MB2	3	M
3	78.4	01:28:47	FIN	L	AT	1	M		3	86.44	01:37:02	CUB	W	PZ1	1	M		3	38.42	01:36:06	AUS	L	MB2	3	M
3	63.5	01:34:20	FIN	L	MB2	1	M		1	70.76	00:17:47	CUB	W	PZ2	1	M		3	23.72	01:55:02	AUS	L	MB2	3	M
1	70.76	00:37:51	FIN	L	PZ1	2	M		1	70.76	00:21:29	CUB	W	PZ2	1	M		1	70.76	00:29:20	AUS	L	PZ2	4	M
2	86.44	01:08:16	FIN	L	PZ1	2	M		1	70.76	00:15:49	CUB	W	AT	1	M		1	7.06	00:37:24	AUS	L	PZ2	4	M
2	78.4	00:46:44	FIN	L	PZ2	2	M		3	70.76	01:41:30	CUB	W	AT	1	M		1	44.1	00:39:11	AUS	L	PZ2	4	M
2	50.18	00:47:14	FIN	L	PZ2	2	M		3	70.76	01:50:51	CUB	W	AT	1	M		1	44.1	00:39:40	AUS	L	PZ2	4	M
2	63.5	00:47:45	FIN	L	PZ2	2	M		1	63.5	00:17:38	CUB	W	PZ1	2	M		2	56.64	01:04:19	AUS	L	PZ2	4	M
2	94.86	01:08:16	FIN	L	PZ2	2	M		1	86.44	00:19:02	CUB	W	PZ1	2	M		2	50.18	01:07:09	AUS	L	AT	4	M
3	70.76	01:26:56	FIN	L	PZ2	2	M		1	63.5	00:28:51	CUB	W	PZ1	2	M		3	78.4	01:34:23	AUS	L	AT	4	M
3	86.44	01:49:35	FIN	L	AT	2	M		1	78.4	00:29:02	CUB	W	PZ1	2	M		3	56.64	01:44:09	AUS	L	AT	4	M
1	33.12	00:32:47	FIN	L	MB1	2	M		1	86.44	00:38:40	CUB	W	PZ1	2	M		1	56.64	00:29:20	AUS	L	MB1	4	M
3	38.42	01:41:42	FIN	L	MB1	2	M		3	63.5	01:35:58	CUB	W	PZ1	2	M		1	38.42	00:39:40	AUS	L	MB1	4	M
3	56.64	01:54:54	FIN	L	MB1	2	M		3	86.44	01:36:54	CUB	W	PZ1	2	M		2	28.22	01:04:19	AUS	L	MB1	4	M
1	86.44	00:39:03	FIN	L	MB2	2	M		1	78.4	00:40:01	CUB	W	PZ2	2	M		2	19.6	00:59:47	AUS	L	MB2	4	M
2	63.5	00:54:40	FIN	L	MB2	2	M		2	63.5	00:57:17	CUB	W	PZ2	2	M		3	44.1	01:44:09	AUS	L	MB2	4	M
3	78.4	01:24:31	FIN	L	MB2	2	M		3	78.4	01:44:17	CUB	W	PZ2	2	M		3	70.76	01:48:24	AUS	L	MB2	4	M
3	63.5	01:51:45	FIN	L	MB2	2	M		3	70.76	01:57:02	CUB	W	PZ2	2	M		3	56.64	01:57:25	AUS	L	MB2	4	M
2	78.4	00:52:33	FIN	L	PZ1	3	M		1	78.4	00:15:42	CUB	W	AT	2	M		1	70.76	00:25:40	BLG	L	PZ1	1	M
1	94.86	00:42:26	FIN	L	PZ2	3	M		2	103.68	00:48:56	CUB	W	MB1	2	M		1	78.4	00:34:26	BLG	L	PZ1	1	M
2	86.44	01:00:18	FIN	L	PZ2	3	M		3	94.86	01:39:01	CUB	W	MB2	2	M		2	38.42	00:59:39	BLG	L	PZ1	1	M
2	63.5	01:13:18	FIN	L	PZ2	3	M		1	63.5	00:35:19	CUB	W	PZ1	3	M		2	70.76	01:00:33	BLG	L	PZ1	1	M
1	38.42	00:33:21	FIN	L	MB1	3	M		2	78.4	00:51:35	CUB	W	PZ1	3	M		2	44.1	01:13:10	BLG	L	PZ1	1	M
2	44.1	01:05:55	FIN	L	MB1	3	M		2	78.4	01:13:54	CUB	W	PZ1	3	M		3	70.76	01:33:18	BLG	L	PZ1	1	M
3	28.22	01:27:43	FIN	L	MB1	3	M		1	70.76	00:39:54	CUB	W	PZ2	3	M		3	33.12	01:44:48	BLG	L	PZ1	1	M
2	70.76	01:09:21	FIN	L	MB2	3	M		3	63.5	01:54:15	CUB	W	PZ2	3	M		3	86.44	01:47:47	BLG	L	PZ1	1	M
2	78.4	01:10:00	FIN	L	MB2	3	M		3	63.5	01:51:17	CUB	W	AT	3	M		3	78.4	01:49:06	BLG	L	PZ1	1	M
3	94.86	01:50:28	FIN	L	PZ1	4	M		1	78.4	00:25:26	CUB	W	MB1	3	M		3	56.64	01:56:35	BLG	L	PZ1	1	M
2	94.86	00:59:03	FIN	L	AT	4	M		1	70.76	00:25:30	CUB	W	MB1	3	M		3	56.64	01:57:40	BLG	L	PZ1	1	M
2	33.12	00:50:17	FIN	L	MB1	4	M		3	78.4	01:32:46	CUB	W	MB1	3	M		3	70.76	01:58:32	BLG	L	PZ1	1	M
2	56.64	00:54:28	POL	W	PZ1	1	M		1	94.86	00:28:14	CUB	W	MB2	3	M		1	44.1	00:45:11	BLG	L	PZ2	1	M
3	56.64	01:29:04	POL	W	PZ1	1	M		1	78.4	00:28:18	CUB	W	PZ1	4	M		2	70.76	00:55:32	BLG	L	PZ2	1	M
1	63.5	00:20:15	POL	W	PZ2	1	M		1	86.44	00:35:23	CUB	W	PZ1	4	M		2	63.5	01:04:17	BLG	L	PZ2	1	M
2	56.64	01:00:27	POL	W	PZ2	1	M		1	86.44	00:40:09	CUB	W	PZ1	4	M		3	44.1	01:29:48	BLG	L	PZ2	1	M
3	56.64	01:34:48	POL	W	PZ2	1	M		2	78.4	01:01:50	CUB	W	PZ1	4	M		3	38.42	01:54:19	BLG	L	PZ2	1	M
1	78.4	00:35:45	POL	W	AT	1	M		2	78.4	01:04:16	CUB	W	PZ1	4	M		1	86.44	00:22:55	BLG	L	AT	1	M
2	70.76	01:02:28	POL	W	AT	1	M		3	94.86	01:25:35	CUB	W	PZ1	4	M		1	78.4	00:35:23	BLG	L	AT	1	M
2	86.44	01:12:55	POL	W	AT	1	M		3	86.44	01:27:55	CUB	W	PZ1	4	M		2	63.5	00:59:40	BLG	L	AT	1	M
3	70.76	01:49:24	POL	W	AT	1	M		3	78.4	01:34:29	CUB	W	PZ1	4	M		2	63.5	01:06:13	BLG	L	AT	1	M
1	50.18	00:43:24	POL	W	MB1	1	M		3	78.4	01:34:59	CUB	W	PZ1	4	M		2	56.64	01:13:10	BLG	L	AT	1	M
3	56.64	01:37:37	POL	W	MB1	1	M		1	78.4	00:20:31	CUB	W	PZ2	4	M		3	56.64	01:25:35	BLG	L	AT	1	M
1	63.5	00:24:28	POL	W	PZ1	2	M		1	70.76	00:20:59	CUB	W	PZ2	4	M		3	78.4	01:30:38	BLG	L	AT	1	M
3	56.64	01:50:22	POL	W	PZ1	2	M		1	63.5	00:22:55	CUB	W	PZ2	4	M		1	23.72	00:20:31	BLG	L	MB1	1	M
1	38.42	00:19:50	POL	W	PZ2	2	M		1	78.4	00:30:34	CUB	W	PZ2	4	M		1	38.42	00:30:35	BLG	L	MB1	1	M
1	56.64	00:30:02	POL	W	PZ2	2	M		1	78.4	00:34:26	CUB	W	PZ2	4	M		1	23.72	00:31:43	BLG	L	MB1	1	M
2	56.64	01:07:23	POL	W	PZ2	2	M		1	86.44	00:41:13	CUB	W	PZ2	4	M		1	19.6	00:34:26	BLG	L	MB1	1	M
2	56.64	01:08:49	POL	W	PZ2	2	M		1	86.44	00:45:11	CUB	W	PZ2	4	M		1	63.5	00:41:14	BLG	L	MB1	1	M
3	50.18	01:25:29	POL	W	PZ2	2	M		2	63.5	00:53:12	CUB	W	PZ2	4	M		1	78.4	00:45:10	BLG	L	MB1	1	M
3	56.64	01:25:55	POL	W	PZ2	2	M		2	70.76	00:55:31	CUB	W	PZ2	4	M		2	19.6	00:53:12	BLG	L	MB1	1	M
3	56.64	01:45:19	POL	W	PZ2	2	M		2	78.4	01:02:22	CUB	W	PZ2	4	M		2	7.06	00:55:32	BLG	L	MB1	1	M
3	78.4	01:39:14	POL	W	AT	2	M		2	94.86	01:06:12	CUB	W	PZ2	4	M		2	78.4	01:04:16	BLG	L	MB1	1	M
1	63.5	00:21:53	POL	W	MB1	2	M		2	50.18	01:13:10	CUB	W	PZ2	4	M		2	1.76	01:06:13	BLG	L	MB1	1	M
1	44.1	00:31:01	POL	W	MB1	2	M		3	70.76	01:30:38	CUB	W	PZ2	4	M		3	28.22	01:30:38	BLG	L	MB1	1	M
2	63.5	00:49:53	POL	W	MB1	2	M		3	63.5	01:33:18	CUB	W	PZ2	4	M		3	78.4	01:41:31	BLG	L	MB1	1	M
2	56.64	00:50:58	POL	W	MB1	2	M		3	70.76	01:42:43	CUB	W	PZ2	4	M		3	33.12	01:42:43	BLG	L	MB1	1	M
2	56.64	00:52:20	POL	W	MB1	2	M		3	15.88	01:47:47	CUB	W	PZ2	4	M		3	38.42	01:44:48	BLG	L	MB1	1	M
2	56.64	01:01:28	POL	W	MB1	2	M		3	86.44	01:51:21	CUB	W	PZ2	4	M		3	50.18	01:54:15	BLG	L	MB1	1	M
2	50.18	01:10:02	POL	W	MB1	2	M		3	56.64	01:52:21	CUB	W	PZ2	4	M		3	44.1	01:54:19	BLG	L	MB1	1	M
3	63.5	01:48:01	POL	W	MB1	2	M		3	70.76	01:57:40	CUB	W	PZ2	4	M		3	50.18	01:55:23	BLG	L	MB1	1	M
1	50.18	00:17:49	POL	W	MB2	2	M		1	86.44	00:25:39	CUB	W	AT	4	M		3	33.12	01:56:35	BLG	L	MB1	1	M
1	44.1	00:27:17	POL	W	MB2	2	M		1	63.5	00:31:43	CUB	W	AT	4	M		1	50.18	00:25:40	BLG	L	MB2	1	M
1	56.64	00:27:41	POL	W	MB2	2	M		2	103.68	00:49:03	CUB	W	AT	4	M		1	50.18	00:27:46	BLG	L	MB2	1	M
2	50.18	00:57:33	POL	W	MB2	2	M		2	86.44	01:00:33	CUB	W	AT	4	M		1	44.1	00:28:15	BLG	L	MB2	1	M
3	44.1	01:30:36	POL	W	MB2	2	M		3	56.64	01:29:47	CUB	W	AT	4	M		1	44.1	00:28:18	BLG	L	MB2	1	M
3	44.1	01:31:07	POL	W	MB2	2	M		3	63.5	01:44:48	CUB	W	AT	4	M		1	56.64	00:35:24	BLG	L	MB2	1	M
3	56.64	01:41:49	POL	W	MB2	2	M		3	86.44	01:49:06	CUB	W	AT	4	M		1	70.76	00:40:09	BLG	L	MB2	1	M
1	63.5	00:26:19	POL	W	PZ1	3	M		3	56.64	01:56:35	CUB	W	AT	4	M		2	56.64	00:49:04	BLG	L	MB2	1	M
1	70.76	00:37:08	POL	W	PZ1	3	M		3	70.76	01:58:32	CUB	W	AT	4	M		2	50.18	00:51:40	BLG	L	MB2	1	M
2	63.5	00:49:02	POL	W	PZ2	3	M		2	78.4	00:59:39	CUB	W	MB1	4	M		2	50.18	00:59:39	BLG	L	MB2	1	M
1	70.76	00:23:24	POL	W	AT	3	M		2	50.18	01:07:04	CUB	W	MB1	4	M		2	28.22	01:01:50	BLG	L	MB2	1	M
3	63.5	01:52:47	POL	W	AT	3	M		2	23.72	01:13:57	CUB	W	MB1	4	M		2	56.64	01:02:22	BLG	L	MB2	1	M
2	50.18	01:05:29	POL	W	MB2	3	M		1	63.5	00:27:45	CUB	W	MB2	4	M		2	38.42	01:13:10	BLG	L	MB2	1	M
3	70.76	01:40:26	POL	W	PZ1	4	M		2	78.4	00:51:39	CUB	W	MB2	4	M		2	44.1	01:13:55	BLG	L	MB2	1	M
1	50.18	00:41:58	POL	W	PZ2	4	M		2	78.4	01:14:52	CUB	W	MB2	4	M		2	44.1	01:14:52	BLG	L	MB2	1	M
3	63.5	01:44:49	POL	W	PZ2	4	M		3	78.4	01:38:12	CUB	W	MB2	4	M		3	50.18	01:25:35	BLG	L	MB2	1	M
3	63.5	01:46:31	POL	W	PZ2	4	M		3	78.4	01:54:19	CUB	W	MB2	4	M		3	56.64	01:27:54	BLG	L	MB2	1	M
3	70.76	01:47:07	POL	W	PZ2	4	M		3	56.64	01:55:23	CUB	W	MB2	4	M		3	12.54	01:33:18	BLG	L	MB2	1	M
1	63.5	00:22:46	POL	W	AT	4	M		2	56.64	00:55:43	FIN	L	PZ1	1	M		3	70.76	01:34:29	BLG	L	MB2	1	M
1	63.5	00:33:33	POL	W	AT	4	M		3	70.76	01:29:17	FIN	L	PZ1	1	M		3	56.64	01:35:00	BLG	L	MB2	1	M
2	56.64	00:53:16	POL	W	AT	4	M		1	63.5	00:30:24	FIN	L	PZ2	1	M		3	44.1	01:49:06	BLG	L	MB2	1	M
2	70.76	01:11:44	POL	W	AT	4	M		1	50.18	00:41:15	FIN	L	PZ2	1	M		3	56.64	01:51:16	BLG	L	MB2	1	M
3	63.5	01:28:01	POL	W	AT	4	M		2	86.44	01:10:40	FIN	L	PZ2	1	M		3	56.64	01:51:21	BLG	L	MB2	1	M
2	63.5	00:50:23	POL	W	MB1	4	M		3	78.4	01:26:01	FIN	L	PZ2	1	M		3	38.42	01:52:22	BLG	L	MB2	1	M
3	50.18	01:26:51	POL	W	MB1	4	M		3	94.86	01:34:42	FIN	L	PZ2	1	M		3	7.06	01:57:40	BLG	L	MB2	1	M
1	50.18	00:39:18	POL	W	MB2	4	M		1	78.4	00:26:53	FIN	L	AT	1	M		3	63.5	01:58:31	BLG	L	MB2	1	M
3	44.1	01:51:38	POL	W	MB2	4	M		1	103.68	00:28:53	FIN	L	AT	1	M		1	50.18	00:25:26	BLG	L	PZ1	2	M
2	56.64	01:00:05	POL	W	PZ2	5	M		1	63.5	00:33:27	FIN	L	AT	1	M		2	78.4	00:51:31	BLG	L	PZ1	2	M
1	63.5	00:32:00	POL	W	AT	5	M		2	70.76	00:59:15	FIN	L	AT	1	M		2	56.64	00:51:35	BLG	L	PZ1	2	M
1	63.5	00:35:12	POL	W	AT	5	M		3	78.4	01:24:44	FIN	L	AT	1	M		3	94.86	01:51:17	BLG	L	PZ2	2	M
2	86.44	01:12:25	POL	W	AT	5	M		3	78.4	01:32:19	FIN	L	AT	1	M		1	112.9	00:35:19	BLG	L	AT	2	M
3	70.76	01:38:45	POL	W	AT	5	M		1	94.86	00:26:21	FIN	L	MB1	1	M		3	63.5	01:32:46	BLG	L	AT	2	M
2	78.4	01:02:38	POL	W	PZ1	1	M		1	56.64	00:23:53	FIN	L	PZ1	2	M		1	28.22	00:25:26	BLG	L	MB2	2	M
3	78.4	01:45:49	POL	W	PZ1	1	M		1	70.76	00:24:48	FIN	L	PZ1	2	M		1	78.4	00:25:30	BLG	L	MB2	2	M
1	103.68	00:33:02	POL	W	AT	1	M		2	86.44	00:48:35	FIN	L	PZ1	2	M		1	56.64	00:25:34	BLG	L	MB2	2	M
2	112.9	01:12:04	POL	W	AT	1	M		1	78.4	00:24:02	FIN	L	PZ2	2	M		1	63.5	00:35:20	BLG	L	MB2	2	M
3	78.4	01:37:36	POL	W	AT	1	M		1	63.5	00:30:59	FIN	L	PZ2	2	M		2	38.42	00:51:31	BLG	L	MB2	2	M
3	78.4	01:49:42	POL	W	AT	1	M		2	70.76	00:49:45	FIN	L	PZ2	2	M		2	56.64	00:51:35	BLG	L	MB2	2	M
1	63.5	00:40:34	POL	W	MB1	1	M		2	70.76	00:59:47	FIN	L	PZ2	2	M		3	70.76	01:32:46	BLG	L	MB2	2	M
3	78.4	01:54:42	POL	W	MB1	1	M		2	63.5	01:11:19	FIN	L	PZ2	2	M		1	63.5	00:15:42	BLG	L	PZ1	3	M
3	70.76	01:39:21	POL	W	PZ1	2	M		3	86.44	01:52:16	FIN	L	PZ2	2	M		1	38.42	00:17:37	BLG	L	PZ1	3	M
3	94.86	01:47:51	POL	W	PZ1	2	M		3	63.5	01:53:11	FIN	L	PZ2	2	M		2	78.4	00:48:56	BLG	L	PZ1	3	M
1	70.76	00:39:32	POL	W	PZ2	2	M		1	86.44	00:23:23	FIN	L	AT	2	M		2	38.42	01:07:04	BLG	L	PZ1	3	M
2	50.18	00:56:28	POL	W	PZ2	2	M		1	70.76	00:24:38	FIN	L	AT	2	M		3	38.42	01:44:17	BLG	L	PZ1	3	M
2	70.76	00:56:55	POL	W	PZ2	2	M		1	94.86	00:26:45	FIN	L	AT	2	M		3	44.1	01:57:02	BLG	L	PZ1	3	M
3	78.4	01:33:45	POL	W	PZ2	2	M		1	63.5	00:40:05	FIN	L	AT	2	M		1	63.5	00:19:02	BLG	L	PZ2	3	M
3	86.44	01:51:57	POL	W	PZ2	2	M		2	86.44	00:46:08	FIN	L	AT	2	M		3	15.88	01:39:01	BLG	L	PZ2	3	M
3	50.18	01:53:22	POL	W	PZ2	2	M		2	70.76	00:48:39	FIN	L	AT	2	M		3	28.22	01:55:23	BLG	L	PZ2	3	M
1	70.76	00:41:23	POL	W	AT	2	M		2	70.76	00:49:37	FIN	L	AT	2	M		1	50.18	00:25:35	BLG	L	AT	3	M
1	70.76	00:43:05	POL	W	AT	2	M		2	132.5	00:57:45	FIN	L	AT	2	M		2	70.76	00:57:17	BLG	L	AT	3	M
2	33.12	00:55:44	POL	W	AT	2	M		3	86.44	01:37:58	FIN	L	AT	2	M		3	78.4	01:44:17	BLG	L	AT	3	M
2	50.18	00:56:59	POL	W	AT	2	M		3	78.4	01:40:58	FIN	L	AT	2	M		3	78.4	01:57:02	BLG	L	AT	3	M
3	78.4	01:44:55	POL	W	AT	2	M		3	86.44	01:54:31	FIN	L	AT	2	M		1	23.72	00:15:42	BLG	L	MB1	3	M
3	103.68	01:55:29	POL	W	AT	2	M		1	86.44	00:27:20	FIN	L	MB1	2	M		2	50.18	00:57:17	BLG	L	MB1	3	M
1	78.4	00:31:35	POL	W	MB1	2	M		2	94.86	01:08:47	FIN	L	MB2	2	M		2	38.42	01:07:04	BLG	L	MB1	3	M
2	56.64	00:58:25	POL	W	MB1	2	M		3	50.18	01:41:49	FIN	L	MB2	2	M		3	44.1	01:39:01	BLG	L	MB1	3	M
3	78.4	01:35:39	POL	W	MB1	2	M		2	38.42	01:06:58	FIN	L	PZ1	3	M		3	44.1	01:44:18	BLG	L	MB1	3	M
3	78.4	01:43:40	POL	W	MB1	2	M		3	63.5	01:29:08	FIN	L	PZ1	3	M		3	50.18	01:57:02	BLG	L	MB1	3	M
1	63.5	00:37:47	POL	W	MB2	2	M		3	63.5	01:38:06	FIN	L	PZ1	3	M		1	33.12	00:17:38	BLG	L	MB2	3	M
2	33.12	01:14:39	POL	W	MB2	2	M		1	63.5	00:26:18	FIN	L	PZ2	3	M		1	78.4	00:19:02	BLG	L	MB2	3	M
1	56.64	00:35:31	POL	W	PZ1	3	M		1	94.86	00:30:20	FIN	L	PZ2	3	M		1	63.5	00:28:51	BLG	L	MB2	3	M
2	50.18	01:05:59	POL	W	PZ2	3	M		2	94.86	01:10:36	FIN	L	PZ2	3	M		1	86.44	00:29:02	BLG	L	MB2	3	M
2	50.18	01:05:59	POL	W	PZ2	3	M		1	63.5	00:32:54	FIN	L	AT	3	M		1	56.64	00:38:40	BLG	L	MB2	3	M
2	70.76	01:18:38	POL	W	PZ2	3	M		2	78.4	01:12:44	FIN	L	AT	3	M		1	50.18	00:39:54	BLG	L	MB2	3	M
2	78.4	01:19:52	POL	W	PZ2	3	M		1	103.68	00:32:58	FIN	L	PZ1	4	M		1	50.18	00:40:01	BLG	L	MB2	3	M
2	86.44	01:21:20	POL	W	PZ2	3	M		1	70.76	00:37:25	FIN	L	PZ1	4	M		2	78.4	00:48:56	BLG	L	MB2	3	M
3	50.18	01:50:35	POL	W	PZ2	3	M		1	86.44	00:42:05	FIN	L	PZ1	4	M		3	56.64	01:35:58	BLG	L	MB2	3	M
3	70.76	01:53:56	POL	W	PZ2	3	M		2	103.68	01:00:45	FIN	L	PZ1	4	M		3	78.4	01:36:54	BLG	L	MB2	3	M
1	103.68	00:50:40	POL	W	AT	3	M		2	63.5	01:09:28	FIN	L	PZ1	4	M		1	86.44	00:15:49	BLG	L	PZ1	4	M
2	112.9	01:07:57	POL	W	AT	3	M		3	78.4	01:51:12	FIN	L	PZ1	4	M		1	94.86	00:17:47	BLG	L	PZ1	4	M
2	78.4	01:08:24	POL	W	AT	3	M		1	86.44	00:22:32	FIN	L	PZ2	4	M		3	70.76	01:37:02	BLG	L	PZ2	4	M
2	78.4	01:10:14	POL	W	AT	3	M		1	70.76	00:39:33	FIN	L	PZ2	4	M		3	50.18	01:41:31	BLG	L	PZ2	4	M
2	63.5	01:15:33	POL	W	AT	3	M		2	86.44	00:49:52	FIN	L	PZ2	4	M		3	63.5	01:50:51	BLG	L	PZ2	4	M
2	78.4	00:58:03	POL	W	MB1	3	M		2	94.86	00:51:17	FIN	L	PZ2	4	M		1	63.5	00:15:49	BLG	L	AT	4	M
1	78.4	00:34:56	POL	W	PZ1	4	M		2	86.44	00:58:30	FIN	L	PZ2	4	M		1	94.86	00:16:22	BLG	L	AT	4	M
1	70.76	00:43:55	POL	W	PZ1	4	M		3	50.18	01:28:24	FIN	L	PZ2	4	M		1	56.64	00:15:49	BLG	L	MB1	4	M
3	70.76	01:39:53	POL	W	PZ1	4	M		3	78.4	01:33:51	FIN	L	PZ2	4	M		1	50.18	00:21:29	BLG	L	MB1	4	M
1	63.5	00:30:21	POL	W	PZ2	4	M		1	70.76	00:32:27	FIN	L	AT	4	M		1	56.64	00:22:55	BLG	L	MB1	4	M
1	63.5	00:48:37	POL	W	PZ2	4	M		1	122.5	00:40:11	FIN	L	AT	4	M		1	70.76	00:43:19	BLG	L	MB1	4	M
2	63.5	01:20:47	POL	W	PZ2	4	M		2	94.86	00:46:17	FIN	L	AT	4	M		1	78.4	00:16:22	BLG	L	MB2	4	M
3	50.18	01:42:50	POL	W	PZ2	4	M		2	70.76	00:54:12	FIN	L	AT	4	M		1	78.4	00:17:47	BLG	L	MB2	4	M
2	78.4	00:59:15	POL	W	AT	4	M		2	94.86	01:04:33	FIN	L	AT	4	M		1	86.44	00:26:29	BLG	L	MB2	4	M
3	70.76	01:36:59	POL	W	AT	4	M		2	78.4	01:07:02	FIN	L	AT	4	M		3	44.1	01:37:02	BLG	L	MB2	4	M
1	44.1	00:44:58	POL	W	MB2	4	M		3	112.9	01:25:32	FIN	L	AT	4	M		3	44.1	01:50:51	BLG	L	MB2	4	M
2	33.12	01:03:51	POL	W	MB2	4	M		3	94.86	01:29:46	FIN	L	AT	4	M		1	44.1	00:19:06	CUB	W	PZ1	1	M
3	63.5	01:48:49	POL	W	MB2	4	M		3	103.68	01:50:04	FIN	L	AT	4	M		1	33.12	00:29:14	CUB	W	PZ1	1	M
2	78.4	01:01:03	POL	W	PZ1	5	M		3	86.44	01:53:43	FIN	L	AT	4	M		1	70.76	00:38:10	CUB	W	PZ1	1	M
1	70.76	00:30:01	POL	W	PZ2	5	M		2	70.76	01:11:55	FIN	L	MB1	4	M		2	33.12	01:00:03	CUB	W	PZ1	1	M
3	56.64	01:35:15	POL	W	MB1	5	M		3	78.4	01:26:27	FIN	L	MB1	4	M		2	56.64	01:01:01	CUB	W	PZ1	1	M
2	86.44	01:06:30	RUS	W	PZ2	1	M		3	103.68	01:36:42	FIN	L	MB1	4	M		2	63.5	01:14:30	CUB	W	PZ1	1	M
3	86.44	01:27:25	RUS	W	PZ2	1	M		3	94.86	01:41:25	FIN	L	MB1	4	M		3	86.44	01:27:12	CUB	W	PZ1	1	M
1	70.76	00:31:46	RUS	W	AT	1	M		1	44.1	00:38:29	FIN	L	MB2	4	M		3	70.76	01:28:22	CUB	W	PZ1	1	M
3	56.64	01:39:05	RUS	W	AT	1	M		3	56.64	01:28:24	FIN	L	MB2	4	M		3	50.18	01:35:31	CUB	W	PZ1	1	M
1	50.18	00:36:18	RUS	W	MB2	1	M		1	50.18	00:20:49	POL	W	PZ1	1	M		3	33.12	01:39:05	CUB	W	PZ1	1	M
2	70.76	00:52:15	RUS	W	MB2	1	M		1	38.42	00:23:34	POL	W	PZ1	1	M		3	63.5	01:53:38	CUB	W	PZ1	1	M
2	86.44	01:08:00	RUS	W	MB2	1	M		3	50.18	01:26:03	POL	W	PZ1	1	M		1	44.1	00:19:52	CUB	W	PZ2	1	M
3	56.64	01:43:25	RUS	W	MB2	1	M		3	70.76	01:36:01	POL	W	PZ1	1	M		2	70.76	00:56:44	CUB	W	PZ2	1	M
1	122.5	00:38:27	RUS	W	PZ1	2	M		2	70.76	01:03:40	POL	W	PZ2	1	M		3	56.64	01:32:52	CUB	W	PZ2	1	M
2	70.76	00:55:40	RUS	W	PZ1	2	M		3	78.4	01:31:39	POL	W	PZ2	1	M		3	63.5	01:40:00	CUB	W	PZ2	1	M
2	78.4	00:57:41	RUS	W	PZ1	2	M		1	86.44	00:26:24	POL	W	AT	1	M		3	63.5	01:44:22	CUB	W	PZ2	1	M
2	70.76	00:58:26	RUS	W	PZ1	2	M		1	56.64	00:36:17	POL	W	AT	1	M		3	78.4	01:54:49	CUB	W	PZ2	1	M
2	94.86	01:10:33	RUS	W	PZ1	2	M		2	94.86	00:55:42	POL	W	AT	1	M		3	63.5	01:57:06	CUB	W	PZ2	1	M
3	78.4	01:33:47	RUS	W	PZ1	2	M		3	63.5	01:41:55	POL	W	AT	1	M		1	33.12	00:23:58	CUB	W	AT	1	M
3	63.5	01:51:09	RUS	W	PZ1	2	M		3	94.86	01:53:17	POL	W	AT	1	M		1	56.64	00:33:58	CUB	W	AT	1	M
1	86.44	00:32:24	RUS	W	PZ2	2	M		2	44.1	00:59:07	POL	W	PZ1	2	M		1	28.22	00:34:50	CUB	W	AT	1	M
2	86.44	00:51:14	RUS	W	PZ2	2	M		3	70.76	01:52:10	POL	W	PZ1	2	M		2	63.5	00:52:06	CUB	W	AT	1	M
3	63.5	01:40:55	RUS	W	PZ2	2	M		1	70.76	00:24:38	POL	W	PZ2	2	M		2	63.5	01:14:30	CUB	W	AT	1	M
3	50.18	01:41:22	RUS	W	PZ2	2	M		1	78.4	00:37:13	POL	W	PZ2	2	M		3	56.64	01:25:59	CUB	W	AT	1	M
1	78.4	00:23:20	RUS	W	AT	2	M		1	63.5	00:38:14	POL	W	PZ2	2	M		3	70.76	01:27:13	CUB	W	AT	1	M
1	94.86	00:24:34	RUS	W	AT	2	M		3	70.76	01:33:57	POL	W	PZ2	2	M		3	44.1	01:32:22	CUB	W	AT	1	M
1	86.44	00:26:15	RUS	W	AT	2	M		3	50.18	01:50:31	POL	W	PZ2	2	M		3	50.18	01:36:01	CUB	W	AT	1	M
1	94.86	00:27:17	RUS	W	AT	2	M		1	50.18	00:20:41	POL	W	AT	2	M		3	50.18	01:49:46	CUB	W	AT	1	M
1	78.4	00:30:17	RUS	W	AT	2	M		2	94.86	01:10:30	POL	W	AT	2	M		1	50.18	00:23:37	CUB	W	MB1	1	M
1	63.5	00:41:11	RUS	W	AT	2	M		3	56.64	01:34:06	POL	W	AT	2	M		1	50.18	00:23:58	CUB	W	MB1	1	M
1	86.44	00:42:01	RUS	W	AT	2	M		2	86.44	00:53:48	POL	W	MB2	2	M		1	38.42	00:24:52	CUB	W	MB1	1	M
2	86.44	00:48:32	RUS	W	AT	2	M		2	56.64	00:53:54	POL	W	PZ1	3	M		1	50.18	00:24:59	CUB	W	MB1	1	M
2	78.4	00:49:34	RUS	W	AT	2	M		3	44.1	01:54:53	POL	W	PZ1	3	M		1	50.18	00:32:11	CUB	W	MB1	1	M
2	78.4	01:00:41	RUS	W	AT	2	M		1	78.4	00:42:30	POL	W	AT	3	M		1	78.4	00:33:58	CUB	W	MB1	1	M
3	70.76	01:26:24	RUS	W	AT	2	M		3	70.76	01:35:13	POL	W	AT	3	M		1	50.18	00:34:49	CUB	W	MB1	1	M
1	94.86	00:22:29	RUS	W	MB1	2	M		3	50.18	01:38:04	POL	W	AT	3	M		2	50.18	00:55:28	CUB	W	MB1	1	M
2	78.4	01:12:40	RUS	W	MB1	2	M		2	78.4	00:54:44	POL	W	MB2	3	M		2	56.64	00:56:44	CUB	W	MB1	1	M
3	70.76	01:34:39	RUS	W	MB1	2	M		3	70.76	01:49:52	POL	W	MB2	3	M		2	63.5	00:57:21	CUB	W	MB1	1	M
3	56.64	01:36:39	RUS	W	MB1	2	M		1	70.76	00:31:33	POL	W	PZ1	4	M		2	44.1	01:00:03	CUB	W	MB1	1	M
3	70.76	01:52:13	RUS	W	MB1	2	M		1	33.12	00:33:44	POL	W	PZ1	4	M		2	50.18	01:07:28	CUB	W	MB1	1	M
3	70.76	01:28:21	RUS	W	MB2	2	M		1	70.76	00:39:50	POL	W	PZ1	4	M		3	44.1	01:25:58	CUB	W	MB1	1	M
2	70.76	00:55:11	RUS	W	PZ1	3	M		1	63.5	00:41:37	POL	W	PZ1	4	M		3	23.72	01:32:22	CUB	W	MB1	1	M
2	70.76	00:56:57	RUS	W	PZ1	3	M		1	78.4	00:43:53	POL	W	PZ1	4	M		3	44.1	01:32:52	CUB	W	MB1	1	M
2	103.68	01:11:12	RUS	W	PZ1	3	M		2	44.1	00:51:10	POL	W	PZ1	4	M		3	70.76	01:43:48	CUB	W	MB1	1	M
3	86.44	01:32:10	RUS	W	PZ1	3	M		2	78.4	01:09:31	POL	W	PZ1	4	M		3	50.18	01:44:22	CUB	W	MB1	1	M
3	78.4	01:54:28	RUS	W	PZ2	3	M		2	70.76	01:11:00	POL	W	PZ1	4	M		3	44.1	01:47:11	CUB	W	MB1	1	M
1	70.76	00:23:49	RUS	W	AT	3	M		2	50.18	01:11:53	POL	W	PZ1	4	M		3	38.42	01:48:13	CUB	W	MB1	1	M
1	78.4	00:29:10	RUS	W	AT	3	M		3	50.18	01:30:42	POL	W	PZ1	4	M		3	38.42	01:56:07	CUB	W	MB1	1	M
1	86.44	00:30:55	RUS	W	AT	3	M		3	63.5	01:34:15	POL	W	PZ1	4	M		3	50.18	01:57:06	CUB	W	MB1	1	M
1	70.76	00:31:23	RUS	W	AT	3	M		3	50.18	01:39:55	POL	W	PZ1	4	M		3	33.12	01:58:08	CUB	W	MB1	1	M
2	103.68	00:48:11	RUS	W	AT	3	M		3	44.1	01:45:26	POL	W	PZ1	4	M		1	56.64	00:17:04	CUB	W	MB2	1	M
2	70.76	01:03:10	RUS	W	AT	3	M		3	63.5	01:48:39	POL	W	PZ1	4	M		1	94.86	00:19:06	CUB	W	MB2	1	M
2	78.4	01:04:29	RUS	W	AT	3	M		1	78.4	00:21:28	POL	W	PZ2	4	M		1	33.12	00:19:53	CUB	W	MB2	1	M
3	56.64	01:37:54	RUS	W	AT	3	M		1	78.4	00:26:51	POL	W	PZ2	4	M		1	56.64	00:29:14	CUB	W	MB2	1	M
3	63.5	01:38:41	RUS	W	AT	3	M		1	103.68	00:28:45	POL	W	PZ2	4	M		1	50.18	00:30:06	CUB	W	MB2	1	M
2	23.72	00:59:43	RUS	W	MB1	3	M		2	86.44	00:56:07	POL	W	PZ2	4	M		1	50.18	00:32:08	CUB	W	MB2	1	M
3	86.44	01:25:28	RUS	W	MB1	3	M		3	63.5	01:29:34	POL	W	PZ2	4	M		1	23.72	00:38:10	CUB	W	MB2	1	M
2	78.4	01:11:52	RUS	W	PZ1	4	M		1	63.5	00:28:18	POL	W	AT	4	M		2	38.42	00:50:20	CUB	W	MB2	1	M
1	70.76	00:26:41	RUS	W	AT	4	M		1	50.18	00:30:35	POL	W	AT	4	M		2	63.5	00:52:06	CUB	W	MB2	1	M
1	70.76	00:28:49	RUS	W	AT	4	M		2	70.76	00:50:00	POL	W	AT	4	M		2	38.42	00:53:36	CUB	W	MB2	1	M
1	70.76	00:41:35	RUS	W	AT	4	M		2	70.76	00:50:33	POL	W	AT	4	M		2	23.72	01:01:01	CUB	W	MB2	1	M
1	86.44	00:39:29	RUS	W	MB1	4	M		2	63.5	00:58:01	POL	W	AT	4	M		2	33.12	01:03:50	CUB	W	MB2	1	M
2	78.4	00:46:04	RUS	W	MB1	4	M		3	70.76	01:24:59	POL	W	AT	4	M		2	44.1	01:05:49	CUB	W	MB2	1	M
2	70.76	00:50:48	RUS	W	PZ2	5	M		3	70.76	01:25:33	POL	W	AT	4	M		2	63.5	01:14:30	CUB	W	MB2	1	M
2	86.44	00:49:13	RUS	W	AT	5	M		3	56.64	01:38:07	POL	W	AT	4	M		3	78.4	01:27:12	CUB	W	MB2	1	M
3	63.5	01:35:08	RUS	W	MB1	5	M		3	78.4	01:42:22	POL	W	AT	4	M		3	70.76	01:27:34	CUB	W	MB2	1	M
3	50.18	01:36:12	RUS	W	MB1	5	M		3	86.44	01:44:28	POL	W	AT	4	M		3	15.88	01:29:08	CUB	W	MB2	1	M
1	63.5	00:33:57	RUS	W	MB2	5	M		1	78.4	00:29:42	POL	W	MB1	4	M		3	28.22	01:30:10	CUB	W	MB2	1	M
1	56.64	00:35:52	RUS	W	MB2	5	M		2	86.44	00:48:41	POL	W	MB1	4	M		3	56.64	01:35:31	CUB	W	MB2	1	M
1	29.08	00:09:55	BBK	W	PZ2	4	F		2	78.4	01:00:59	POL	W	MB1	4	M		3	44.1	01:36:01	CUB	W	MB2	1	M
1	24.1	00:10:22	BBK	W	PZ2	3	F		2	70.76	01:06:59	POL	W	MB1	4	M		3	19.6	01:39:05	CUB	W	MB2	1	M
1	30.63	00:22:33	BBK	W	PZ2	2	F		3	94.86	01:47:36	POL	W	MB1	4	M		3	56.64	01:40:00	CUB	W	MB2	1	M
1	22.97	00:23:45	BBK	W	PZ2	2	F		1	70.76	00:22:55	POL	W	MB2	4	M		3	56.64	01:49:46	CUB	W	MB2	1	M
2	16.5	00:37:14	BBK	W	PZ2	2	F		1	86.44	00:24:00	POL	W	MB2	4	M		3	56.64	01:53:38	CUB	W	MB2	1	M
2	16.5	00:37:37	BBK	W	PZ2	2	F		1	94.86	00:38:52	POL	W	MB2	4	M		3	70.76	01:54:49	CUB	W	MB2	1	M
2	19.6	00:38:52	BBK	W	PZ2	3	F		2	112.9	01:01:58	POL	W	MB2	4	M		1	70.76	00:38:45	CUB	W	PZ1	2	M
2	16.5	00:39:42	BBK	W	PZ2	2	F		3	78.4	01:49:56	POL	W	MB2	4	M		2	86.44	00:51:23	CUB	W	PZ1	2	M
2	22.97	00:51:19	BBK	W	PZ2	2	F		3	50.18	01:34:23	POL	W	PZ1	1	M		2	56.64	01:13:02	CUB	W	PZ1	2	M
2	13.58	00:51:46	BBK	W	PZ2	2	F		3	78.4	01:44:09	POL	W	PZ1	1	M		3	63.5	01:59:02	CUB	W	PZ1	2	M
2	16.5	00:59:28	BBK	W	PZ2	3	F		1	50.18	00:29:19	POL	W	PZ2	1	M		1	38.42	00:45:05	CUB	W	PZ2	2	M
3	22.97	01:14:45	BBK	W	PZ2	2	F		2	56.64	01:06:49	POL	W	MB1	1	M		3	86.44	01:43:39	CUB	W	PZ2	2	M
3	24.5	01:30:45	BBK	W	PZ2	4	F		2	70.76	00:59:47	POL	W	MB2	1	M		1	63.5	00:45:05	CUB	W	AT	2	M
1	30.63	00:04:51	BBK	W	PZ1	2	F		3	50.18	01:57:25	POL	W	MB2	1	M		2	63.5	01:13:02	CUB	W	MB1	2	M
1	39.38	00:16:36	BBK	W	PZ1	1	F		1	86.44	00:32:02	POL	W	PZ1	2	M		3	63.5	01:30:12	CUB	W	MB1	2	M
2	30.63	00:55:37	BBK	W	PZ1	3	F		1	86.44	00:48:45	POL	W	PZ1	2	M		3	63.5	01:43:44	CUB	W	MB1	2	M
3	34.8	01:10:56	BBK	W	PZ1	3	F		2	86.44	01:03:10	POL	W	PZ1	2	M		1	56.64	00:28:55	CUB	W	MB2	2	M
3	34.8	01:11:21	BBK	W	PZ1	2	F		2	63.5	01:12:55	POL	W	PZ1	2	M		1	56.64	00:38:45	CUB	W	MB2	2	M
3	39.38	01:11:51	BBK	W	PZ1	2	F		3	86.44	01:53:28	POL	W	PZ1	2	M		2	50.18	00:51:23	CUB	W	MB2	2	M
3	44.1	01:20:12	BBK	W	PZ1	2	F		1	33.12	00:32:02	POL	W	PZ2	2	M		3	56.64	01:59:02	CUB	W	MB2	2	M
3	30.63	01:21:38	BBK	W	PZ1	4	F		1	28.22	00:47:57	POL	W	PZ2	2	M		1	63.5	00:15:46	CUB	W	PZ1	3	M
3	30.63	01:22:06	BBK	W	PZ1	4	F		2	56.64	00:55:17	POL	W	PZ2	2	M		1	103.68	00:17:43	CUB	W	PZ1	3	M
3	34.5	01:23:19	BBK	W	PZ1	2	F		3	50.18	01:40:56	POL	W	PZ2	2	M		1	70.76	00:28:47	CUB	W	PZ1	3	M
1	34.8	00:04:11	BBK	W	AT	1	F		1	94.86	00:30:29	POL	W	AT	2	M		1	94.86	00:40:06	CUB	W	PZ1	3	M
1	34.9	00:14:33	BBK	W	AT	3	F		1	70.76	00:32:09	POL	W	AT	2	M		2	56.64	00:51:27	CUB	W	PZ1	3	M
2	26.72	00:42:05	BBK	W	AT	3	F		1	122.5	00:44:03	POL	W	AT	2	M		3	94.86	01:34:56	CUB	W	PZ1	3	M
2	30.63	00:54:49	BBK	W	AT	1	F		1	78.4	00:48:04	POL	W	AT	2	M		3	78.4	01:48:13	CUB	W	PZ1	3	M
3	34.8	01:06:27	BBK	W	AT	4	F		1	103.68	00:49:37	POL	W	AT	2	M		3	63.5	01:49:02	CUB	W	PZ1	3	M
3	22.97	01:13:55	BBK	W	AT	3	F		2	103.68	01:03:01	POL	W	AT	2	M		3	63.5	01:49:37	CUB	W	PZ1	3	M
3	22.97	01:26:12	BBK	W	AT	2	F		2	94.86	01:05:31	POL	W	AT	2	M		3	70.76	01:52:18	CUB	W	PZ1	3	M
3	22.97	01:26:36	BBK	W	AT	2	F		2	78.4	01:08:32	POL	W	AT	2	M		1	70.76	00:20:28	CUB	W	PZ2	3	M
3	30.63	01:27:51	BBK	W	AT	4	F		3	70.76	01:50:06	POL	W	MB1	2	M		1	56.64	00:21:25	CUB	W	PZ2	3	M
3	19.6	01:28:17	BBK	W	AT	3	F		1	78.4	00:43:59	POL	W	MB2	2	M		1	44.1	00:24:49	CUB	W	PZ2	3	M
3	19.6	01:29:03	BBK	W	AT	3	F		2	78.4	01:12:21	POL	W	MB2	2	M		1	50.18	00:31:39	CUB	W	PZ2	3	M
3	11.03	01:29:33	BBK	W	AT	1	F		3	78.4	01:36:05	POL	W	MB2	2	M		1	70.76	00:15:37	CUB	W	AT	3	M
1	30.63	00:07:19	BBK	W	MB1	5	F		2	23.72	01:20:11	POL	W	PZ1	3	M		1	70.76	00:15:45	CUB	W	AT	3	M
1	34.8	00:17:24	BBK	W	MB1	2	F		1	78.4	00:47:49	POL	W	PZ2	3	M		1	86.44	00:17:43	CUB	W	AT	3	M
2	34.8	00:34:16	BBK	W	MB1	2	F		3	23.72	01:32:01	POL	W	PZ2	3	M		1	50.18	00:24:53	CUB	W	AT	3	M
2	26.72	00:34:59	BBK	W	MB1	2	F		3	70.76	01:42:19	POL	W	PZ2	3	M		2	38.42	00:51:27	CUB	W	AT	3	M
2	34.8	00:46:25	BBK	W	MB1	3	F		1	78.4	00:35:38	POL	W	AT	3	M		2	50.18	01:13:07	CUB	W	AT	3	M
2	30.63	00:56:40	BBK	W	MB1	5	F		1	56.64	00:47:52	POL	W	AT	3	M		3	50.18	01:36:58	CUB	W	AT	3	M
2	19.6	00:57:12	BBK	W	MB1	1	F		2	122.5	01:15:04	POL	W	AT	3	M		1	50.18	00:15:36	CUB	W	MB1	3	M
3	34.8	01:13:06	BBK	W	MB1	2	F		3	94.86	01:34:18	POL	W	AT	3	M		1	50.18	00:15:37	CUB	W	MB1	3	M
3	39.38	01:24:13	BBK	W	MB1	3	F		1	86.44	00:33:25	POL	W	PZ1	4	M		1	44.1	00:15:45	CUB	W	MB1	3	M
3	34.8	01:25:23	BBK	W	MB1	2	F		1	70.76	00:39:39	POL	W	PZ1	4	M		1	63.5	00:21:25	CUB	W	MB1	3	M
1	30.63	00:03:05	BBK	W	MB2	3	F		1	70.76	00:48:12	POL	W	PZ1	4	M		1	33.12	00:31:39	CUB	W	MB1	3	M
1	26.72	00:11:13	BBK	W	MB2	2	F		2	63.5	00:56:06	POL	W	PZ1	4	M		1	50.18	00:45:05	CUB	W	MB1	3	M
1	19.6	00:24:35	BBK	W	MB2	3	F		2	78.4	00:58:49	POL	W	PZ1	4	M		2	56.64	01:13:07	CUB	W	MB1	3	M
1	34.8	00:24:59	BBK	W	MB2	3	F		2	44.1	01:07:59	POL	W	PZ1	4	M		3	23.72	01:56:58	CUB	W	MB1	3	M
1	39.38	00:25:40	BBK	W	MB2	6	F		2	70.76	01:13:02	POL	W	PZ1	4	M		1	78.4	00:17:43	CUB	W	MB2	3	M
1	34.8	00:26:01	BBK	W	MB2	2	F		2	33.12	01:20:55	POL	W	PZ1	4	M		1	70.76	00:28:47	CUB	W	MB2	3	M
2	22.97	00:41:03	BBK	W	MB2	3	F		3	70.76	01:36:33	POL	W	PZ1	4	M		1	56.64	00:28:59	CUB	W	MB2	3	M
2	19.6	00:52:48	BBK	W	MB2	3	F		3	94.86	01:43:17	POL	W	PZ1	4	M		1	23.72	00:40:06	CUB	W	MB2	3	M
2	22.97	00:53:13	BBK	W	MB2	1	F		1	56.64	00:35:04	POL	W	PZ2	4	M		2	63.5	00:51:27	CUB	W	MB2	3	M
3	26.72	01:05:34	BBK	W	MB2	1	F		1	56.64	00:35:42	POL	W	PZ2	4	M		2	44.1	01:02:18	CUB	W	MB2	3	M
3	26.72	01:15:56	BBK	W	MB2	2	F		1	78.4	00:37:24	POL	W	PZ2	4	M		3	44.1	01:34:56	CUB	W	MB2	3	M
3	26.72	01:31:56	BBK	W	MB2	2	F		1	103.68	00:40:55	POL	W	PZ2	4	M		3	33.12	01:36:58	CUB	W	MB2	3	M
1	19.6	00:08:17	BBK	W	R	3	F		1	70.76	00:46:41	POL	W	PZ2	4	M		3	56.64	01:49:02	CUB	W	MB2	3	M
1	26.72	00:08:42	BBK	W	R	1	F		1	86.44	00:50:12	POL	W	PZ2	4	M		3	56.64	01:52:17	CUB	W	MB2	3	M
1	19.6	00:18:31	BBK	W	R	2	F		2	44.1	01:08:39	POL	W	PZ2	4	M		2	94.86	00:50:21	CUB	W	PZ1	4	M
1	22.97	00:18:57	BBK	W	R	2	F		2	63.5	01:14:15	POL	W	PZ2	4	M		2	63.5	00:50:45	CUB	W	PZ1	4	M
1	22.97	00:20:33	BBK	W	R	2	F		3	86.44	01:33:23	POL	W	PZ2	4	M		1	63.5	00:23:37	CUB	W	PZ2	4	M
1	11.03	00:21:03	BBK	W	R	3	F		3	78.4	01:37:08	POL	W	PZ2	4	M		2	70.76	00:58:08	CUB	W	PZ2	4	M
1	22.97	00:21:32	BBK	W	R	3	F		3	94.86	01:39:28	POL	W	PZ2	4	M		2	19.6	01:04:43	CUB	W	PZ2	4	M
2	19.6	00:36:02	BBK	W	R	6	F		3	78.4	01:42:23	POL	W	PZ2	4	M		3	56.64	01:46:22	CUB	W	PZ2	4	M
2	26.72	00:36:27	BBK	W	R	2	F		3	70.76	01:48:24	POL	W	PZ2	4	M		3	63.5	01:46:51	CUB	W	PZ2	4	M
2	13.58	00:48:38	BBK	W	R	4	F		3	56.64	01:49:16	POL	W	PZ2	4	M		1	50.18	00:23:16	CUB	W	AT	4	M
2	16.5	00:58:00	BBK	W	R	3	F		1	103.68	00:40:09	POL	W	AT	4	M		1	56.64	00:35:49	CUB	W	AT	4	M
2	19.6	00:58:29	BBK	W	R	1	F		1	94.86	00:41:30	POL	W	AT	4	M		2	23.72	00:50:45	CUB	W	AT	4	M
3	39.38	01:17:44	BBK	W	R	4	F		1	86.44	00:48:59	POL	W	AT	4	M		2	70.76	01:12:26	CUB	W	AT	4	M
1	34.8	00:05:15	BDK	L	PZ1	3	F		2	86.44	00:56:33	POL	W	AT	4	M		3	56.64	01:30:57	CUB	W	AT	4	M
1	30.63	00:06:14	BDK	L	PZ1	3	F		2	103.68	01:07:29	POL	W	AT	4	M		3	70.76	01:46:22	CUB	W	AT	4	M
1	19.6	00:06:39	BDK	L	PZ1	2	F		2	86.44	01:10:22	POL	W	AT	4	M		1	44.1	00:23:16	CUB	W	MB1	4	M
1	34.8	00:16:56	BDK	L	PZ1	3	F		3	70.76	01:32:04	POL	W	AT	4	M		2	50.18	00:58:08	CUB	W	MB1	4	M
2	39.38	00:40:07	BDK	L	PZ1	6	F		3	112.9	01:40:25	POL	W	AT	4	M		2	15.88	01:12:26	CUB	W	MB1	4	M
2	34.8	00:40:29	BDK	L	PZ1	2	F		3	94.86	01:50:39	POL	W	AT	4	M		3	23.72	01:30:57	CUB	W	MB1	4	M
2	34.8	00:52:22	BDK	L	PZ1	3	F		1	78.4	00:30:59	POL	W	MB1	4	M		3	44.1	01:45:11	CUB	W	MB1	4	M
3	30.63	01:13:32	BDK	L	PZ1	3	F		1	56.64	00:38:15	POL	W	MB1	4	M		3	56.64	01:46:22	CUB	W	MB1	4	M
3	30.63	01:25:50	BDK	L	PZ1	2	F		2	103.68	01:06:25	POL	W	MB1	4	M		3	56.64	01:46:51	CUB	W	MB1	4	M
1	44.1	00:02:45	BDK	L	PZ2	1	F		2	33.12	01:18:13	POL	W	MB1	4	M		1	50.18	00:35:49	CUB	W	MB2	4	M
1	39.38	00:10:49	BDK	L	PZ2	2	F		3	23.72	01:32:33	POL	W	MB1	4	M		2	44.1	00:50:45	CUB	W	MB2	4	M
1	34.8	00:24:10	BDK	L	PZ2	3	F		3	50.18	01:34:50	POL	W	MB1	4	M		2	44.1	01:04:43	CUB	W	MB2	4	M
2	39.38	00:43:59	BDK	L	PZ2	2	F		3	15.88	01:41:24	POL	W	MB1	4	M		3	50.18	01:59:38	CUB	W	MB2	4	M
2	39.38	00:45:58	BDK	L	PZ2	2	F		1	78.4	00:40:55	POL	W	MB2	4	M		1	44.1	00:37:02	FIN	L	PZ1	1	M
2	34.8	00:56:03	BDK	L	PZ2	2	F		1	50.18	00:44:33	POL	W	MB2	4	M		2	86.44	00:48:43	FIN	L	PZ1	1	M
3	30.63	01:06:01	BDK	L	PZ2	3	F		2	94.86	00:58:49	POL	W	MB2	4	M		2	94.86	00:50:21	FIN	L	PZ1	1	M
3	26.72	01:16:21	BDK	L	PZ2	4	F		2	86.44	01:07:09	POL	W	MB2	4	M		2	15.88	01:03:15	FIN	L	PZ1	1	M
3	26.72	01:16:52	BDK	L	PZ2	4	F		2	94.86	01:07:28	POL	W	MB2	4	M		2	86.44	01:07:28	FIN	L	PZ1	1	M
1	26.72	00:04:29	BDK	L	AT	1	F		2	86.44	01:08:38	POL	W	MB2	4	M		2	70.76	01:13:25	FIN	L	PZ1	1	M
1	30.63	00:15:06	BDK	L	AT	4	F		2	94.86	01:10:22	POL	W	MB2	4	M		3	63.5	01:54:58	FIN	L	PZ1	1	M
1	39.38	00:16:01	BDK	L	AT	4	F		2	78.4	01:13:01	POL	W	MB2	4	M		1	78.4	00:22:05	FIN	L	PZ2	1	M
2	34.8	00:36:50	BDK	L	AT	4	F		2	94.86	01:14:14	POL	W	MB2	4	M		1	38.42	00:22:59	FIN	L	PZ2	1	M
2	34.8	00:49:02	BDK	L	AT	6	F		3	78.4	01:36:32	POL	W	MB2	4	M		1	44.1	00:24:07	FIN	L	PZ2	1	M
2	34.8	00:49:22	BDK	L	AT	4	F		3	78.4	01:37:07	POL	W	MB2	4	M		1	78.4	00:24:51	FIN	L	PZ2	1	M
2	39.08	00:50:55	BDK	L	AT	3	F		3	50.18	01:40:24	POL	W	MB2	4	M		1	23.72	00:27:24	FIN	L	PZ2	1	M
2	34.8	00:58:48	BDK	L	AT	2	F		3	23.72	01:44:29	POL	W	MB2	4	M		1	38.42	00:31:03	FIN	L	PZ2	1	M
3	34.8	01:12:28	BDK	L	AT	2	F		3	78.4	01:48:23	POL	W	MB2	4	M		1	70.76	00:38:00	FIN	L	PZ2	1	M
3	34.8	01:23:42	BDK	L	AT	2	F		3	63.5	01:55:01	POL	W	MB2	4	M		2	94.86	01:11:23	FIN	L	PZ2	1	M
1	22.97	00:03:34	BDK	L	MB1	3	F		3	50.18	01:57:44	POL	W	MB2	4	M		3	44.1	01:37:33	FIN	L	PZ2	1	M
1	16.5	00:11:41	BDK	L	MB1	3	F		2	63.5	00:46:47	RUS	W	PZ1	1	M		3	56.64	01:38:12	FIN	L	PZ2	1	M
1	26.72	00:12:07	BDK	L	MB1	3	F		2	56.64	00:47:18	RUS	W	PZ1	1	M		3	28.22	01:51:48	FIN	L	PZ2	1	M
1	30.63	00:13:41	BDK	L	MB1	6	F		3	94.86	01:37:08	RUS	W	PZ2	1	M		3	9.6	01:53:15	FIN	L	PZ2	1	M
1	34.8	00:14:05	BDK	L	MB1	3	F		3	50.18	01:52:20	RUS	W	PZ2	1	M		1	56.64	00:23:26	FIN	L	AT	1	M
1	30.63	00:26:30	BDK	L	MB1	4	F		2	78.4	01:13:25	RUS	W	AT	1	M		1	78.4	00:24:07	FIN	L	AT	1	M
1	34.1	00:27:54	BDK	L	MB1	2	F		1	86.44	00:32:51	RUS	W	PZ1	2	M		1	70.76	00:40:51	FIN	L	AT	1	M
1	30.63	00:28:25	BDK	L	MB1	3	F		2	70.76	01:09:24	RUS	W	PZ1	2	M		1	63.5	00:42:30	FIN	L	AT	1	M
2	34.8	00:35:39	BDK	L	MB1	2	F		3	70.76	01:38:02	RUS	W	PZ1	2	M		2	94.86	00:48:43	FIN	L	AT	1	M
2	30.63	00:46:54	BDK	L	MB1	2	F		3	70.76	01:41:46	RUS	W	PZ1	2	M		2	44.1	00:57:52	FIN	L	AT	1	M
2	26.72	00:48:13	BDK	L	MB1	3	F		3	70.76	01:50:33	RUS	W	PZ1	2	M		2	56.64	01:12:18	FIN	L	AT	1	M
2	30.63	00:57:36	BDK	L	MB1	3	F		2	86.44	00:49:41	RUS	W	PZ2	2	M		3	28.22	01:27:00	FIN	L	AT	1	M
3	26.72	01:07:10	BDK	L	MB1	4	F		3	63.5	01:24:39	RUS	W	PZ2	2	M		3	86.44	01:27:50	FIN	L	AT	1	M
3	34.8	01:07:38	BDK	L	MB1	3	F		3	86.44	01:25:56	RUS	W	PZ2	2	M		3	50.18	01:38:12	FIN	L	AT	1	M
3	34.8	01:08:05	BDK	L	MB1	3	F		1	78.4	00:39:59	RUS	W	AT	2	M		3	15.88	01:41:52	FIN	L	AT	1	M
3	26.72	01:09:20	BDK	L	MB1	3	F		2	70.76	00:46:12	RUS	W	AT	2	M		3	78.4	01:52:46	FIN	L	AT	1	M
3	26.72	01:10:31	BDK	L	MB1	3	F		2	56.64	00:49:48	RUS	W	AT	2	M		3	12.54	01:53:15	FIN	L	AT	1	M
3	30.63	01:18:17	BDK	L	MB1	3	F		2	63.5	00:59:10	RUS	W	AT	2	M		1	70.76	00:24:06	FIN	L	MB1	1	M
3	34.8	01:19:37	BDK	L	MB1	2	F		2	78.4	01:06:54	RUS	W	AT	2	M		1	63.5	00:24:51	FIN	L	MB1	1	M
1	26.72	00:07:51	BDK	L	MB2	3	F		3	63.5	01:32:15	RUS	W	AT	2	M		1	56.64	00:27:24	FIN	L	MB1	1	M
1	30.63	00:17:48	BDK	L	MB2	3	F		2	94.86	01:11:16	RUS	W	MB1	2	M		1	56.64	00:31:02	FIN	L	MB1	1	M
2	26.72	00:41:30	BDK	L	MB2	3	F		1	56.64	00:26:49	RUS	W	MB2	2	M		1	86.44	00:39:06	FIN	L	MB1	1	M
2	30.63	00:53:35	BDK	L	MB2	3	F		2	70.76	00:52:37	RUS	W	PZ1	3	M		1	63.5	00:40:51	FIN	L	MB1	1	M
3	22.97	01:14:20	BDK	L	MB2	3	F		2	56.64	01:08:51	RUS	W	PZ1	3	M		1	70.76	00:42:30	FIN	L	MB1	1	M
3	22.97	01:29:53	BDK	L	MB2	3	F		1	38.42	00:24:42	RUS	W	PZ2	3	M		2	44.1	00:46:47	FIN	L	MB1	1	M
3	30.63	01:30:18	BDK	L	MB2	3	F		2	70.76	00:59:07	RUS	W	PZ2	3	M		2	33.12	00:47:18	FIN	L	MB1	1	M
1	13.58	00:09:01	BDK	L	MB2	4	F		2	78.4	01:13:22	RUS	W	PZ2	3	M		2	38.42	00:47:49	FIN	L	MB1	1	M
1	16.5	00:09:29	BDK	L	MB2	3	F		3	12.54	01:24:35	RUS	W	PZ2	3	M		2	63.5	00:48:43	FIN	L	MB1	1	M
1	16.5	00:22:05	BDK	L	MB2	2	F		3	70.76	01:24:35	RUS	W	AT	3	M		2	38.42	00:54:43	FIN	L	MB1	1	M
2	34.8	00:42:30	BDK	L	MB2	4	F		1	78.4	00:37:53	RUS	W	MB1	3	M		2	50.18	00:57:51	FIN	L	MB1	1	M
2	26.72	00:55:10	BDK	L	MB2	4	F		2	33.12	01:05:59	RUS	W	MB2	3	M		2	23.72	01:00:21	FIN	L	MB1	1	M
3	16.5	01:05:08	BDK	L	R	2	F		3	103.68	01:27:46	RUS	W	MB2	3	M		2	50.18	01:03:15	FIN	L	MB1	1	M
3	16.5	01:15:15	BDK	L	R	4	F		1	63.5	00:38:00	RUS	W	PZ1	4	M		2	38.42	01:10:04	FIN	L	MB1	1	M
3	13.58	01:31:15	BDK	L	R	4	F		2	50.18	00:52:42	RUS	W	PZ1	4	M		2	94.86	01:11:23	FIN	L	MB1	1	M
1	44.1	00:14:38	DEV	L	AT	4	F		2	19.6	01:03:15	RUS	W	PZ1	4	M		3	44.1	01:27:00	FIN	L	MB1	1	M
1	39.38	00:28:34	DEV	L	AT	2	F		3	63.5	01:27:50	RUS	W	PZ1	4	M		3	44.1	01:38:12	FIN	L	MB1	1	M
2	49.08	00:50:57	DEV	L	AT	2	F		3	63.5	01:41:52	RUS	W	PZ1	4	M		3	70.76	01:41:02	FIN	L	MB1	1	M
2	49.08	00:59:03	DEV	L	AT	2	F		1	56.64	00:24:06	RUS	W	PZ2	4	M		3	63.5	01:51:48	FIN	L	MB1	1	M
3	49.08	01:21:48	DEV	L	AT	2	F		1	44.1	00:24:51	RUS	W	PZ2	4	M		3	78.4	01:52:46	FIN	L	MB1	1	M
3	54.5	01:30:40	DEV	L	AT	3	F		1	63.5	00:27:24	RUS	W	PZ2	4	M		3	70.76	01:53:15	FIN	L	MB1	1	M
3	60.03	01:32:04	DEV	L	AT	2	F		1	70.76	00:31:02	RUS	W	PZ2	4	M		1	63.5	00:38:00	FIN	L	MB2	1	M
3	49.08	01:42:49	DEV	L	AT	6	F		1	63.5	00:31:25	RUS	W	PZ2	4	M		2	78.4	00:50:21	FIN	L	MB2	1	M
3	60.03	01:43:51	DEV	L	AT	2	F		1	103.68	00:42:30	RUS	W	PZ2	4	M		2	44.1	00:52:42	FIN	L	MB2	1	M
4	34.8	01:54:51	DEV	L	AT	5	F		2	63.5	00:48:43	RUS	W	PZ2	4	M		2	50.18	01:06:02	FIN	L	MB2	1	M
4	39.38	01:55:29	DEV	L	AT	2	F		2	70.76	01:12:18	RUS	W	PZ2	4	M		2	63.5	01:07:28	FIN	L	MB2	1	M
4	44.1	01:56:55	DEV	L	AT	2	F		3	70.76	01:38:12	RUS	W	PZ2	4	M		2	23.72	01:08:19	FIN	L	MB2	1	M
4	49.08	02:08:14	DEV	L	AT	2	F		3	50.18	01:38:43	RUS	W	PZ2	4	M		3	70.76	01:27:50	FIN	L	MB2	1	M
1	34.8	00:11:56	DEV	L	PZ1	2	F		3	56.64	01:50:40	RUS	W	PZ2	4	M		3	50.18	01:41:52	FIN	L	MB2	1	M
1	44.1	00:21:55	DEV	L	PZ1	2	F		3	78.4	01:52:46	RUS	W	PZ2	4	M		3	63.5	01:49:38	FIN	L	MB2	1	M
1	44.1	00:23:29	DEV	L	PZ1	2	F		1	63.5	00:22:05	RUS	W	AT	4	M		3	38.42	01:50:40	FIN	L	MB2	1	M
1	39.38	00:24:00	DEV	L	PZ1	5	F		1	94.86	00:22:58	RUS	W	AT	4	M		3	50.18	01:54:58	FIN	L	MB2	1	M
1	34.8	00:24:27	DEV	L	PZ1	6	F		1	56.64	00:37:02	RUS	W	AT	4	M		2	28.22	01:05:59	FIN	L	PZ1	2	M
1	39.38	00:24:59	DEV	L	PZ1	2	F		2	78.4	00:50:21	RUS	W	AT	4	M		2	56.64	00:59:08	FIN	L	PZ2	2	M
1	39.38	00:36:36	DEV	L	PZ1	2	F		2	44.1	00:55:13	RUS	W	AT	4	M		2	78.4	01:13:22	FIN	L	AT	2	M
2	39.38	00:47:40	DEV	L	PZ1	3	F		2	112.9	01:07:27	RUS	W	AT	4	M		1	44.1	00:24:42	FIN	L	MB1	2	M
2	39.38	00:48:06	DEV	L	PZ1	4	F		2	86.44	01:10:03	RUS	W	AT	4	M		2	50.18	00:59:08	FIN	L	MB1	2	M
2	54.5	00:48:36	DEV	L	PZ1	4	F		2	70.76	01:11:23	RUS	W	AT	4	M		2	56.64	01:13:22	FIN	L	MB1	2	M
2	49.08	00:56:58	DEV	L	PZ1	2	F		3	70.76	01:37:33	RUS	W	AT	4	M		3	78.4	01:24:35	FIN	L	MB1	2	M
3	72.07	01:17:27	DEV	L	PZ1	2	F		3	78.4	01:54:58	RUS	W	AT	4	M		2	50.18	00:52:37	FIN	L	MB2	2	M
3	39.38	01:17:52	DEV	L	PZ1	2	F		1	78.4	00:39:06	RUS	W	MB1	4	M		2	38.42	01:05:59	FIN	L	MB2	2	M
3	49.08	01:28:54	DEV	L	PZ1	1	F		2	63.5	00:54:42	RUS	W	MB1	4	M		3	33.12	01:27:47	FIN	L	MB2	2	M
3	39.38	01:39:56	DEV	L	PZ1	2	F		2	70.76	00:57:51	RUS	W	MB1	4	M		1	38.42	00:33:23	FIN	L	PZ1	3	M
4	44.1	01:52:09	DEV	L	PZ1	4	F		2	50.18	01:08:19	RUS	W	MB1	4	M		2	86.44	00:49:41	FIN	L	PZ1	3	M
4	49.08	01:52:38	DEV	L	PZ1	2	F		3	94.86	01:49:38	RUS	W	MB1	4	M		2	63.5	00:49:49	FIN	L	PZ1	3	M
4	72.07	02:06:00	DEV	L	PZ1	2	F		3	86.44	01:51:48	RUS	W	MB1	4	M		2	94.86	01:06:54	FIN	L	PZ1	3	M
4	49.08	02:16:44	DEV	L	PZ1	5	F		1	38.42	00:23:26	RUS	W	MB2	4	M		1	56.64	00:24:42	FIN	L	PZ2	3	M
1	30.63	00:15:33	DEV	L	PZ2	3	F		1	38.42	00:40:50	RUS	W	MB2	4	M		1	78.4	00:26:50	FIN	L	PZ2	3	M
1	22.97	00:16:05	DEV	L	PZ2	5	F		2	70.76	00:47:48	RUS	W	MB2	4	M		1	86.44	00:39:59	FIN	L	PZ2	3	M
1	19.6	00:29:55	DEV	L	PZ2	2	F		2	19.6	00:48:14	RUS	W	MB2	4	M		2	94.86	01:09:24	FIN	L	PZ2	3	M
1	49.08	00:30:20	DEV	L	PZ2	3	F		2	44.1	01:00:21	RUS	W	MB2	4	M		3	38.42	01:24:36	FIN	L	PZ2	3	M
1	30.63	00:31:47	DEV	L	PZ2	2	F		3	78.4	01:26:59	RUS	W	MB2	4	M		3	12.54	01:32:15	FIN	L	PZ2	3	M
2	30.63	00:52:15	DEV	L	PZ2	4	F		3	56.64	01:41:02	RUS	W	MB2	4	M		3	33.12	01:38:02	FIN	L	PZ2	3	M
2	49.08	01:00:04	DEV	L	PZ2	2	F		3	9.6	01:53:15	RUS	W	MB2	4	M		3	50.18	01:50:33	FIN	L	PZ2	3	M
3	49.08	01:23:42	DEV	L	PZ2	5	F		1	30.03	00:05:19	BBK	W	PZ2	2	F		1	63.5	00:32:51	FIN	L	AT	3	M
3	49.08	01:24:22	DEV	L	PZ2	2	F		1	39.38	00:06:18	BBK	W	PZ2	1	F		2	70.76	00:46:12	FIN	L	AT	3	M
3	78.4	01:33:49	DEV	L	PZ2	2	F		1	26.72	00:06:50	BBK	W	PZ2	3	F		2	70.76	00:49:41	FIN	L	AT	3	M
4	44.1	01:57:54	DEV	L	PZ2	2	F		1	44.1	00:16:59	BBK	W	PZ2	4	F		2	70.76	00:49:48	FIN	L	AT	3	M
4	65.82	02:12:17	DEV	L	PZ2	3	F		1	30.63	00:21:40	BBK	W	PZ2	3	F		3	63.5	01:25:56	FIN	L	AT	3	M
4	49.08	02:12:43	DEV	L	PZ2	2	F		1	26.72	00:22:08	BBK	W	PZ2	2	F		3	23.72	01:38:02	FIN	L	AT	3	M
1	22.97	00:13:20	DEV	L	MB1	4	F		1	34.8	00:22:40	BBK	W	PZ2	4	F		3	50.18	01:41:46	FIN	L	AT	3	M
1	26.72	00:13:46	DEV	L	MB1	1	F		2	34.8	00:34:24	BBK	W	PZ2	3	F		1	50.18	00:26:50	FIN	L	MB1	3	M
1	19.6	00:27:03	DEV	L	MB1	1	F		2	34.8	00:34:28	BBK	W	PZ2	2	F		1	7.06	00:39:59	FIN	L	MB1	3	M
1	16.5	00:37:33	DEV	L	MB1	4	F		2	19.6	00:35:08	BBK	W	PZ2	3	F		2	78.4	00:46:12	FIN	L	MB1	3	M
2	39.38	00:49:38	DEV	L	MB1	2	F		2	30.63	00:35:13	BBK	W	PZ2	1	F		2	56.64	00:49:41	FIN	L	MB1	3	M
2	30.63	00:57:51	DEV	L	MB1	1	F		2	34.8	00:43:07	BBK	W	PZ2	2	F		2	70.76	00:49:48	FIN	L	MB1	3	M
3	44.1	01:19:41	DEV	L	MB1	2	F		2	34.8	00:46:02	BBK	W	PZ2	4	F		2	70.76	01:09:24	FIN	L	MB1	3	M
3	30.63	01:29:46	DEV	L	MB1	1	F		2	39.38	00:48:17	BBK	W	PZ2	4	F		2	50.18	01:11:16	FIN	L	MB1	3	M
3	39.38	01:41:28	DEV	L	MB1	3	F		2	34.8	00:49:26	BBK	W	PZ2	3	F		3	94.86	01:24:39	FIN	L	MB1	3	M
4	49.08	01:53:45	DEV	L	MB1	2	F		2	39.38	00:49:30	BBK	W	PZ2	2	F		3	28.22	01:25:56	FIN	L	MB1	3	M
4	39.38	02:06:56	DEV	L	MB1	1	F		2	39.38	00:49:39	BBK	W	PZ2	3	F		3	12.54	01:38:02	FIN	L	MB1	3	M
1	39.38	00:18:17	DEV	L	MB2	1	F		2	34.8	00:59:02	BBK	W	PZ2	2	F		1	63.5	00:32:51	FIN	L	MB2	3	M
1	34.8	00:32:44	DEV	L	MB2	4	F		3	22.97	01:11:29	BBK	W	PZ2	4	F		1	23.72	00:33:24	FIN	L	MB2	3	M
1	34.8	00:34:09	DEV	L	MB2	4	F		3	34.8	01:12:06	BBK	W	PZ2	1	F		1	38.42	00:37:54	FIN	L	MB2	3	M
2	30.63	00:53:25	DEV	L	MB2	5	F		3	30.63	01:12:36	BBK	W	PZ2	3	F		2	38.42	01:06:54	FIN	L	MB2	3	M
2	49.08	00:53:52	DEV	L	MB2	6	F		3	39.38	01:12:40	BBK	W	PZ2	4	F		3	38.42	01:41:46	FIN	L	MB2	3	M
2	34.8	00:54:12	DEV	L	MB2	2	F		3	34.8	01:14:23	BBK	W	PZ2	4	F		3	70.76	01:50:33	FIN	L	MB2	3	M
2	44.1	01:01:22	DEV	L	MB2	4	F		3	30.63	01:24:24	BBK	W	PZ2	4	F		3	63.5	01:54:35	FIN	L	PZ1	4	M
2	34.8	01:02:40	DEV	L	MB2	6	F		3	34.8	01:25:54	BBK	W	PZ2	4	F		3	70.76	01:37:08	FIN	L	PZ2	4	M
2	49.08	01:03:11	DEV	L	MB2	4	F		3	26.72	01:26:44	BBK	W	PZ2	4	F		2	70.76	00:47:18	FIN	L	AT	4	M
2	60.03	01:04:26	DEV	L	MB2	4	F		3	39.38	01:29:11	BBK	W	PZ2	4	F		3	50.18	01:37:08	FIN	L	AT	4	M
2	54.5	01:05:43	DEV	L	MB2	2	F		3	34.8	01:29:57	BBK	W	PZ2	1	F		2	50.18	00:59:52	FIN	L	MB1	4	M
2	49.08	01:06:22	DEV	L	MB2	4	F		1	44.1	00:03:37	BBK	W	PZ1	2	F		3	78.4	01:37:08	FIN	L	MB1	4	M
3	54.5	01:25:17	DEV	L	MB2	4	F		1	44.1	00:09:32	BBK	W	PZ1	2	F		3	63.5	01:54:35	FIN	L	MB1	4	M
3	65.82	01:25:50	DEV	L	MB2	2	F		1	49.08	00:14:40	BBK	W	PZ1	2	F		2	63.5	01:08:51	FIN	L	MB2	4	M
3	60.03	01:35:39	DEV	L	MB2	6	F		1	49.08	00:15:11	BBK	W	PZ1	1	F		1	33.12	00:21:57	POL	W	PZ1	1	M
3	54.5	01:36:01	DEV	L	MB2	2	F		1	39.38	00:16:14	BBK	W	PZ1	4	F		2	50.18	00:49:06	POL	W	PZ1	1	M
4	26.72	01:59:31	DEV	L	MB2	4	F		1	49.08	00:21:10	BBK	W	PZ1	4	F		2	33.12	01:10:05	POL	W	PZ1	1	M
4	39.38	02:00:50	DEV	L	MB2	2	F		1	54.5	00:26:35	BBK	W	PZ1	3	F		2	38.42	01:10:34	POL	W	PZ1	1	M
4	26.72	02:01:28	DEV	L	MB2	2	F		1	44.1	00:26:47	BBK	W	PZ1	1	F		3	38.42	01:35:18	POL	W	PZ1	1	M
4	34.8	02:03:15	DEV	L	MB2	2	F		2	54.5	00:37:44	BBK	W	PZ1	4	F		3	38.42	01:47:11	POL	W	PZ1	1	M
4	44.1	02:03:47	DEV	L	MB2	2	F		2	60.03	00:38:59	BBK	W	PZ1	4	F		1	50.18	00:18:40	POL	W	PZ2	1	M
4	44.1	02:14:33	DEV	L	MB2	2	F		2	49.08	00:41:34	BBK	W	PZ1	3	F		1	63.5	00:27:45	POL	W	PZ2	1	M
1	34.8	00:14:08	LEG	W	AT	4	F		2	30.63	00:42:34	BBK	W	PZ1	4	F		1	56.64	00:37:45	POL	W	PZ2	1	M
1	34.8	00:27:24	LEG	W	AT	2	F		2	39.38	00:51:27	BBK	W	PZ1	4	F		1	56.64	00:39:23	POL	W	PZ2	1	M
1	30.63	00:28:02	LEG	W	AT	2	F		2	34.8	00:53:38	BBK	W	PZ1	4	F		1	15.88	00:41:04	POL	W	PZ2	1	M
1	34.8	00:38:22	LEG	W	AT	4	F		3	44.5	01:05:12	BBK	W	PZ1	4	F		2	56.64	00:54:50	POL	W	PZ2	1	M
2	60.03	00:50:03	LEG	W	AT	2	F		3	55.82	01:06:39	BBK	W	PZ1	3	F		2	44.1	01:06:38	POL	W	PZ2	1	M
2	72.07	00:50:28	LEG	W	AT	2	F		3	52.07	01:07:14	BBK	W	PZ1	1	F		3	23.72	01:24:32	POL	W	PZ2	1	M
2	49.08	00:58:14	LEG	W	AT	4	F		3	54.5	01:08:08	BBK	W	PZ1	2	F		3	33.12	01:31:14	POL	W	PZ2	1	M
3	60.03	01:20:13	LEG	W	AT	6	F		3	39.38	01:10:34	BBK	W	PZ1	4	F		3	19.6	01:33:33	POL	W	PZ2	1	M
3	60.03	01:20:45	LEG	W	AT	1	F		3	45.82	01:11:58	BBK	W	PZ1	3	F		3	56.64	01:50:38	POL	W	PZ2	1	M
3	65.82	01:30:10	LEG	W	AT	3	F		3	44.1	01:15:19	BBK	W	PZ1	3	F		3	56.64	01:51:43	POL	W	PZ2	1	M
3	34.8	01:42:15	LEG	W	AT	2	F		3	34.8	01:15:23	BBK	W	PZ1	2	F		3	63.5	01:52:50	POL	W	PZ2	1	M
4	78.4	01:54:13	LEG	W	AT	2	F		3	34.8	01:15:31	BBK	W	PZ1	4	F		1	56.64	00:42:02	POL	W	AT	1	M
4	85	02:07:19	LEG	W	AT	6	F		3	49.08	01:16:25	BBK	W	PZ1	1	F		2	56.64	00:59:11	POL	W	AT	1	M
4	72.07	02:07:44	LEG	W	AT	2	F		3	49.08	01:16:56	BBK	W	PZ1	1	F		2	56.64	01:06:38	POL	W	AT	1	M
1	44.1	00:10:11	LEG	W	PZ1	5	F		3	44.1	01:31:19	BBK	W	PZ1	3	F		2	56.64	01:10:05	POL	W	AT	1	M
1	44.1	00:10:52	LEG	W	PZ1	5	F		3	34.8	01:31:30	BBK	W	PZ1	4	F		3	63.5	01:27:00	POL	W	AT	1	M
1	54.5	00:11:34	LEG	W	PZ1	1	F		3	34.8	01:32:36	BBK	W	PZ1	3	F		3	56.64	01:47:10	POL	W	AT	1	M
1	34.8	00:21:13	LEG	W	PZ1	2	F		3	34.8	01:32:44	BBK	W	PZ1	1	F		3	63.5	01:48:05	POL	W	AT	1	M
1	49.08	00:35:43	LEG	W	PZ1	6	F		1	40.03	00:06:42	BBK	W	AT	2	F		3	50.18	01:50:38	POL	W	AT	1	M
1	54.5	00:36:08	LEG	W	PZ1	2	F		1	44.1	00:07:25	BBK	W	AT	2	F		3	44.1	01:51:43	POL	W	AT	1	M
2	44.1	00:46:22	LEG	W	PZ1	2	F		1	44.1	00:07:56	BBK	W	AT	4	F		1	28.22	00:17:52	POL	W	MB1	1	M
2	30.63	00:46:48	LEG	W	PZ1	4	F		1	34.8	00:10:03	BBK	W	AT	4	F		1	38.42	00:27:45	POL	W	MB1	1	M
2	22.97	00:47:18	LEG	W	PZ1	1	F		1	49.08	00:12:18	BBK	W	AT	3	F		1	38.42	00:29:13	POL	W	MB1	1	M
2	44.1	00:55:28	LEG	W	PZ1	2	F		1	49.08	00:14:09	BBK	W	AT	3	F		1	23.72	00:30:05	POL	W	MB1	1	M
2	49.08	00:56:23	LEG	W	PZ1	2	F		1	49.08	00:17:52	BBK	W	AT	2	F		1	50.18	00:39:23	POL	W	MB1	1	M
2	54.5	01:08:16	LEG	W	PZ1	2	F		1	30.63	00:24:14	BBK	W	AT	4	F		1	38.42	00:42:02	POL	W	MB1	1	M
3	72.07	01:17:02	LEG	W	PZ1	2	F		1	44.1	00:26:38	BBK	W	AT	3	F		2	44.1	00:49:06	POL	W	MB1	1	M
3	60.03	01:27:34	LEG	W	PZ1	4	F		1	34.8	00:28:29	BBK	W	AT	2	F		2	33.12	00:57:36	POL	W	MB1	1	M
3	54.5	01:28:25	LEG	W	PZ1	3	F		2	44.1	00:36:54	BBK	W	AT	4	F		2	44.1	00:59:11	POL	W	MB1	1	M
3	49.08	01:37:29	LEG	W	PZ1	3	F		2	44.1	00:40:39	BBK	W	AT	4	F		2	50.18	01:05:33	POL	W	MB1	1	M
3	65.82	01:38:56	LEG	W	PZ1	6	F		2	39.38	00:46:58	BBK	W	AT	2	F		2	38.42	01:06:39	POL	W	MB1	1	M
3	65.82	01:39:28	LEG	W	PZ1	2	F		2	26.72	00:49:54	BBK	W	AT	1	F		3	38.42	01:24:32	POL	W	MB1	1	M
4	54.5	01:51:29	LEG	W	PZ1	4	F		2	22.97	00:50:59	BBK	W	AT	4	F		3	63.5	01:31:15	POL	W	MB1	1	M
4	65.82	02:05:22	LEG	W	PZ1	4	F		2	39.38	00:52:26	BBK	W	AT	4	F		3	44.1	01:35:18	POL	W	MB1	1	M
4	49.08	02:16:10	LEG	W	PZ1	2	F		2	44.1	00:58:55	BBK	W	AT	3	F		3	28.22	01:42:58	POL	W	MB1	1	M
1	49.08	00:15:04	LEG	W	PZ2	3	F		3	39.38	01:07:42	BBK	W	AT	1	F		3	50.18	01:51:43	POL	W	MB1	1	M
1	34.8	00:29:00	LEG	W	PZ2	2	F		3	44.5	01:09:24	BBK	W	AT	2	F		3	9.6	01:52:50	POL	W	MB1	1	M
1	34.8	00:29:27	LEG	W	PZ2	4	F		3	30.63	01:12:32	BBK	W	AT	2	F		1	50.18	00:21:57	POL	W	MB2	1	M
2	49.08	00:51:44	LEG	W	PZ2	2	F		3	30.63	01:13:36	BBK	W	AT	4	F		1	44.1	00:37:45	POL	W	MB2	1	M
2	49.08	00:59:30	LEG	W	PZ2	4	F		3	26.72	01:17:23	BBK	W	AT	4	F		1	33.12	00:38:18	POL	W	MB2	1	M
3	39.38	01:22:38	LEG	W	PZ2	2	F		3	34.8	01:17:52	BBK	W	AT	1	F		2	50.18	00:52:23	POL	W	MB2	1	M
3	49.08	01:23:13	LEG	W	PZ2	4	F		3	39.38	01:18:20	BBK	W	AT	2	F		2	50.18	00:54:50	POL	W	MB2	1	M
3	49.08	01:32:47	LEG	W	PZ2	2	F		3	30.63	01:19:43	BBK	W	AT	3	F		2	33.12	01:01:32	POL	W	MB2	1	M
3	44.1	01:33:23	LEG	W	PZ2	1	F		3	26.72	01:19:49	BBK	W	AT	4	F		2	44.1	01:03:12	POL	W	MB2	1	M
3	49.08	01:44:21	LEG	W	PZ2	2	F		3	30.63	01:23:49	BBK	W	AT	4	F		2	38.42	01:10:06	POL	W	MB2	1	M
4	39.38	01:57:26	LEG	W	PZ2	3	F		3	34.8	01:24:20	BBK	W	AT	3	F		2	63.5	01:10:34	POL	W	MB2	1	M
4	39.38	02:08:40	LEG	W	PZ2	2	F		3	29.08	01:28:29	BBK	W	AT	3	F		3	50.18	01:27:00	POL	W	MB2	1	M
4	60.03	02:09:04	LEG	W	PZ2	2	F		3	34.8	01:34:26	BBK	W	AT	3	F		3	38.42	01:39:17	POL	W	MB2	1	M
4	78.4	02:09:30	LEG	W	PZ2	2	F		3	34.8	01:34:32	BBK	W	AT	4	F		3	50.18	01:40:31	POL	W	MB2	1	M
4	65.82	02:10:57	LEG	W	PZ2	2	F		1	49.08	00:11:44	BBK	W	MB1	1	F		3	44.1	01:48:05	POL	W	MB2	1	M
4	65.82	02:11:50	LEG	W	PZ2	2	F		1	44.1	00:27:57	BBK	W	MB1	2	F		3	56.64	01:50:38	POL	W	MB2	1	M
1	26.72	00:12:27	LEG	W	MB1	4	F		2	42.07	00:41:42	BBK	W	MB1	4	F		1	56.64	00:33:38	POL	W	PZ1	2	M
1	26.72	00:12:55	LEG	W	MB1	2	F		2	26.72	00:44:02	BBK	W	MB1	3	F		2	63.5	01:07:29	POL	W	PZ1	2	M
1	30.63	00:25:38	LEG	W	MB1	2	F		2	39.38	00:56:06	BBK	W	MB1	2	F		3	56.64	01:26:55	POL	W	PZ1	2	M
1	34.8	00:37:04	LEG	W	MB1	4	F		3	54.5	01:19:40	BBK	W	MB1	3	F		1	56.64	00:18:37	POL	W	PZ2	2	M
2	39.38	00:49:05	LEG	W	MB1	3	F		3	49.08	01:22:13	BBK	W	MB1	4	F		3	44.1	01:31:10	POL	W	PZ2	2	M
2	65.82	00:57:24	LEG	W	MB1	2	F		1	34.8	00:10:52	BBK	W	MB2	4	F		3	38.42	01:50:34	POL	W	AT	2	M
3	39.38	01:18:18	LEG	W	MB1	2	F		2	34.8	00:40:32	BBK	W	MB2	2	F		2	38.42	00:58:58	POL	W	MB1	2	M
3	49.08	01:18:55	LEG	W	MB1	6	F		2	30.63	00:49:38	BBK	W	MB2	2	F		2	38.42	01:07:29	POL	W	MB1	2	M
3	85	01:19:17	LEG	W	MB1	1	F		2	11.03	00:56:43	BBK	W	MB2	4	F		3	38.42	01:31:10	POL	W	MB1	2	M
3	49.08	01:29:16	LEG	W	MB1	2	F		2	34.8	00:57:39	BBK	W	MB2	4	F		1	44.1	00:24:42	POL	W	MB2	2	M
3	49.08	01:40:32	LEG	W	MB1	4	F		2	19.6	00:58:51	BBK	W	MB2	2	F		1	50.18	00:33:38	POL	W	MB2	2	M
4	49.08	01:53:11	LEG	W	MB1	2	F		3	30.63	01:30:52	BBK	W	MB2	1	F		1	50.18	00:37:17	POL	W	MB2	2	M
4	60.03	02:06:28	LEG	W	MB1	2	F		1	30.63	00:03:48	BDK	L	PZ1	1	F		2	19.6	00:54:47	POL	W	MB2	2	M
1	34.8	00:16:36	LEG	W	MB2	4	F		1	26.72	00:06:55	BDK	L	PZ1	1	F		3	50.18	01:26:55	POL	W	MB2	2	M
1	26.72	00:17:51	LEG	W	MB2	4	F		1	39.38	00:07:29	BDK	L	PZ1	4	F		3	56.64	01:50:34	POL	W	MB2	2	M
1	34.8	00:32:20	LEG	W	MB2	2	F		1	39.08	00:14:46	BDK	L	PZ1	1	F		1	56.64	00:23:29	POL	W	PZ1	3	M
2	54.5	00:53:00	LEG	W	MB2	2	F		1	34.8	00:24:39	BDK	L	PZ1	1	F		1	33.12	00:36:13	POL	W	PZ1	3	M
3	54.5	01:24:52	LEG	W	MB2	2	F		1	34.8	00:25:03	BDK	L	PZ1	1	F		2	44.1	00:51:07	POL	W	PZ1	3	M
3	60.03	01:35:07	LEG	W	MB2	2	F		1	44.1	00:28:01	BDK	L	PZ1	4	F		3	19.6	01:25:58	POL	W	PZ1	3	M
4	78.4	01:58:24	LEG	W	MB2	2	F		2	44.1	00:34:32	BDK	L	PZ1	3	F		3	50.18	01:28:06	POL	W	PZ1	3	M
4	65.82	01:58:55	LEG	W	MB2	3	F		2	30.63	00:46:29	BDK	L	PZ1	4	F		3	33.12	01:45:22	POL	W	PZ1	3	M
4	65.82	02:13:42	LEG	W	MB2	2	F		2	39.38	00:48:42	BDK	L	PZ1	4	F		2	28.22	00:58:58	POL	W	PZ2	3	M
4	54.5	02:14:07	LEG	W	MB2	1	F		2	34.8	00:49:50	BDK	L	PZ1	3	F		2	63.5	00:59:03	POL	W	PZ2	3	M
									2	44.1	00:56:10	BDK	L	PZ1	1	F		3	44.1	01:34:02	POL	W	PZ2	3	M
									3	39.38	01:06:31	BDK	L	PZ1	2	F		3	38.42	01:34:11	POL	W	PZ2	3	M
									3	30.63	01:06:35	BDK	L	PZ1	2	F		3	56.64	01:41:52	POL	W	PZ2	3	M
									3	34.8	01:06:44	BDK	L	PZ1	4	F		1	44.1	00:20:45	POL	W	AT	3	M
									3	39.08	01:09:29	BDK	L	PZ1	4	F		2	63.5	00:49:56	POL	W	AT	3	M
									3	34.5	01:13:10	BDK	L	PZ1	4	F		2	50.18	00:59:03	POL	W	AT	3	M
									3	34.8	01:17:48	BDK	L	PZ1	2	F		3	38.42	01:34:02	POL	W	AT	3	M
									3	39.38	01:18:24	BDK	L	PZ1	3	F		3	63.5	01:45:23	POL	W	AT	3	M
									3	39.08	01:21:43	BDK	L	PZ1	3	F		3	33.12	01:50:26	POL	W	AT	3	M
									3	34.8	01:23:23	BDK	L	PZ1	4	F		1	44.1	00:18:38	POL	W	MB1	3	M
									3	39.08	01:24:16	BDK	L	PZ1	2	F		1	38.42	00:20:45	POL	W	MB1	3	M
									3	39.08	01:32:32	BDK	L	PZ1	2	F		1	23.72	00:28:42	POL	W	MB1	3	M
									1	44.5	00:05:23	BDK	L	PZ2	4	F		2	44.1	00:59:03	POL	W	MB1	3	M
									1	44.1	00:06:46	BDK	L	PZ2	2	F		3	38.42	01:25:58	POL	W	MB1	3	M
									1	39.38	00:09:35	BDK	L	PZ2	1	F		3	56.64	01:30:39	POL	W	MB1	3	M
									1	39.38	00:12:14	BDK	L	PZ2	2	F		3	63.5	01:34:02	POL	W	MB1	3	M
									1	44.1	00:17:28	BDK	L	PZ2	4	F		3	33.12	01:34:11	POL	W	MB1	3	M
									1	39.38	00:20:10	BDK	L	PZ2	4	F		3	38.42	01:45:23	POL	W	MB1	3	M
									1	44.1	00:20:37	BDK	L	PZ2	2	F		1	50.18	00:23:29	POL	W	MB2	3	M
									1	34.8	00:21:44	BDK	L	PZ2	4	F		1	38.42	00:24:32	POL	W	MB2	3	M
									1	30.63	00:22:37	BDK	L	PZ2	2	F		1	50.18	00:33:41	POL	W	MB2	3	M
									1	44.1	00:23:49	BDK	L	PZ2	4	F		1	50.18	00:36:13	POL	W	MB2	3	M
									2	34.8	00:40:36	BDK	L	PZ2	2	F		2	38.42	00:49:57	POL	W	MB2	3	M
									2	44.1	00:41:07	BDK	L	PZ2	4	F		2	38.42	00:51:01	POL	W	MB2	3	M
									2	39.38	00:42:09	BDK	L	PZ2	4	F		2	23.72	00:51:07	POL	W	MB2	3	M
									2	44.1	00:43:02	BDK	L	PZ2	3	F		3	63.5	01:28:06	POL	W	MB2	3	M
									2	30.63	00:43:11	BDK	L	PZ2	1	F		3	38.42	01:50:25	POL	W	MB2	3	M
									2	34.8	00:49:46	BDK	L	PZ2	3	F		1	38.42	00:19:54	POL	W	PZ1	4	M
									3	44.1	01:08:12	BDK	L	PZ2	3	F		2	33.12	01:07:33	POL	W	PZ1	4	M
									3	34.8	01:12:02	BDK	L	PZ2	2	F		3	50.18	01:46:35	POL	W	PZ1	4	M
									3	44.5	01:14:49	BDK	L	PZ2	2	F		1	23.72	00:37:20	POL	W	PZ2	4	M
									3	49.08	01:14:56	BDK	L	PZ2	4	F		2	70.76	00:58:32	POL	W	PZ2	4	M
									3	39.38	01:15:27	BDK	L	PZ2	2	F		3	56.64	01:40:31	POL	W	PZ2	4	M
									3	34.8	01:16:00	BDK	L	PZ2	4	F		1	56.64	00:42:37	POL	W	AT	4	M
									3	34.5	01:26:16	BDK	L	PZ2	2	F		2	44.1	01:07:33	POL	W	AT	4	M
									3	39.38	01:27:56	BDK	L	PZ2	2	F		3	63.5	01:46:35	POL	W	AT	4	M
									3	39.38	01:28:33	BDK	L	PZ2	2	F		1	50.18	00:19:53	POL	W	MB1	4	M
									1	39.38	00:03:09	BDK	L	AT	4	F		1	56.64	00:27:20	POL	W	MB1	4	M
									1	39.38	00:03:41	BDK	L	AT	2	F		1	56.64	00:42:36	POL	W	MB1	4	M
									1	34.8	00:09:09	BDK	L	AT	4	F		2	56.64	00:58:32	POL	W	MB1	4	M
									1	39.38	00:09:59	BDK	L	AT	2	F		2	44.1	01:06:17	POL	W	MB1	4	M
									1	39.38	00:10:26	BDK	L	AT	4	F		2	56.64	01:07:33	POL	W	MB1	4	M
									1	30.63	00:12:21	BDK	L	AT	4	F		3	33.12	01:25:33	POL	W	MB1	4	M
									1	39.38	00:14:37	BDK	L	AT	2	F		3	44.1	01:46:35	POL	W	MB1	4	M
									1	44.1	00:17:57	BDK	L	AT	1	F		3	33.12	01:52:14	POL	W	MB1	4	M
									1	44.1	00:18:35	BDK	L	AT	1	F		3	44.1	01:54:56	POL	W	MB1	4	M
									1	44.1	00:21:07	BDK	L	AT	2	F		1	28.22	00:24:45	POL	W	MB2	4	M
									1	26.72	00:22:12	BDK	L	AT	1	F		1	56.64	00:30:34	POL	W	PZ1	1	M
									1	39.38	00:26:04	BDK	L	AT	2	F		1	70.76	00:43:08	POL	W	PZ1	1	M
									1	34.8	00:26:43	BDK	L	AT	2	F		2	63.5	00:58:28	POL	W	PZ1	1	M
									1	44.1	00:28:32	BDK	L	AT	1	F		2	70.76	00:59:24	POL	W	PZ1	1	M
									2	30.63	00:34:20	BDK	L	AT	2	F		2	70.76	01:12:25	POL	W	PZ1	1	M
									2	34.8	00:36:31	BDK	L	AT	4	F		3	63.5	01:35:42	POL	W	PZ1	1	M
									2	34.8	00:37:41	BDK	L	AT	2	F		3	56.64	01:42:54	POL	W	PZ1	1	M
									2	44.1	00:51:23	BDK	L	AT	2	F		3	70.76	01:55:32	POL	W	PZ1	1	M
									2	39.38	00:52:51	BDK	L	AT	1	F		1	50.18	00:28:55	POL	W	PZ2	1	M
									2	44.1	00:58:04	BDK	L	AT	2	F		1	44.1	00:36:59	POL	W	PZ2	1	M
									2	44.5	00:59:05	BDK	L	AT	1	F		1	33.12	00:37:50	POL	W	PZ2	1	M
									3	30.63	01:11:25	BDK	L	AT	2	F		1	63.5	00:44:07	POL	W	PZ2	1	M
									3	44.1	01:11:54	BDK	L	AT	2	F		1	122.5	00:47:26	POL	W	PZ2	1	M
									3	30.63	01:20:15	BDK	L	AT	1	F		2	78.4	01:03:55	POL	W	PZ2	1	M
									3	34.8	01:26:40	BDK	L	AT	2	F		2	38.42	01:05:03	POL	W	PZ2	1	M
									3	30.63	01:30:49	BDK	L	AT	2	F		2	33.12	01:14:42	POL	W	PZ2	1	M
									3	26.72	01:31:26	BDK	L	AT	2	F		2	56.64	01:16:26	POL	W	PZ2	1	M
									3	39.38	01:32:00	BDK	L	AT	4	F		3	94.86	01:32:59	POL	W	PZ2	1	M
									1	39.38	00:08:21	BDK	L	MB1	1	F		3	56.64	01:39:57	POL	W	PZ2	1	M
									1	30.63	00:11:16	BDK	L	MB1	4	F		3	70.76	01:48:53	POL	W	PZ2	1	M
									1	39.38	00:19:00	BDK	L	MB1	1	F		1	70.76	00:30:34	POL	W	AT	1	M
									2	34.8	00:35:02	BDK	L	MB1	3	F		1	112.9	00:31:38	POL	W	AT	1	M
									2	44.1	00:43:36	BDK	L	MB1	4	F		1	94.86	00:38:43	POL	W	AT	1	M
									2	30.63	00:55:40	BDK	L	MB1	4	F		2	103.68	01:05:03	POL	W	AT	1	M
									1	44.1	00:04:55	BDK	L	MB2	4	F		2	112.9	01:06:02	POL	W	AT	1	M
									1	39.38	00:16:10	BDK	L	MB2	2	F		2	132.5	01:13:50	POL	W	AT	1	M
									2	45.82	00:37:17	BDK	L	MB2	1	F		2	94.86	01:14:42	POL	W	AT	1	M
									2	44.5	00:39:45	BDK	L	MB2	4	F		2	86.44	01:16:26	POL	W	AT	1	M
									2	30.63	00:47:01	BDK	L	MB2	4	F		2	78.4	01:16:58	POL	W	AT	1	M
									2	40.03	00:49:35	BDK	L	MB2	2	F		3	70.76	01:36:09	POL	W	AT	1	M
									2	54.5	00:59:31	BDK	L	MB2	1	F		1	70.76	00:28:54	POL	W	MB1	1	M
									3	49.08	01:08:16	BDK	L	MB2	4	F		1	56.64	00:30:34	POL	W	MB1	1	M
									3	44.1	01:13:59	BDK	L	MB2	4	F		1	44.1	00:37:50	POL	W	MB1	1	M
									3	44.1	01:25:27	BDK	L	MB2	4	F		1	44.1	00:38:44	POL	W	MB1	1	M
									3	49.08	01:28:21	BDK	L	MB2	3	F		1	70.76	00:47:26	POL	W	MB1	1	M
									3	39.38	01:28:26	BDK	L	MB2	2	F		2	38.42	00:55:44	POL	W	MB1	1	M
									1	49.08	00:11:06	DEV	L	AT	2	F		2	50.18	00:56:59	POL	W	MB1	1	M
									1	39.38	00:14:12	DEV	L	AT	4	F		2	78.4	01:03:55	POL	W	MB1	1	M
									1	54.5	00:15:41	DEV	L	AT	4	F		2	86.44	01:05:02	POL	W	MB1	1	M
									1	65.82	00:20:07	DEV	L	AT	4	F		2	56.64	01:06:02	POL	W	MB1	1	M
									1	44.1	00:28:06	DEV	L	AT	4	F		2	56.64	01:14:42	POL	W	MB1	1	M
									1	60.03	00:29:03	DEV	L	AT	1	F		2	70.76	01:16:26	POL	W	MB1	1	M
									1	54.5	00:36:11	DEV	L	AT	4	F		2	50.18	01:16:58	POL	W	MB1	1	M
									1	44.1	00:37:08	DEV	L	AT	4	F		3	33.12	01:32:59	POL	W	MB1	1	M
									1	44.1	00:38:25	DEV	L	AT	2	F		3	56.64	01:33:48	POL	W	MB1	1	M
									2	60.03	00:46:52	DEV	L	AT	2	F		3	23.72	01:40:59	POL	W	MB1	1	M
									2	72.07	00:50:32	DEV	L	AT	4	F		3	33.12	01:41:49	POL	W	MB1	1	M
									2	60.03	00:53:31	DEV	L	AT	4	F		3	63.5	01:42:54	POL	W	MB1	1	M
									2	65.82	00:55:51	DEV	L	AT	1	F		3	23.72	01:53:59	POL	W	MB1	1	M
									2	60.03	00:56:34	DEV	L	AT	4	F		1	50.18	00:35:34	POL	W	MB2	1	M
									2	78.4	00:59:34	DEV	L	AT	4	F		1	78.4	00:36:59	POL	W	MB2	1	M
									2	54.5	01:00:11	DEV	L	AT	2	F		1	70.76	00:43:08	POL	W	MB2	1	M
									2	49.08	01:00:20	DEV	L	AT	2	F		1	63.5	00:44:07	POL	W	MB2	1	M
									2	60.03	01:05:52	DEV	L	AT	4	F		2	122.5	00:58:28	POL	W	MB2	1	M
									2	44.1	01:06:58	DEV	L	AT	2	F		2	94.86	00:59:24	POL	W	MB2	1	M
									2	22.97	01:08:20	DEV	L	AT	4	F		2	78.4	01:12:24	POL	W	MB2	1	M
									3	39.38	01:14:45	DEV	L	AT	4	F		2	70.76	01:13:50	POL	W	MB2	1	M
									3	49.08	01:22:06	DEV	L	AT	2	F		3	56.64	01:35:42	POL	W	MB2	1	M
									3	60.03	01:23:52	DEV	L	AT	4	F		3	44.1	01:36:09	POL	W	MB2	1	M
									3	85	01:24:56	DEV	L	AT	4	F		3	56.64	01:39:57	POL	W	MB2	1	M
									3	44.1	01:27:37	DEV	L	AT	2	F		3	56.64	01:43:43	POL	W	MB2	1	M
									3	65.82	01:27:49	DEV	L	AT	2	F		3	78.4	01:44:58	POL	W	MB2	1	M
									3	78.4	01:29:19	DEV	L	AT	4	F		3	78.4	01:47:55	POL	W	MB2	1	M
									3	72.07	01:30:14	DEV	L	AT	4	F		1	78.4	00:35:38	POL	W	AT	2	M
									3	44.1	01:37:33	DEV	L	AT	1	F		1	70.76	00:32:13	POL	W	PZ1	2	M
									3	78.4	01:39:32	DEV	L	AT	4	F		2	63.5	00:59:20	POL	W	PZ1	2	M
									3	65.82	01:40:36	DEV	L	AT	4	F		1	63.5	00:38:36	POL	W	PZ2	2	M
									3	49.08	01:41:42	DEV	L	AT	2	F		1	44.1	00:38:40	POL	W	PZ2	2	M
									4	39.38	01:54:16	DEV	L	AT	2	F		2	63.5	01:03:05	POL	W	PZ2	2	M
									4	60.03	01:54:57	DEV	L	AT	4	F		2	63.5	01:16:22	POL	W	PZ2	2	M
									4	34.8	02:01:05	DEV	L	AT	2	F		3	63.5	01:31:53	POL	W	PZ2	2	M
									4	54.5	02:04:21	DEV	L	AT	2	F		3	50.18	01:32:56	POL	W	PZ2	2	M
									4	60.03	02:06:32	DEV	L	AT	4	F		1	103.68	00:28:26	POL	W	AT	2	M
									4	39.38	02:07:48	DEV	L	AT	4	F		1	103.68	00:32:13	POL	W	AT	2	M
									4	60.03	02:09:07	DEV	L	AT	1	F		1	132.5	00:38:40	POL	W	AT	2	M
									4	65.82	02:11:01	DEV	L	AT	2	F		2	70.76	01:16:18	POL	W	AT	2	M
									4	44.1	02:15:24	DEV	L	AT	4	F		2	94.86	01:16:22	POL	W	AT	2	M
									1	49.08	00:10:23	DEV	L	PZ1	2	F		2	94.86	01:19:56	POL	W	AT	2	M
									1	54.5	00:17:55	DEV	L	PZ1	4	F		2	56.64	01:20:15	POL	W	AT	2	M
									1	60.03	00:18:46	DEV	L	PZ1	2	F		1	44.1	00:28:26	POL	W	MB1	2	M
									1	60.03	00:25:48	DEV	L	PZ1	2	F		2	33.12	01:19:55	POL	W	MB1	2	M
									1	60.03	00:30:28	DEV	L	PZ1	4	F		2	56.64	01:20:14	POL	W	MB1	2	M
									1	54.5	00:32:55	DEV	L	PZ1	4	F		3	78.4	01:31:53	POL	W	MB1	2	M
									1	49.08	00:34:54	DEV	L	PZ1	4	F		3	23.72	01:32:56	POL	W	MB1	2	M
									2	60.03	00:44:49	DEV	L	PZ1	1	F		1	70.76	00:32:13	POL	W	MB2	2	M
									2	54.5	00:46:25	DEV	L	PZ1	1	F		2	94.86	00:59:20	POL	W	MB2	2	M
									2	44.1	00:48:14	DEV	L	PZ1	4	F		2	70.76	01:03:05	POL	W	MB2	2	M
									2	78.4	00:53:04	DEV	L	PZ1	4	F		1	78.4	00:43:59	POL	W	MB2	3	M
									2	78.4	00:53:28	DEV	L	PZ1	3	F		1	63.5	00:32:06	POL	W	PZ1	3	M
									2	78.4	00:55:37	DEV	L	PZ1	2	F		1	70.76	00:32:22	POL	W	PZ1	3	M
									2	72.07	00:56:26	DEV	L	PZ1	2	F		1	44.1	00:48:55	POL	W	PZ1	3	M
									2	49.08	00:58:25	DEV	L	PZ1	4	F		2	33.12	00:56:30	POL	W	PZ1	3	M
									2	65.82	01:01:02	DEV	L	PZ1	4	F		2	86.44	01:08:28	POL	W	PZ1	3	M
									3	60.03	01:22:42	DEV	L	PZ1	3	F		2	38.42	01:20:07	POL	W	PZ1	3	M
									3	54.5	01:23:48	DEV	L	PZ1	3	F		3	63.5	01:43:44	POL	W	PZ1	3	M
									3	65.82	01:26:28	DEV	L	PZ1	2	F		1	86.44	00:27:59	POL	W	PZ2	3	M
									3	72.07	01:35:10	DEV	L	PZ1	4	F		1	19.6	00:35:34	POL	W	PZ2	3	M
									4	65.82	01:50:12	DEV	L	PZ1	2	F		1	56.64	00:48:00	POL	W	PZ2	3	M
									4	54.5	01:50:20	DEV	L	PZ1	4	F		3	78.4	01:31:56	POL	W	PZ2	3	M
									4	65.82	01:51:32	DEV	L	PZ1	2	F		3	56.64	01:40:51	POL	W	PZ2	3	M
									4	54.5	01:51:42	DEV	L	PZ1	3	F		1	103.68	00:32:06	POL	W	AT	3	M
									4	49.08	01:54:24	DEV	L	PZ1	4	F		1	103.68	00:39:36	POL	W	AT	3	M
									4	54.5	01:59:00	DEV	L	PZ1	4	F		1	78.4	00:48:08	POL	W	AT	3	M
									4	54.5	02:00:57	DEV	L	PZ1	2	F		1	94.86	00:48:49	POL	W	AT	3	M
									4	39.38	02:01:09	DEV	L	PZ1	4	F		1	50.18	00:48:55	POL	W	AT	3	M
									4	49.08	02:03:27	DEV	L	PZ1	4	F		2	63.5	01:20:00	POL	W	AT	3	M
									4	72.07	02:11:09	DEV	L	PZ1	2	F		3	63.5	01:31:56	POL	W	AT	3	M
									4	85	02:12:59	DEV	L	PZ1	1	F		3	44.1	01:53:25	POL	W	AT	3	M
									4	54.5	02:16:13	DEV	L	PZ1	2	F		1	63.5	00:27:59	POL	W	MB1	3	M
									1	65.82	00:12:31	DEV	L	PZ2	1	F		1	50.18	00:39:36	POL	W	MB1	3	M
									1	49.08	00:15:08	DEV	L	PZ2	4	F		1	28.22	00:48:00	POL	W	MB1	3	M
									1	72.07	00:24:05	DEV	L	PZ2	4	F		1	44.1	00:48:09	POL	W	MB1	3	M
									1	54.5	00:25:07	DEV	L	PZ2	2	F		1	33.12	00:48:55	POL	W	MB1	3	M
									1	49.08	00:25:12	DEV	L	PZ2	1	F		2	38.42	00:56:30	POL	W	MB1	3	M
									1	60.03	00:27:34	DEV	L	PZ2	2	F		2	33.12	01:19:56	POL	W	MB1	3	M
									1	65.82	00:29:31	DEV	L	PZ2	4	F		2	33.12	01:20:00	POL	W	MB1	3	M
									1	60.03	00:38:32	DEV	L	PZ2	4	F		2	33.12	01:20:08	POL	W	MB1	3	M
									2	39.38	00:49:09	DEV	L	PZ2	2	F		3	38.42	01:31:56	POL	W	MB1	3	M
									2	54.5	00:50:07	DEV	L	PZ2	1	F		3	38.42	01:40:51	POL	W	MB1	3	M
									2	39.38	00:51:08	DEV	L	PZ2	2	F		3	50.18	01:53:25	POL	W	MB1	3	M
									2	72.07	00:57:28	DEV	L	PZ2	4	F		1	63.5	00:32:06	POL	W	MB2	3	M
									2	65.82	00:58:18	DEV	L	PZ2	2	F		1	70.76	00:32:23	POL	W	MB2	3	M
									2	72.07	01:09:02	DEV	L	PZ2	4	F		1	44.1	00:35:00	POL	W	MB2	3	M
									3	72.07	01:18:21	DEV	L	PZ2	2	F		1	56.64	00:41:26	POL	W	MB2	3	M
									3	65.82	01:21:55	DEV	L	PZ2	2	F		2	50.18	01:08:28	POL	W	MB2	3	M
									3	78.4	01:23:16	DEV	L	PZ2	4	F		2	56.64	01:10:19	POL	W	MB2	3	M
									3	49.08	01:32:56	DEV	L	PZ2	1	F		3	78.4	01:39:27	POL	W	MB2	3	M
									3	106.63	01:42:18	DEV	L	PZ2	4	F		2	38.42	00:58:05	POL	W	PZ1	4	M
									3	106.63	01:44:24	DEV	L	PZ2	1	F		2	12.54	01:18:42	POL	W	PZ1	4	M
									4	49.08	01:53:15	DEV	L	PZ2	3	F		2	70.76	01:20:19	POL	W	PZ1	4	M
									4	44.1	01:53:19	DEV	L	PZ2	4	F		1	56.64	00:45:03	POL	W	PZ2	4	M
									4	49.08	01:55:36	DEV	L	PZ2	4	F		1	86.44	00:47:05	POL	W	PZ2	4	M
									4	85	01:57:30	DEV	L	PZ2	4	F		2	44.1	00:55:21	POL	W	PZ2	4	M
									4	54.5	02:03:22	DEV	L	PZ2	2	F		2	78.4	01:03:13	POL	W	PZ2	4	M
									4	78.4	02:09:33	DEV	L	PZ2	2	F		3	86.44	01:50:10	POL	W	PZ2	4	M
									4	72.07	02:09:38	DEV	L	PZ2	1	F		1	86.44	00:27:37	POL	W	AT	4	M
									4	85	02:11:15	DEV	L	PZ2	1	F		1	86.44	00:28:31	POL	W	AT	4	M
									1	30.63	00:12:58	DEV	L	MB1	4	F		1	94.86	00:47:05	POL	W	AT	4	M
									1	16.5	00:25:08	DEV	L	MB1	3	F		2	122.5	01:05:36	POL	W	AT	4	M
									1	49.08	00:25:40	DEV	L	MB1	2	F		2	86.44	01:20:18	POL	W	AT	4	M
									1	34.8	00:34:46	DEV	L	MB1	2	F		3	78.4	01:53:33	POL	W	AT	4	M
									2	39.38	00:45:17	DEV	L	MB1	4	F		1	44.1	00:27:37	POL	W	MB1	4	M
									2	39.38	00:54:44	DEV	L	MB1	4	F		1	50.18	00:28:31	POL	W	MB1	4	M
									2	54.5	00:55:31	DEV	L	MB1	2	F		1	56.64	00:45:03	POL	W	MB1	4	M
									3	60.03	01:17:05	DEV	L	MB1	4	F		1	86.44	00:47:05	POL	W	MB1	4	M
									3	54.5	01:36:38	DEV	L	MB1	4	F		2	78.4	00:55:21	POL	W	MB1	4	M
									4	49.08	01:51:46	DEV	L	MB1	4	F		2	94.86	01:05:36	POL	W	MB1	4	M
									1	49.08	00:16:39	DEV	L	MB2	3	F		2	33.12	01:18:42	POL	W	MB1	4	M
									1	26.72	00:27:27	DEV	L	MB2	2	F		2	70.76	01:20:19	POL	W	MB1	4	M
									1	49.08	00:32:22	DEV	L	MB2	4	F		2	78.4	01:21:23	POL	W	MB1	4	M
									2	34.8	00:51:47	DEV	L	MB2	3	F		3	44.1	01:50:10	POL	W	MB1	4	M
									2	19.6	00:52:21	DEV	L	MB2	2	F		3	28.22	01:52:00	POL	W	MB1	4	M
									2	30.63	01:00:17	DEV	L	MB2	3	F		3	56.64	01:53:33	POL	W	MB1	4	M
									3	92.08	01:22:45	DEV	L	MB2	2	F		2	70.76	00:58:05	POL	W	MB2	4	M
									3	49.08	01:32:50	DEV	L	MB2	3	F		2	94.86	01:03:13	POL	W	MB2	4	M
									4	30.63	01:54:53	DEV	L	MB2	3	F		1	70.76	00:32:27	RUS	W	PZ1	1	M
									4	49.08	01:58:28	DEV	L	MB2	1	F		2	44.1	00:54:13	RUS	W	PZ1	1	M
									4	30.63	02:08:43	DEV	L	MB2	1	F		2	44.1	01:07:02	RUS	W	PZ1	1	M
									4	22.97	02:11:53	DEV	L	MB2	4	F		3	63.5	01:29:46	RUS	W	PZ1	1	M
									4	44.1	02:13:45	DEV	L	MB2	1	F		3	63.5	01:50:04	RUS	W	PZ1	1	M
									1	34.8	00:10:57	LEG	W	AT	3	F		1	56.64	00:39:33	RUS	W	PZ2	1	M
									1	39.38	00:11:09	LEG	W	AT	4	F		1	78.4	00:40:11	RUS	W	PZ2	1	M
									1	34.8	00:18:50	LEG	W	AT	4	F		2	70.76	00:49:52	RUS	W	PZ2	1	M
									1	39.38	00:20:50	LEG	W	AT	4	F		2	78.4	01:04:33	RUS	W	PZ2	1	M
									1	44.1	00:23:33	LEG	W	AT	3	F		2	38.42	01:12:47	RUS	W	PZ2	1	M
									1	30.63	00:23:37	LEG	W	AT	1	F		3	70.76	01:25:32	RUS	W	PZ2	1	M
									1	39.38	00:25:02	LEG	W	AT	2	F		1	56.64	00:22:32	RUS	W	AT	1	M
									1	22.97	00:25:44	LEG	W	AT	2	F		1	63.5	00:37:25	RUS	W	AT	1	M
									1	39.38	00:29:58	LEG	W	AT	1	F		1	56.64	00:39:33	RUS	W	AT	1	M
									1	30.63	00:30:25	LEG	W	AT	2	F		2	56.64	00:46:17	RUS	W	AT	1	M
									1	16.5	00:34:50	LEG	W	AT	2	F		2	86.44	00:58:30	RUS	W	AT	1	M
									1	44.1	00:36:40	LEG	W	AT	4	F		3	94.86	01:33:51	RUS	W	AT	1	M
									1	34.8	00:37:36	LEG	W	AT	1	F		3	56.64	01:53:44	RUS	W	AT	1	M
									2	72.07	00:45:38	LEG	W	AT	1	F		3	70.76	01:54:35	RUS	W	AT	1	M
									2	65.82	00:45:58	LEG	W	AT	4	F		1	50.18	00:37:25	RUS	W	MB1	1	M
									2	54.5	00:48:10	LEG	W	AT	2	F		1	44.1	00:38:30	RUS	W	MB1	1	M
									2	65.82	00:48:40	LEG	W	AT	4	F		2	78.4	00:58:30	RUS	W	MB1	1	M
									2	72.07	00:52:24	LEG	W	AT	4	F		2	56.64	01:09:28	RUS	W	MB1	1	M
									2	44.1	00:55:06	LEG	W	AT	4	F		3	38.42	01:28:24	RUS	W	MB1	1	M
									2	49.08	00:57:02	LEG	W	AT	4	F		3	50.18	01:29:46	RUS	W	MB1	1	M
									2	65.82	01:00:08	LEG	W	AT	2	F		3	56.64	01:33:51	RUS	W	MB1	1	M
									2	78.4	01:03:15	LEG	W	AT	1	F		3	56.64	01:50:04	RUS	W	MB1	1	M
									2	60.03	01:04:36	LEG	W	AT	1	F		1	23.72	00:22:32	RUS	W	MB2	1	M
									2	44.1	01:07:11	LEG	W	AT	4	F		1	44.1	00:32:58	RUS	W	MB2	1	M
									2	54.5	01:07:44	LEG	W	AT	4	F		1	78.4	00:39:33	RUS	W	MB2	1	M
									3	65.82	01:14:36	LEG	W	AT	2	F		1	4.9	00:40:11	RUS	W	MB2	1	M
									3	39.38	01:19:45	LEG	W	AT	2	F		1	28.22	00:42:05	RUS	W	MB2	1	M
									3	26.72	01:21:52	LEG	W	AT	2	F		2	28.22	00:46:17	RUS	W	MB2	1	M
									3	39.38	01:25:28	LEG	W	AT	2	F		2	12.54	00:49:52	RUS	W	MB2	1	M
									3	39.38	01:27:41	LEG	W	AT	3	F		2	19.6	00:51:18	RUS	W	MB2	1	M
									3	39.38	01:27:53	LEG	W	AT	3	F		2	28.22	01:04:33	RUS	W	MB2	1	M
									3	49.08	01:33:53	LEG	W	AT	4	F		3	70.76	01:25:32	RUS	W	MB2	1	M
									3	34.8	01:39:59	LEG	W	AT	4	F		3	70.76	01:36:43	RUS	W	MB2	1	M
									3	49.08	01:41:32	LEG	W	AT	3	F		3	44.1	01:41:26	RUS	W	MB2	1	M
									3	22.97	01:41:46	LEG	W	AT	4	F		1	63.5	00:32:54	RUS	W	PZ1	2	M
									4	39.38	01:51:03	LEG	W	AT	4	F		2	70.76	00:48:35	RUS	W	PZ1	2	M
									4	54.5	01:51:36	LEG	W	AT	3	F		1	63.5	00:26:45	RUS	W	PZ2	2	M
									4	39.38	01:52:13	LEG	W	AT	3	F		1	78.4	00:30:20	RUS	W	PZ2	2	M
									4	26.72	01:59:35	LEG	W	AT	1	F		2	1.76	00:59:13	RUS	W	PZ2	2	M
									4	78.4	02:01:00	LEG	W	AT	2	F		3	50.18	01:38:06	RUS	W	PZ2	2	M
									4	44.1	02:06:03	LEG	W	AT	4	F		2	63.5	01:10:36	RUS	W	AT	2	M
									4	65.82	02:08:18	LEG	W	AT	4	F		2	70.76	01:12:44	RUS	W	AT	2	M
									4	65.82	02:12:21	LEG	W	AT	1	F		2	50.18	00:57:45	RUS	W	MB1	2	M
									4	49.08	02:15:20	LEG	W	AT	2	F		2	38.42	01:10:36	RUS	W	MB1	2	M
									4	49.08	02:16:17	LEG	W	AT	1	F		1	50.18	00:26:18	RUS	W	MB2	2	M
									1	60.03	00:09:49	LEG	W	PZ1	4	F		2	50.18	00:48:35	RUS	W	MB2	2	M
									1	60.03	00:27:30	LEG	W	PZ1	2	F		2	12.54	01:06:58	RUS	W	MB2	2	M
									1	54.5	00:31:51	LEG	W	PZ1	4	F		3	44.1	01:38:06	RUS	W	MB2	2	M
									1	60.03	00:32:48	LEG	W	PZ1	3	F		3	63.5	01:40:58	RUS	W	PZ1	3	M
									1	49.08	00:34:13	LEG	W	PZ1	4	F		3	63.5	01:54:31	RUS	W	PZ1	3	M
									1	60.03	00:35:19	LEG	W	PZ1	4	F		1	63.5	00:24:02	RUS	W	PZ2	3	M
									2	34.8	00:54:16	LEG	W	PZ1	4	F		1	38.42	00:31:00	RUS	W	PZ2	3	M
									2	44.1	00:55:41	LEG	W	PZ1	3	F		1	56.64	00:40:05	RUS	W	PZ2	3	M
									2	65.82	00:56:30	LEG	W	PZ1	2	F		2	86.44	00:46:08	RUS	W	PZ2	3	M
									2	30.63	01:00:24	LEG	W	PZ1	4	F		2	33.12	00:48:39	RUS	W	PZ2	3	M
									2	60.03	01:01:26	LEG	W	PZ1	1	F		2	56.64	00:49:37	RUS	W	PZ2	3	M
									2	54.5	01:04:30	LEG	W	PZ1	2	F		2	63.5	00:57:45	RUS	W	PZ2	3	M
									2	34.8	01:06:25	LEG	W	PZ1	4	F		2	63.5	01:11:19	RUS	W	PZ2	3	M
									2	54.5	01:07:02	LEG	W	PZ1	2	F		3	56.64	01:37:58	RUS	W	PZ2	3	M
									2	54.5	01:07:17	LEG	W	PZ1	1	F		2	70.76	00:46:08	RUS	W	AT	3	M
									2	49.08	01:07:47	LEG	W	PZ1	3	F		2	44.1	00:59:47	RUS	W	AT	3	M
									2	49.08	01:07:52	LEG	W	PZ1	4	F		2	56.64	01:11:19	RUS	W	AT	3	M
									3	54.5	01:15:15	LEG	W	PZ1	4	F		3	70.76	01:29:08	RUS	W	AT	3	M
									3	26.72	01:22:48	LEG	W	PZ1	4	F		2	44.1	01:08:48	RUS	W	MB1	3	M
									3	49.08	01:24:25	LEG	W	PZ1	4	F		2	63.5	01:11:19	RUS	W	MB1	3	M
									3	60.03	01:25:22	LEG	W	PZ1	2	F		3	44.1	01:29:08	RUS	W	MB1	3	M
									3	34.8	01:25:57	LEG	W	PZ1	4	F		3	50.18	01:32:13	RUS	W	MB1	3	M
									3	44.1	01:26:37	LEG	W	PZ1	1	F		1	23.72	00:23:24	RUS	W	MB2	3	M
									3	49.08	01:27:08	LEG	W	PZ1	4	F		1	33.12	00:23:53	RUS	W	MB2	3	M
									3	54.5	01:36:05	LEG	W	PZ1	4	F		1	63.5	00:24:02	RUS	W	MB2	3	M
									3	54.5	01:37:01	LEG	W	PZ1	4	F		1	44.1	00:24:38	RUS	W	MB2	3	M
									4	39.38	01:50:16	LEG	W	PZ1	2	F		1	28.22	00:24:48	RUS	W	MB2	3	M
									4	49.08	01:50:43	LEG	W	PZ1	1	F		1	50.18	00:26:45	RUS	W	MB2	3	M
									4	65.82	01:54:20	LEG	W	PZ1	2	F		1	23.72	00:30:20	RUS	W	MB2	3	M
									4	54.5	01:57:57	LEG	W	PZ1	4	F		1	44.1	00:32:54	RUS	W	MB2	3	M
									4	60.03	02:00:53	LEG	W	PZ1	2	F		1	56.64	00:33:23	RUS	W	MB2	3	M
									4	78.4	02:01:32	LEG	W	PZ1	1	F		1	50.18	00:40:05	RUS	W	MB2	3	M
									4	72.07	02:03:18	LEG	W	PZ1	2	F		2	38.42	00:46:08	RUS	W	MB2	3	M
									4	22.97	02:03:24	LEG	W	PZ1	2	F		2	33.12	00:48:39	RUS	W	MB2	3	M
									4	49.08	02:04:25	LEG	W	PZ1	1	F		2	33.12	00:49:45	RUS	W	MB2	3	M
									4	34.8	02:04:55	LEG	W	PZ1	3	F		2	38.42	00:59:47	RUS	W	MB2	3	M
									4	39.38	02:12:47	LEG	W	PZ1	2	F		2	4.9	01:12:44	RUS	W	MB2	3	M
									4	65.82	02:12:55	LEG	W	PZ1	2	F		3	44.1	01:37:58	RUS	W	MB2	3	M
									4	60.03	02:14:37	LEG	W	PZ1	4	F		3	23.72	01:40:59	RUS	W	MB2	3	M
									4	49.08	02:15:46	LEG	W	PZ1	4	F		3	33.12	01:52:16	RUS	W	MB2	3	M
									1	49.08	00:10:18	LEG	W	PZ2	2	F		3	44.1	01:53:11	RUS	W	MB2	3	M
									1	49.08	00:10:27	LEG	W	PZ2	4	F		3	28.22	01:54:32	RUS	W	MB2	3	M
									1	44.1	00:11:02	LEG	W	PZ2	2	F		1	63.5	00:33:27	RUS	W	PZ1	4	M
									1	54.5	00:13:24	LEG	W	PZ2	1	F		1	86.44	00:30:24	RUS	W	PZ2	4	M
									1	44.1	00:21:21	LEG	W	PZ2	1	F		1	70.76	00:41:15	RUS	W	PZ2	4	M
									1	39.38	00:22:02	LEG	W	PZ2	2	F		1	15.88	00:41:40	RUS	W	PZ2	4	M
									1	44.1	00:22:08	LEG	W	PZ2	1	F		2	38.42	00:57:00	RUS	W	PZ2	4	M
									1	39.38	00:25:52	LEG	W	PZ2	1	F		2	38.42	00:59:16	RUS	W	PZ2	4	M
									1	34.8	00:27:38	LEG	W	PZ2	4	F		3	50.18	01:24:44	RUS	W	PZ2	4	M
									1	54.5	00:28:38	LEG	W	PZ2	4	F		3	70.76	01:26:01	RUS	W	PZ2	4	M
									1	39.38	00:38:29	LEG	W	PZ2	2	F		3	70.76	01:32:19	RUS	W	PZ2	4	M
									2	60.03	00:46:56	LEG	W	PZ2	4	F		2	56.64	01:10:40	RUS	W	AT	4	M
									2	54.5	00:47:45	LEG	W	PZ2	1	F		3	63.5	01:24:44	RUS	W	AT	4	M
									2	60.03	00:49:12	LEG	W	PZ2	1	F		3	70.76	01:26:01	RUS	W	AT	4	M
									2	49.08	00:51:00	LEG	W	PZ2	3	F		3	70.76	01:29:17	RUS	W	AT	4	M
									2	49.08	00:51:03	LEG	W	PZ2	2	F		3	63.5	01:32:19	RUS	W	AT	4	M
									2	54.5	00:51:11	LEG	W	PZ2	4	F		3	50.18	01:34:43	RUS	W	AT	4	M
									2	30.63	00:55:34	LEG	W	PZ2	2	F		2	38.42	00:57:00	RUS	W	MB1	4	M
									2	65.82	00:55:46	LEG	W	PZ2	2	F		2	50.18	01:10:40	RUS	W	MB1	4	M
									2	49.08	00:58:21	LEG	W	PZ2	2	F		3	28.22	01:24:44	RUS	W	MB1	4	M
									3	34.8	01:18:25	LEG	W	PZ2	4	F		3	44.1	01:29:17	RUS	W	MB1	4	M
									3	49.08	01:19:49	LEG	W	PZ2	4	F		3	70.76	01:32:19	RUS	W	MB1	4	M
									3	60.03	01:22:00	LEG	W	PZ2	3	F		1	33.12	00:26:22	RUS	W	MB2	4	M
									3	34.8	01:22:02	LEG	W	PZ2	2	F		1	50.18	00:26:54	RUS	W	MB2	4	M
									3	60.03	01:22:10	LEG	W	PZ2	4	F		1	23.72	00:28:54	RUS	W	MB2	4	M
									3	44.1	01:27:45	LEG	W	PZ2	2	F		1	50.18	00:29:12	RUS	W	MB2	4	M
									3	60.03	01:27:57	LEG	W	PZ2	4	F		1	70.76	00:33:27	RUS	W	MB2	4	M
									3	72.07	01:30:44	LEG	W	PZ2	1	F		1	56.64	00:41:40	RUS	W	MB2	4	M
									3	72.07	01:32:08	LEG	W	PZ2	4	F		3	56.64	01:26:01	RUS	W	MB2	4	M
									3	49.08	01:41:38	LEG	W	PZ2	2	F		3	15.88	01:34:43	RUS	W	MB2	4	M
									3	34.8	01:43:55	LEG	W	PZ2	4	F		1	26.72	00:04:55	BBK	W	PZ2	2	F
									4	60.03	01:52:41	LEG	W	PZ2	3	F		1	39.38	00:06:55	BBK	W	PZ2	4	F
									4	60.03	01:52:45	LEG	W	PZ2	4	F		1	30.63	00:07:29	BBK	W	PZ2	2	F
									4	49.08	01:53:49	LEG	W	PZ2	4	F		1	49.08	00:08:21	BBK	W	PZ2	4	F
									4	60.03	02:11:05	LEG	W	PZ2	2	F		1	44.1	00:19:00	BBK	W	PZ2	4	F
									1	49.08	00:11:59	LEG	W	MB1	4	F		2	30.63	00:43:02	BBK	W	PZ2	3	F
									1	49.08	00:21:58	LEG	W	MB1	3	F		2	34.8	00:43:11	BBK	W	PZ2	4	F
									2	65.82	01:05:46	LEG	W	MB1	3	F		2	34.8	00:49:50	BBK	W	PZ2	3	F
									3	65.82	01:14:42	LEG	W	MB1	2	F		2	30.63	00:58:04	BBK	W	PZ2	3	F
									3	49.08	01:17:30	LEG	W	MB1	1	F		3	44.5	01:20:15	BBK	W	PZ2	4	F
									3	65.82	01:17:55	LEG	W	MB1	4	F		3	26.72	01:25:26	BBK	W	PZ2	1	F
									3	54.5	01:28:32	LEG	W	MB1	1	F		1	34.5	00:23:49	BBK	W	PZ1	1	F
									4	39.38	02:03:51	LEG	W	MB1	4	F		1	22.97	00:26:04	BBK	W	PZ1	1	F
									4	30.63	02:04:57	LEG	W	MB1	4	F		2	34.8	00:37:17	BBK	W	PZ1	4	F
									1	49.08	00:14:42	LEG	W	MB2	4	F		3	44.1	01:30:49	BBK	W	PZ1	3	F
									2	54.5	00:49:41	LEG	W	MB2	4	F		1	34.5	00:03:48	BBK	W	AT	4	F
									2	34.8	00:52:18	LEG	W	MB2	2	F		1	13.58	00:14:12	BBK	W	AT	4	F
									2	44.1	00:59:07	LEG	W	MB2	4	F		1	39.38	00:16:10	BBK	W	AT	3	F
									4	30.63	01:55:33	LEG	W	MB2	2	F		1	34.8	00:20:37	BBK	W	AT	3	F
																		1	30.63	00:25:03	BBK	W	AT	4	F
																		2	44.5	00:48:42	BBK	W	AT	1	F
																		2	39.08	00:51:23	BBK	W	AT	3	F
																		2	26.72	00:58:58	BBK	W	AT	3	F
																		3	34.1	01:13:10	BBK	W	AT	1	F
																		3	39.38	01:21:43	BBK	W	AT	3	F
																		1	34.8	00:06:55	BBK	W	MB1	4	F
																		1	39.38	00:11:16	BBK	W	MB1	1	F
																		1	39.38	00:14:12	BBK	W	MB1	4	F
																		1	44.1	00:14:46	BBK	W	MB1	1	F
																		1	44.1	00:25:03	BBK	W	MB1	4	F
																		1	39.38	00:26:43	BBK	W	MB1	3	F
																		1	34.8	00:28:02	BBK	W	MB1	1	F
																		2	34.8	00:42:09	BBK	W	MB1	3	F
																		2	44.1	00:43:11	BBK	W	MB1	4	F
																		2	44.1	00:56:10	BBK	W	MB1	4	F
																		3	49.08	01:06:35	BBK	W	MB1	3	F
																		3	44.1	01:06:44	BBK	W	MB1	1	F
																		3	44.1	01:21:44	BBK	W	MB1	3	F
																		3	26.72	01:32:00	BBK	W	MB1	1	F
																		1	39.38	00:09:35	BBK	W	MB2	4	F
																		1	39.38	00:10:27	BBK	W	MB2	1	F
																		1	49.08	00:20:10	BBK	W	MB2	1	F
																		1	44.1	00:23:49	BBK	W	MB2	1	F
																		2	34.8	00:35:03	BBK	W	MB2	3	F
																		2	40.03	00:36:31	BBK	W	MB2	2	F
																		2	49.08	00:37:17	BBK	W	MB2	4	F
																		2	30.63	00:38:56	BBK	W	MB2	3	F
																		2	42.07	00:49:46	BBK	W	MB2	2	F
																		2	49.08	00:59:06	BBK	W	MB2	4	F
																		3	39.38	01:24:16	BBK	W	MB2	3	F
																		3	26.72	01:26:16	BBK	W	MB2	4	F
																		3	34.8	01:27:56	BBK	W	MB2	4	F
																		3	26.72	01:31:23	BBK	W	MB2	2	F
																		2	30.63	00:42:09	BBK	W	R	3	F
																		2	26.72	00:46:29	BBK	W	R	1	F
																		2	30.63	00:56:10	BBK	W	R	4	F
																		3	39.38	01:06:31	BBK	W	R	4	F
																		3	39.38	01:06:35	BBK	W	R	3	F
																		3	39.08	01:06:44	BBK	W	R	1	F
																		3	34.8	01:15:27	BBK	W	R	3	F
																		3	39.38	01:26:16	BBK	W	R	4	F
																		3	39.38	01:28:34	BBK	W	R	4	F
																		3	49.08	01:31:23	BBK	W	R	3	F
																		1	39.38	00:16:15	BDK	L	PZ1	1	F
																		1	44.1	00:24:14	BDK	L	PZ1	1	F
																		1	39.08	00:28:29	BDK	L	PZ1	3	F
																		2	39.08	00:44:02	BDK	L	PZ1	3	F
																		2	39.38	00:49:30	BDK	L	PZ1	3	F
																		2	39.38	00:49:39	BDK	L	PZ1	3	F
																		2	34.8	00:58:51	BDK	L	PZ1	3	F
																		3	34.5	01:12:32	BDK	L	PZ1	3	F
																		3	34.8	01:17:52	BDK	L	PZ1	4	F
																		1	26.72	00:17:52	BDK	L	PZ2	3	F
																		3	39.38	01:30:22	BDK	L	PZ2	1	F
																		1	39.38	00:10:03	BDK	L	AT	2	F
																		1	30.63	00:26:35	BDK	L	AT	3	F
																		1	34.8	00:26:47	BDK	L	AT	4	F
																		2	39.38	00:46:02	BDK	L	AT	1	F
																		3	34.1	01:07:14	BDK	L	AT	4	F
																		3	34.8	01:09:24	BDK	L	AT	3	F
																		3	34.8	01:15:19	BDK	L	AT	2	F
																		3	34.8	01:15:23	BDK	L	AT	3	F
																		3	26.72	01:19:49	BDK	L	AT	1	F
																		1	22.97	00:07:55	BDK	L	MB1	1	F
																		1	44.1	00:21:40	BDK	L	MB1	3	F
																		1	30.63	00:22:08	BDK	L	MB1	3	F
																		2	22.97	00:34:28	BDK	L	MB1	3	F
																		2	19.6	00:35:13	BDK	L	MB1	4	F
																		3	24.1	01:06:05	BDK	L	MB1	1	F
																		3	34.8	01:06:39	BDK	L	MB1	3	F
																		3	26.72	01:29:57	BDK	L	MB1	4	F
																		3	26.72	01:31:30	BDK	L	MB1	1	F
																		3	34.8	01:32:36	BDK	L	MB1	3	F
																		1	34.8	00:03:38	BDK	L	MB2	3	F
																		1	19.6	00:11:44	BDK	L	MB2	4	F
																		1	30.63	00:14:41	BDK	L	MB2	3	F
																		1	34.8	00:26:47	BDK	L	MB2	4	F
																		2	26.72	00:36:54	BDK	L	MB2	1	F
																		2	30.63	00:49:30	BDK	L	MB2	3	F
																		2	30.63	00:51:27	BDK	L	MB2	1	F
																		2	22.97	00:51:52	BDK	L	MB2	3	F
																		3	22.97	01:07:14	BDK	L	MB2	4	F
																		3	39.38	01:07:42	BDK	L	MB2	4	F
																		3	34.8	01:08:08	BDK	L	MB2	3	F
																		3	22.97	01:11:29	BDK	L	MB2	1	F
																		3	26.72	01:12:06	BDK	L	MB2	4	F
																		3	19.6	01:21:46	BDK	L	MB2	1	F
																		3	30.63	01:23:46	BDK	L	MB2	2	F
																		3	34.8	01:24:20	BDK	L	MB2	2	F
																		3	22.97	01:24:24	BDK	L	MB2	1	F
																		3	30.63	01:29:12	BDK	L	MB2	1	F
																		1	34.8	00:06:18	BDK	L	R	4	F
																		1	30.63	00:06:50	BDK	L	R	3	F
																		2	26.72	00:36:54	BDK	L	R	1	F
																		2	30.63	00:37:44	BDK	L	R	1	F
																		3	34.8	01:12:36	BDK	L	R	2	F
																		3	34.8	01:26:44	BDK	L	R	1	F
																		1	49.08	00:10:57	DEV	L	AT	2	F
																		1	39.38	00:11:09	DEV	L	AT	1	F
																		1	26.72	00:11:59	DEV	L	AT	1	F
																		1	39.38	00:20:50	DEV	L	AT	1	F
																		1	49.08	00:22:02	DEV	L	AT	4	F
																		1	34.8	00:22:08	DEV	L	AT	5	F
																		1	44.1	00:25:52	DEV	L	AT	5	F
																		1	34.8	00:27:38	DEV	L	AT	1	F
																		2	49.08	00:45:38	DEV	L	AT	5	F
																		2	44.1	00:45:58	DEV	L	AT	4	F
																		2	60.03	00:49:12	DEV	L	AT	5	F
																		2	78.4	00:55:06	DEV	L	AT	1	F
																		2	72.07	01:07:44	DEV	L	AT	2	F
																		3	72.07	01:18:25	DEV	L	AT	1	F
																		3	54.5	01:19:49	DEV	L	AT	1	F
																		3	65.82	01:27:41	DEV	L	AT	2	F
																		3	44.1	01:27:53	DEV	L	AT	2	F
																		4	49.08	01:51:36	DEV	L	AT	2	F
																		4	34.8	01:52:45	DEV	L	AT	1	F
																		4	60.03	01:53:49	DEV	L	AT	1	F
																		4	72.07	02:16:17	DEV	L	AT	5	F
																		1	49.08	00:09:49	DEV	L	PZ1	1	F
																		1	54.5	00:10:18	DEV	L	PZ1	4	F
																		1	44.1	00:10:27	DEV	L	PZ1	1	F
																		1	54.5	00:11:02	DEV	L	PZ1	4	F
																		1	39.38	00:18:50	DEV	L	PZ1	1	F
																		1	13.58	00:20:28	DEV	L	PZ1	5	F
																		1	54.5	00:35:20	DEV	L	PZ1	1	F
																		2	65.82	00:46:56	DEV	L	PZ1	1	F
																		2	65.82	00:52:24	DEV	L	PZ1	1	F
																		2	65.82	01:05:46	DEV	L	PZ1	2	F
																		3	26.72	01:25:53	DEV	L	PZ1	2	F
																		3	85	01:27:08	DEV	L	PZ1	1	F
																		3	60.03	01:27:57	DEV	L	PZ1	1	F
																		3	60.03	01:37:01	DEV	L	PZ1	1	F
																		4	65.82	02:01:01	DEV	L	PZ1	2	F
																		4	34.8	02:03:51	DEV	L	PZ1	1	F
																		1	60.03	00:14:42	DEV	L	PZ2	1	F
																		1	49.08	00:23:33	DEV	L	PZ2	2	F
																		1	49.08	00:36:40	DEV	L	PZ2	1	F
																		1	44.1	00:37:36	DEV	L	PZ2	1	F
																		2	54.5	00:48:10	DEV	L	PZ2	4	F
																		2	54.5	00:48:40	DEV	L	PZ2	1	F
																		2	65.82	00:57:02	DEV	L	PZ2	1	F
																		2	65.82	00:59:07	DEV	L	PZ2	1	F
																		3	44.1	01:19:45	DEV	L	PZ2	2	F
																		3	72.07	01:30:44	DEV	L	PZ2	5	F
																		3	72.07	01:39:59	DEV	L	PZ2	1	F
																		3	60.03	01:41:46	DEV	L	PZ2	1	F
																		4	92.08	02:06:04	DEV	L	PZ2	1	F
																		4	65.82	02:08:18	DEV	L	PZ2	1	F
																		1	16.5	00:09:49	DEV	L	MB1	1	F
																		1	34.8	00:10:18	DEV	L	MB1	4	F
																		1	22.97	00:10:27	DEV	L	MB1	1	F
																		1	30.63	00:11:02	DEV	L	MB1	4	F
																		1	34.8	00:11:09	DEV	L	MB1	1	F
																		1	26.72	00:11:59	DEV	L	MB1	1	F
																		1	54.5	00:18:50	DEV	L	MB1	1	F
																		1	39.38	00:20:50	DEV	L	MB1	1	F
																		1	30.63	00:21:21	DEV	L	MB1	5	F
																		1	34.8	00:21:58	DEV	L	MB1	2	F
																		1	26.72	00:22:02	DEV	L	MB1	2	F
																		1	19.6	00:22:04	DEV	L	MB1	2	F
																		1	34.8	00:22:08	DEV	L	MB1	5	F
																		1	34.8	00:23:37	DEV	L	MB1	5	F
																		1	34.8	00:32:48	DEV	L	MB1	4	F
																		1	30.63	00:34:13	DEV	L	MB1	1	F
																		1	19.6	00:35:20	DEV	L	MB1	1	F
																		1	26.72	00:36:40	DEV	L	MB1	1	F
																		2	49.08	00:45:38	DEV	L	MB1	5	F
																		2	39.38	00:46:56	DEV	L	MB1	1	F
																		2	49.08	00:54:16	DEV	L	MB1	1	F
																		2	60.03	00:55:06	DEV	L	MB1	1	F
																		2	26.72	00:57:03	DEV	L	MB1	1	F
																		2	26.72	01:07:52	DEV	L	MB1	1	F
																		3	22.97	01:15:15	DEV	L	MB1	1	F
																		3	30.63	01:17:55	DEV	L	MB1	1	F
																		3	54.5	01:18:25	DEV	L	MB1	1	F
																		3	44.1	01:25:57	DEV	L	MB1	1	F
																		3	26.72	01:27:08	DEV	L	MB1	1	F
																		3	60.03	01:27:41	DEV	L	MB1	2	F
																		3	54.5	01:27:57	DEV	L	MB1	1	F
																		3	44.1	01:36:05	DEV	L	MB1	4	F
																		3	30.63	01:37:01	DEV	L	MB1	1	F
																		3	60.03	01:40:00	DEV	L	MB1	1	F
																		4	60.03	01:52:14	DEV	L	MB1	5	F
																		4	39.38	01:52:41	DEV	L	MB1	2	F
																		4	60.03	01:52:45	DEV	L	MB1	1	F
																		4	49.08	02:06:04	DEV	L	MB1	1	F
																		4	54.5	02:14:37	DEV	L	MB1	1	F
																		4	49.08	02:15:46	DEV	L	MB1	1	F
																		4	49.08	02:16:17	DEV	L	MB1	5	F
																		4	39.38	02:16:47	DEV	L	MB1	2	F
																		4	26.72	02:16:50	DEV	L	MB1	5	F
																		1	30.63	00:14:42	DEV	L	MB2	1	F
																		1	54.5	00:16:08	DEV	L	MB2	2	F
																		1	34.8	00:27:38	DEV	L	MB2	1	F
																		1	22.97	00:31:51	DEV	L	MB2	1	F
																		2	44.1	00:49:41	DEV	L	MB2	1	F
																		2	54.5	00:51:01	DEV	L	MB2	2	F
																		2	54.5	00:51:04	DEV	L	MB2	4	F
																		2	49.08	00:51:12	DEV	L	MB2	1	F
																		2	34.8	00:51:49	DEV	L	MB2	5	F
																		2	44.1	00:59:07	DEV	L	MB2	1	F
																		2	54.5	01:00:24	DEV	L	MB2	1	F
																		3	34.8	01:19:45	DEV	L	MB2	2	F
																		3	54.5	01:19:49	DEV	L	MB2	1	F
																		3	39.38	01:22:02	DEV	L	MB2	4	F
																		3	60.03	01:22:10	DEV	L	MB2	1	F
																		3	60.03	01:30:44	DEV	L	MB2	5	F
																		3	65.82	01:32:08	DEV	L	MB2	1	F
																		3	78.4	01:33:53	DEV	L	MB2	4	F
																		3	85	01:41:32	DEV	L	MB2	4	F
																		3	44.1	01:41:35	DEV	L	MB2	2	F
																		3	60.03	01:43:55	DEV	L	MB2	1	F
																		4	44.1	01:57:58	DEV	L	MB2	1	F
																		1	34.8	00:10:23	LEG	W	AT	4	F
																		1	30.63	00:12:58	LEG	W	AT	1	F
																		1	30.63	00:20:08	LEG	W	AT	1	F
																		1	44.1	00:24:05	LEG	W	AT	1	F
																		1	44.1	00:25:07	LEG	W	AT	4	F
																		1	34.8	00:25:12	LEG	W	AT	5	F
																		1	44.1	00:34:54	LEG	W	AT	1	F
																		1	34.8	00:36:12	LEG	W	AT	1	F
																		2	39.38	00:48:14	LEG	W	AT	1	F
																		2	6.65	00:54:44	LEG	W	AT	1	F
																		2	60.03	00:57:28	LEG	W	AT	1	F
																		2	8.73	01:07:14	LEG	W	AT	4	F
																		2	60.03	01:08:20	LEG	W	AT	1	F
																		2	39.38	01:09:03	LEG	W	AT	1	F
																		3	49.08	01:14:45	LEG	W	AT	1	F
																		3	54.5	01:27:37	LEG	W	AT	2	F
																		3	49.08	01:39:32	LEG	W	AT	1	F
																		4	72.07	01:50:20	LEG	W	AT	1	F
																		4	54.5	02:15:24	LEG	W	AT	1	F
																		1	49.08	00:15:42	LEG	W	PZ1	1	F
																		1	72.07	00:29:03	LEG	W	PZ1	5	F
																		2	34.8	00:45:17	LEG	W	PZ1	1	F
																		2	22.97	00:51:50	LEG	W	PZ1	1	F
																		2	39.38	00:53:32	LEG	W	PZ1	1	F
																		2	65.82	00:59:35	LEG	W	PZ1	1	F
																		3	60.03	01:23:53	LEG	W	PZ1	1	F
																		3	44.1	01:36:38	LEG	W	PZ1	1	F
																		4	54.5	01:58:28	LEG	W	PZ1	5	F
																		4	26.72	02:08:43	LEG	W	PZ1	5	F
																		4	72.07	02:11:01	LEG	W	PZ1	4	F
																		1	19.6	00:10:14	LEG	W	PZ2	4	F
																		1	44.1	00:10:23	LEG	W	PZ2	4	F
																		1	44.1	00:14:12	LEG	W	PZ2	1	F
																		1	11.03	00:25:08	LEG	W	PZ2	2	F
																		1	44.1	00:25:40	LEG	W	PZ2	4	F
																		1	44.1	00:28:06	LEG	W	PZ2	1	F
																		1	44.1	00:37:08	LEG	W	PZ2	1	F
																		2	44.1	00:46:25	LEG	W	PZ2	5	F
																		2	54.5	00:50:32	LEG	W	PZ2	1	F
																		2	44.1	00:55:38	LEG	W	PZ2	4	F
																		3	34.8	01:29:19	LEG	W	PZ2	1	F
																		3	60.03	01:40:36	LEG	W	PZ2	1	F
																		4	65.82	01:51:42	LEG	W	PZ2	2	F
																		4	72.07	01:54:57	LEG	W	PZ2	1	F
																		4	60.03	02:06:32	LEG	W	PZ2	1	F
																		4	54.5	02:07:48	LEG	W	PZ2	1	F
																		4	54.5	02:16:14	LEG	W	PZ2	4	F
																		1	34.8	00:10:23	LEG	W	MB1	4	F
																		1	34.8	00:17:55	LEG	W	MB1	1	F
																		1	34.8	00:20:08	LEG	W	MB1	1	F
																		1	49.08	00:24:05	LEG	W	MB1	1	F
																		1	44.1	00:32:23	LEG	W	MB1	1	F
																		1	26.72	00:32:51	LEG	W	MB1	2	F
																		1	30.63	00:34:54	LEG	W	MB1	1	F
																		1	49.08	00:36:12	LEG	W	MB1	1	F
																		2	39.38	00:48:14	LEG	W	MB1	1	F
																		2	49.08	00:53:04	LEG	W	MB1	1	F
																		2	34.8	00:54:44	LEG	W	MB1	1	F
																		2	54.5	00:55:51	LEG	W	MB1	1	F
																		2	44.1	00:56:34	LEG	W	MB1	1	F
																		2	49.08	01:01:02	LEG	W	MB1	1	F
																		2	60.03	01:05:52	LEG	W	MB1	1	F
																		2	30.63	01:07:13	LEG	W	MB1	4	F
																		2	44.1	01:08:20	LEG	W	MB1	1	F
																		2	30.63	01:09:03	LEG	W	MB1	1	F
																		3	39.38	01:14:46	LEG	W	MB1	1	F
																		3	30.63	01:17:05	LEG	W	MB1	1	F
																		3	49.08	01:24:56	LEG	W	MB1	1	F
																		3	49.08	01:35:11	LEG	W	MB1	1	F
																		4	6.65	01:51:46	LEG	W	MB1	1	F
																		4	44.1	01:59:00	LEG	W	MB1	1	F
																		4	19.6	02:01:06	LEG	W	MB1	2	F
																		4	49.08	02:03:28	LEG	W	MB1	1	F
																		4	39.38	02:05:25	LEG	W	MB1	1	F
																		4	34.8	02:13:45	LEG	W	MB1	5	F
																		4	34.8	02:15:25	LEG	W	MB1	1	F
																		4	44.1	02:16:14	LEG	W	MB1	4	F
																		1	22.97	00:12:58	LEG	W	MB2	1	F
																		1	49.08	00:14:12	LEG	W	MB2	1	F
																		1	44.1	00:15:08	LEG	W	MB2	1	F
																		1	49.08	00:15:42	LEG	W	MB2	1	F
																		1	22.97	00:25:41	LEG	W	MB2	4	F
																		1	49.08	00:25:48	LEG	W	MB2	4	F
																		1	22.97	00:27:27	LEG	W	MB2	4	F
																		1	60.03	00:27:34	LEG	W	MB2	2	F
																		1	44.1	00:28:06	LEG	W	MB2	1	F
																		1	54.5	00:29:31	LEG	W	MB2	1	F
																		1	34.8	00:30:28	LEG	W	MB2	1	F
																		1	44.1	00:37:08	LEG	W	MB2	1	F
																		1	44.1	00:38:33	LEG	W	MB2	1	F
																		2	49.08	00:50:32	LEG	W	MB2	1	F
																		2	85	00:59:35	LEG	W	MB2	1	F
																		2	11.03	01:00:17	LEG	W	MB2	2	F
																		3	26.72	01:18:22	LEG	W	MB2	4	F
																		3	60.03	01:23:17	LEG	W	MB2	1	F
																		3	65.82	01:23:48	LEG	W	MB2	2	F
																		3	49.08	01:23:53	LEG	W	MB2	1	F
																		3	26.72	01:29:20	LEG	W	MB2	1	F
																		3	54.5	01:30:14	LEG	W	MB2	1	F
																		3	19.6	01:32:51	LEG	W	MB2	2	F
																		3	26.72	01:32:52	LEG	W	MB2	2	F
																		3	39.38	01:32:56	LEG	W	MB2	5	F
																		3	49.08	01:40:36	LEG	W	MB2	1	F
																		3	39.38	01:41:35	LEG	W	MB2	4	F
																		4	26.72	01:53:20	LEG	W	MB2	1	F
																		4	49.08	01:54:24	LEG	W	MB2	1	F
																		4	34.8	01:54:57	LEG	W	MB2	1	F
																		4	44.1	02:06:32	LEG	W	MB2	1	F
																		4	34.8	02:07:48	LEG	W	MB2	1	F
																		4	49.08	02:09:08	LEG	W	MB2	5	F
																		4	39.38	02:12:59	LEG	W	MB2	5	F

## Sheet: Osobne
Set	Serve height	Time	Team	Score	Player	Ez	Sex		Set	Serve height	Time	Team	Score	Player	Ez	Sex		Set	Spike Height	Time	Team	Score	Player	Ea	Sex		Set	Spike Height	Time	Team	Score	Player	Ea	Sex		Set	Block Height	Time	Team	Score	Player	Eb	Sex		Set	Block Height	Time	Team	Score
1	63.5	00:36:41	ARG	L	PZ1	1	M		1	29.08	00:09:55	BBK	W	PZ2	4	F		1	63.5	00:42:37	ARG	L	PZ1	1	M		1	30.03	00:05:19	BBK	W	PZ2	2	F		1	50.18	00:22:55	ARG	L	PZ1	1	M		1	26.72	00:04:55	BBK	W
1	70.76	00:19:31	ARG	L	PZ2	1	M		1	30.63	00:22:33	BBK	W	PZ2	2	F		3	70.76	01:25:33	ARG	L	PZ2	1	M		1	26.72	00:06:50	BBK	W	PZ2	3	F		1	44.1	00:33:44	ARG	L	PZ1	1	M		1	30.63	00:07:29	BBK	W
1	56.64	00:22:22	ARG	L	AT	1	M		2	16.5	00:37:37	BBK	W	PZ2	2	F		1	56.64	00:19:54	ARG	L	AT	1	M		1	26.72	00:22:08	BBK	W	PZ2	2	F		2	33.12	00:50:33	ARG	L	PZ1	1	M		2	30.63	00:43:02	BBK	W
1	56.64	00:23:57	ARG	L	PZ1	2	M		3	22.97	01:14:45	BBK	W	PZ2	2	F		2	63.5	00:49:56	ARG	L	PZ1	2	M		2	34.8	00:43:07	BBK	W	PZ2	2	F		3	56.64	01:48:39	ARG	L	PZ1	1	M		1	34.5	00:23:49	BBK	W
1	63.5	00:29:39	ARG	L	PZ2	2	M		3	39.38	01:11:51	BBK	W	PZ1	2	F		3	63.5	01:50:25	ARG	L	PZ2	2	M		3	22.97	01:11:29	BBK	W	PZ2	4	F		1	28.22	00:41:37	ARG	L	AT	1	M		1	34.8	00:20:37	BBK	W
1	56.64	00:41:33	ARG	L	PZ2	2	M		3	44.1	01:20:12	BBK	W	PZ1	2	F		1	50.18	00:23:29	ARG	L	AT	2	M		3	34.8	01:12:06	BBK	W	PZ2	1	F		2	33.12	00:51:10	ARG	L	AT	1	M		1	30.63	00:25:03	BBK	W
1	44.1	00:31:30	ARG	L	AT	2	M		3	34.5	01:23:19	BBK	W	PZ1	2	F		3	56.64	01:34:02	ARG	L	AT	2	M		3	34.8	01:14:23	BBK	W	PZ2	4	F		2	44.1	01:11:00	ARG	L	AT	1	M		2	26.72	00:58:58	BBK	W
1	38.42	00:26:48	ARG	L	MB1	2	M		1	34.9	00:14:33	BBK	W	AT	3	F		1	63.5	00:36:13	ARG	L	MB1	2	M		3	34.8	01:25:54	BBK	W	PZ2	4	F		3	19.6	01:28:36	ARG	L	AT	1	M		3	39.38	01:21:43	BBK	W
1	56.64	00:38:49	ARG	L	MB1	2	M		2	26.72	00:42:05	BBK	W	AT	3	F		3	63.5	01:30:38	ARG	L	MB1	2	M		3	26.72	01:26:44	BBK	W	PZ2	4	F		3	50.18	01:39:55	ARG	L	AT	1	M		1	34.8	00:06:55	BBK	W
1	38.42	00:21:25	ARG	L	MB2	2	M		3	22.97	01:26:12	BBK	W	AT	2	F		3	63.5	01:25:58	ARG	L	MB2	2	M		1	44.1	00:09:32	BBK	W	PZ1	2	F		1	50.18	00:22:55	ARG	L	MB1	1	M		1	44.1	00:25:03	BBK	W
1	44.1	00:30:31	ARG	L	MB2	2	M		3	22.97	01:26:36	BBK	W	AT	2	F		1	78.4	00:33:38	ARG	L	PZ1	3	M		1	49.08	00:14:40	BBK	W	PZ1	2	F		1	15.88	00:24:01	ARG	L	MB1	1	M		1	39.38	00:26:43	BBK	W
1	56.64	00:36:08	ARG	L	PZ1	3	M		3	11.03	01:29:33	BBK	W	AT	1	F		2	44.1	01:07:29	ARG	L	PZ2	3	M		1	54.5	00:26:35	BBK	W	PZ1	3	F		2	38.42	00:56:07	ARG	L	MB1	1	M		2	44.1	00:56:10	BBK	W
1	56.64	00:43:49	ARG	L	AT	4	M		3	34.8	01:13:06	BBK	W	MB1	2	F		3	56.64	01:39:17	ARG	L	PZ1	4	M		3	44.5	01:05:12	BBK	W	PZ1	4	F		3	50.18	01:42:23	ARG	L	MB1	1	M		1	44.1	00:23:49	BBK	W
1	56.64	00:38:10	ARG	L	MB1	4	M		3	34.8	01:25:23	BBK	W	MB1	2	F		1	50.18	00:31:05	ARG	L	PZ2	4	M		3	52.07	01:07:14	BBK	W	PZ1	1	F		1	38.42	00:26:51	ARG	L	MB2	1	M		2	40.03	00:36:31	BBK	W
1	50.18	00:20:37	ARG	L	MB2	4	M		1	26.72	00:11:13	BBK	W	MB2	2	F		1	86.44	00:41:03	ARG	L	PZ2	4	M		3	39.38	01:10:34	BBK	W	PZ1	4	F		1	56.64	00:28:45	ARG	L	MB2	1	M		2	30.63	00:38:56	BBK	W
1	56.64	00:42:27	ARG	L	MB2	4	M		1	19.6	00:24:35	BBK	W	MB2	3	F		2	44.1	00:59:10	ARG	L	PZ2	4	M		3	45.82	01:11:58	BBK	W	PZ1	3	F		1	50.18	00:29:42	ARG	L	MB2	1	M		2	42.07	00:49:46	BBK	W
1	70.76	00:19:05	ARG	L	PZ2	5	M		1	34.8	00:26:01	BBK	W	MB2	2	F		2	56.64	01:10:05	ARG	L	PZ2	4	M		3	34.8	01:15:31	BBK	W	PZ1	4	F		1	23.72	00:41:37	ARG	L	MB2	1	M		3	26.72	01:26:16	BBK	W
1	78.4	00:43:32	AUS	L	AT	1	M		2	19.6	00:52:48	BBK	W	MB2	3	F		1	56.64	00:27:45	ARG	L	AT	4	M		3	49.08	01:16:56	BBK	W	PZ1	1	F		2	33.12	00:50:00	ARG	L	MB2	1	M		3	26.72	01:31:23	BBK	W
1	44.1	00:51:18	AUS	L	MB1	1	M		3	26.72	01:05:34	BBK	W	MB2	1	F		2	63.5	00:54:50	ARG	L	AT	4	M		3	34.8	01:31:30	BBK	W	PZ1	4	F		2	44.1	00:51:10	ARG	L	MB2	1	M		2	26.72	00:46:29	BBK	W
1	70.76	00:30:57	AUS	L	PZ2	2	M		3	26.72	01:15:56	BBK	W	MB2	2	F		2	50.18	01:10:34	ARG	L	AT	4	M		3	34.8	01:32:36	BBK	W	PZ1	3	F		2	63.5	00:58:02	ARG	L	MB2	1	M		2	30.63	00:56:10	BBK	W
1	70.76	00:40:06	AUS	L	PZ2	2	M		3	26.72	01:31:56	BBK	W	MB2	2	F		3	50.18	01:27:00	ARG	L	AT	4	M		3	34.8	01:32:44	BBK	W	PZ1	1	F		2	19.6	01:00:59	ARG	L	MB2	1	M		3	39.38	01:06:31	BBK	W
1	56.64	00:50:09	AUS	L	PZ2	2	M		1	19.6	00:08:17	BBK	W	R	3	F		3	63.5	01:33:33	ARG	L	AT	4	M		1	40.03	00:06:42	BBK	W	AT	2	F		2	50.18	01:06:59	ARG	L	MB2	1	M		3	39.38	01:06:35	BBK	W
1	44.1	00:31:58	AUS	L	MB1	2	M		2	26.72	00:36:27	BBK	W	R	2	F		3	70.76	01:24:31	ARG	L	MB1	4	M		1	44.1	00:26:38	BBK	W	AT	3	F		1	70.76	00:42:31	ARG	L	PZ1	2	M		1	39.08	00:28:29	BDK	L
1	44.1	00:40:52	AUS	L	MB1	2	M		2	13.58	00:48:38	BBK	W	R	4	F		3	56.64	01:31:14	ARG	L	MB1	4	M		1	34.8	00:28:29	BBK	W	AT	2	F		3	56.64	01:38:04	ARG	L	PZ1	2	M		2	39.08	00:44:02	BDK	L
1	44.1	00:46:38	AUS	L	MB2	2	M		1	19.6	00:06:39	BDK	L	PZ1	2	F		3	86.44	01:35:18	ARG	L	MB2	4	M		2	39.38	00:52:26	BBK	W	AT	4	F		1	23.72	00:24:35	ARG	L	MB1	2	M		1	26.72	00:17:52	BDK	L
1	38.42	00:50:58	AUS	L	MB1	3	M		3	30.63	01:13:32	BDK	L	PZ1	3	F		1	94.86	00:27:58	AUS	L	AT	1	M		3	30.63	01:13:36	BBK	W	AT	4	F		1	63.5	00:20:41	ARG	L	PZ1	3	M		2	39.38	00:46:02	BDK	L
1	38.42	00:38:12	AUS	L	MB2	3	M		1	39.38	00:10:49	BDK	L	PZ2	2	F		2	86.44	01:03:13	AUS	L	AT	1	M		3	39.38	01:18:20	BBK	W	AT	2	F		2	44.1	00:54:45	ARG	L	PZ2	3	M		3	34.8	01:15:19	BDK	L
1	78.4	00:33:20	AUS	L	AT	4	M		2	34.8	00:56:03	BDK	L	PZ2	2	F		2	38.42	01:18:41	AUS	L	MB1	1	M		3	34.8	01:24:20	BBK	W	AT	3	F		3	33.12	01:50:31	ARG	L	AT	3	M		1	44.1	00:21:40	BDK	L
1	103.68	00:19:28	BLG	L	PZ1	1	M		1	39.38	00:16:01	BDK	L	AT	4	F		1	78.4	00:32:15	AUS	L	AT	2	M		2	42.07	00:41:42	BBK	W	MB1	4	F		2	38.42	01:10:31	ARG	L	MB1	3	M		3	26.72	01:29:57	BDK	L
1	112.9	00:29:43	BLG	L	PZ1	1	M		2	34.8	00:36:50	BDK	L	AT	4	F		1	56.64	00:32:23	AUS	L	AT	2	M		2	26.72	00:44:02	BBK	W	MB1	3	F		3	63.5	01:50:31	ARG	L	MB1	3	M		3	26.72	01:31:30	BDK	L
1	56.64	00:31:43	BLG	L	PZ2	1	M		2	34.8	00:49:22	BDK	L	AT	4	F		1	94.86	00:48:08	AUS	L	AT	2	M		3	54.5	01:19:40	BBK	W	MB1	3	F		1	44.1	00:38:14	ARG	L	MB2	3	M		1	34.8	00:03:38	BDK	L
1	94.86	00:18:19	BLG	L	AT	1	M		2	34.8	00:58:48	BDK	L	AT	2	F		2	94.86	01:03:05	AUS	L	AT	2	M		1	34.8	00:10:52	BBK	W	MB2	4	F		3	44.1	01:34:06	ARG	L	MB2	3	M		1	30.63	00:14:41	BDK	L
1	78.4	00:37:45	BLG	L	AT	1	M		3	34.8	01:12:28	BDK	L	AT	2	F		2	70.76	01:08:28	AUS	L	AT	2	M		2	34.8	00:40:32	BBK	W	MB2	2	F		3	44.1	01:54:53	ARG	L	MB2	3	M		1	34.8	00:26:47	BDK	L
1	28.22	00:16:39	BLG	L	MB1	1	M		1	22.97	00:03:34	BDK	L	MB1	3	F		1	70.76	00:39:35	AUS	L	MB1	2	M		2	11.03	00:56:43	BBK	W	MB2	4	F		1	50.18	00:18:40	ARG	L	PZ2	4	M		2	30.63	00:49:30	BDK	L
1	38.42	00:38:37	BLG	L	PZ1	2	M		1	34.8	00:14:05	BDK	L	MB1	3	F		2	28.22	01:20:08	AUS	L	MB1	2	M		1	30.63	00:03:48	BDK	L	PZ1	1	F		3	56.64	01:31:39	ARG	L	PZ2	4	M		3	39.38	01:07:42	BDK	L
1	33.12	00:39:51	BLG	L	PZ1	2	M		1	30.63	00:26:30	BDK	L	MB1	4	F		2	44.1	01:20:14	AUS	L	MB1	2	M		1	26.72	00:06:55	BDK	L	PZ1	1	F		3	56.64	01:36:02	ARG	L	PZ2	4	M		3	34.8	01:08:08	BDK	L
1	86.44	00:34:23	BLG	L	PZ2	2	M		3	34.8	01:08:05	BDK	L	MB1	3	F		2	56.64	01:16:22	AUS	L	AT	3	M		2	34.8	00:49:50	BDK	L	PZ1	3	F		3	44.1	01:31:39	ARG	L	MB1	4	M		1	30.63	00:06:50	BDK	L
1	94.86	00:17:34	BLG	L	AT	2	M		1	26.72	00:07:51	BDK	L	MB2	3	F		2	63.5	01:16:17	AUS	L	MB1	3	M		3	39.08	01:09:29	BDK	L	PZ1	4	F		1	44.1	00:48:12	AUS	L	PZ2	1	M		1	49.08	00:10:57	DEV	L
1	78.4	00:27:42	BLG	L	AT	2	M		1	30.63	00:17:48	BDK	L	MB2	3	F		2	44.1	01:19:55	AUS	L	MB1	3	M		3	34.5	01:13:10	BDK	L	PZ1	4	F		2	70.76	00:56:06	AUS	L	PZ2	1	M		1	39.38	00:11:09	DEV	L
1	50.18	00:31:40	BLG	L	MB1	2	M		3	22.97	01:29:53	BDK	L	MB2	3	F		1	63.5	00:28:31	AUS	L	PZ2	4	M		3	34.8	01:23:23	BDK	L	PZ1	4	F		3	33.12	01:32:34	AUS	L	PZ2	1	M		1	34.8	00:22:08	DEV	L
1	63.5	00:30:31	BLG	L	MB2	2	M		2	26.72	00:55:10	BDK	L	MB2	4	F		1	63.5	00:30:34	AUS	L	AT	4	M		1	39.38	00:12:14	BDK	L	PZ2	2	F		1	33.12	00:50:12	AUS	L	AT	1	M		2	78.4	00:55:06	DEV	L
1	94.86	00:18:57	BLG	L	PZ1	4	M		2	49.08	00:50:57	DEV	L	AT	2	F		2	63.5	00:58:28	AUS	L	AT	4	M		1	44.1	00:23:49	BDK	L	PZ2	4	F		3	63.5	01:43:18	AUS	L	AT	1	M		4	49.08	01:51:36	DEV	L
1	78.4	00:26:25	BLG	L	AT	4	M		3	60.03	01:32:04	DEV	L	AT	2	F		2	70.76	01:06:02	AUS	L	AT	4	M		2	44.1	00:43:02	BDK	L	PZ2	3	F		1	33.12	00:39:11	AUS	L	MB1	1	M		1	49.08	00:09:49	DEV	L
1	28.22	00:16:17	BLG	L	MB1	4	M		3	49.08	01:42:49	DEV	L	AT	6	F		2	70.76	01:12:24	AUS	L	AT	4	M		2	30.63	00:43:11	BDK	L	PZ2	1	F		1	19.6	00:40:09	AUS	L	MB1	1	M		1	54.5	00:10:18	DEV	L
1	33.12	00:25:22	BLG	L	MB1	4	M		3	60.03	01:43:51	DEV	L	AT	2	F		3	70.76	01:32:59	AUS	L	AT	4	M		2	34.8	00:49:46	BDK	L	PZ2	3	F		1	38.42	00:40:09	AUS	L	MB1	1	M		1	44.1	00:10:27	DEV	L
1	38.42	00:35:16	BLG	L	MB1	4	M		4	34.8	01:54:51	DEV	L	AT	5	F		3	70.76	01:35:42	AUS	L	AT	4	M		3	44.1	01:08:12	BDK	L	PZ2	3	F		1	28.22	00:46:42	AUS	L	MB1	1	M		1	54.5	00:11:02	DEV	L
1	50.18	00:20:20	BLG	L	MB2	4	M		4	49.08	02:08:14	DEV	L	AT	2	F		3	70.76	01:48:53	AUS	L	AT	4	M		3	49.08	01:14:56	BDK	L	PZ2	4	F		2	33.12	00:56:05	AUS	L	MB1	1	M		1	54.5	00:35:20	DEV	L
1	63.5	00:41:10	BLG	L	MB2	4	M		1	34.8	00:11:56	DEV	L	PZ1	2	F		3	56.64	01:55:32	AUS	L	AT	4	M		3	39.38	01:15:27	BDK	L	PZ2	2	F		2	50.18	00:56:34	AUS	L	MB1	1	M		2	65.82	00:46:56	DEV	L
1	112.9	00:40:39	CUB	W	PZ1	1	M		1	39.38	00:24:59	DEV	L	PZ1	2	F		2	70.76	00:56:58	AUS	L	MB1	4	M		1	39.38	00:03:09	BDK	L	AT	4	F		3	33.12	01:32:34	AUS	L	MB1	1	M		3	60.03	01:27:57	DEV	L
1	63.5	00:18:39	CUB	W	AT	1	M		2	54.5	00:48:36	DEV	L	PZ1	4	F		3	33.12	01:35:42	AUS	L	MB1	4	M		1	39.38	00:10:26	BDK	L	AT	4	F		3	23.72	01:41:24	AUS	L	MB1	1	M		1	60.03	00:14:42	DEV	L
1	56.64	00:26:03	CUB	W	MB1	1	M		3	39.38	01:17:52	DEV	L	PZ1	2	F		3	63.5	01:43:43	AUS	L	MB1	4	M		1	44.1	00:17:57	BDK	L	AT	1	F		3	44.1	01:50:40	AUS	L	MB1	1	M		1	44.1	00:37:36	DEV	L
1	19.6	00:37:23	CUB	W	MB1	1	M		3	49.08	01:28:54	DEV	L	PZ1	1	F		3	70.76	01:53:59	AUS	L	MB1	4	M		1	44.1	00:18:35	BDK	L	AT	1	F		1	28.22	00:32:26	AUS	L	MB2	1	M		2	54.5	00:48:10	DEV	L
1	23.72	00:41:52	CUB	W	MB2	1	M		3	39.38	01:39:56	DEV	L	PZ1	2	F		1	56.64	00:36:59	AUS	L	MB2	4	M		1	44.1	00:21:07	BDK	L	AT	2	F		1	56.64	00:33:25	AUS	L	MB2	1	M		2	54.5	00:48:40	DEV	L
1	86.44	00:19:50	CUB	W	PZ1	2	M		4	49.08	01:52:38	DEV	L	PZ1	2	F		1	56.64	00:51:01	AUS	L	MB2	4	M		1	39.38	00:26:04	BDK	L	AT	2	F		1	28.22	00:35:04	AUS	L	MB2	1	M		2	65.82	00:59:07	DEV	L
1	94.86	00:30:03	CUB	W	PZ1	2	M		4	72.07	02:06:00	DEV	L	PZ1	2	F		2	78.4	01:13:50	AUS	L	MB2	4	M		1	34.8	00:26:43	BDK	L	AT	2	F		1	63.5	00:37:23	AUS	L	MB2	1	M		3	44.1	01:19:45	DEV	L
1	56.64	00:15:33	CUB	W	PZ2	2	M		1	49.08	00:30:20	DEV	L	PZ2	3	F		3	70.76	01:30:56	BLG	L	PZ1	1	M		2	44.1	00:51:23	BDK	L	AT	2	F		2	15.88	01:07:30	AUS	L	MB2	1	M		4	65.82	02:08:18	DEV	L
1	78.4	00:34:46	CUB	W	PZ2	2	M		1	30.63	00:31:47	DEV	L	PZ2	2	F		3	86.44	01:46:22	BLG	L	PZ1	1	M		2	39.38	00:52:51	BDK	L	AT	1	F		2	7.06	01:08:39	AUS	L	MB2	1	M		1	16.5	00:09:49	DEV	L
1	38.42	00:38:06	CUB	W	AT	2	M		3	78.4	01:33:49	DEV	L	PZ2	2	F		1	78.4	00:28:59	BLG	L	PZ1	2	M		3	30.63	01:20:15	BDK	L	AT	1	F		3	44.1	01:37:08	AUS	L	MB2	1	M		1	26.72	00:11:59	DEV	L
1	78.4	00:17:00	CUB	W	MB1	2	M		1	26.72	00:13:46	DEV	L	MB1	1	F		1	78.4	00:21:25	BLG	L	PZ2	2	M		1	39.38	00:08:21	BDK	L	MB1	1	F		1	63.5	00:47:49	AUS	L	PZ2	2	M		1	26.72	00:22:02	DEV	L
1	38.42	00:35:46	CUB	W	MB1	2	M		1	19.6	00:27:03	DEV	L	MB1	1	F		3	70.76	01:36:58	BLG	L	PZ2	2	M		1	30.63	00:11:16	BDK	L	MB1	4	F		3	63.5	01:42:20	AUS	L	PZ2	2	M		1	19.6	00:22:04	DEV	L
1	50.18	00:21:20	CUB	W	MB2	2	M		4	49.08	01:53:45	DEV	L	MB1	2	F		1	86.44	00:38:44	BLG	L	PZ2	3	M		2	45.82	00:37:17	BDK	L	MB2	1	F		1	50.18	00:35:38	AUS	L	MB2	2	M		2	49.08	00:45:38	DEV	L
1	28.22	00:31:37	CUB	W	MB2	2	M		4	39.38	02:06:56	DEV	L	MB1	1	F		3	56.64	01:43:39	BLG	L	PZ2	3	M		2	44.5	00:39:45	BDK	L	MB2	4	F		1	56.64	00:35:42	AUS	L	MB2	2	M		2	39.38	00:46:56	DEV	L
1	63.5	00:28:09	CUB	W	AT	3	M		2	49.08	00:53:52	DEV	L	MB2	6	F		2	63.5	00:57:21	BLG	L	PZ1	4	M		3	44.1	01:13:59	BDK	L	MB2	4	F		2	50.18	01:05:31	AUS	L	PZ2	3	M		3	22.97	01:15:15	DEV	L
1	15.88	00:20:56	CUB	W	MB2	3	M		2	34.8	00:54:12	DEV	L	MB2	2	F		2	86.44	01:03:50	BLG	L	PZ1	4	M		3	44.1	01:25:27	BDK	L	MB2	4	F		2	70.76	01:15:39	AUS	L	PZ2	3	M		3	30.63	01:17:55	DEV	L
1	86.44	00:28:43	CUB	W	AT	4	M		2	54.5	01:05:43	DEV	L	MB2	2	F		3	86.44	01:32:52	BLG	L	PZ1	4	M		1	54.5	00:15:41	DEV	L	AT	4	F		1	86.44	00:49:37	AUS	L	AT	3	M		3	54.5	01:27:57	DEV	L
1	50.18	00:36:17	CUB	W	MB1	5	M		1	34.8	00:14:08	LEG	W	AT	4	F		3	44.1	01:29:08	BLG	L	MB1	4	M		2	78.4	00:59:34	DEV	L	AT	4	F		3	28.22	01:50:07	AUS	L	MB1	3	M		4	26.72	02:16:50	DEV	L
1	70.76	00:32:05	FIN	L	PZ2	1	M		1	34.8	00:38:22	LEG	W	AT	4	F		1	63.5	00:29:14	BLG	L	MB2	4	M		2	60.03	01:05:52	DEV	L	AT	4	F		1	56.64	00:32:10	AUS	L	MB2	3	M		1	34.8	00:27:38	DEV	L
1	70.76	00:36:38	FIN	L	AT	1	M		3	60.03	01:20:13	LEG	W	AT	6	F		1	86.44	00:16:21	CUB	W	PZ1	1	M		3	49.08	01:22:06	DEV	L	AT	2	F		2	38.42	01:12:21	AUS	L	MB2	3	M		2	54.5	00:51:04	DEV	L
1	70.76	00:37:51	FIN	L	PZ1	2	M		4	78.4	01:54:13	LEG	W	AT	2	F		1	70.76	00:21:29	CUB	W	PZ2	1	M		3	65.82	01:27:49	DEV	L	AT	2	F		1	70.76	00:29:20	AUS	L	PZ2	4	M		2	54.5	01:00:24	DEV	L
1	33.12	00:32:47	FIN	L	MB1	2	M		1	54.5	00:36:08	LEG	W	PZ1	2	F		1	86.44	00:38:40	CUB	W	PZ1	2	M		4	60.03	01:54:57	DEV	L	AT	4	F		1	56.64	00:29:20	AUS	L	MB1	4	M		3	85	01:41:32	DEV	L
1	86.44	00:39:03	FIN	L	MB2	2	M		2	22.97	00:47:18	LEG	W	PZ1	1	F		1	78.4	00:40:01	CUB	W	PZ2	2	M		4	60.03	02:06:32	DEV	L	AT	4	F		2	19.6	00:59:47	AUS	L	MB2	4	M		4	44.1	01:57:58	DEV	L
1	94.86	00:42:26	FIN	L	PZ2	3	M		3	60.03	01:27:34	LEG	W	PZ1	4	F		2	103.68	00:48:56	CUB	W	MB1	2	M		1	49.08	00:10:23	DEV	L	PZ1	2	F		1	78.4	00:34:26	BLG	L	PZ1	1	M		1	44.1	00:25:07	LEG	W
1	38.42	00:33:21	FIN	L	MB1	3	M		3	65.82	01:38:56	LEG	W	PZ1	6	F		2	78.4	00:51:35	CUB	W	PZ1	3	M		1	60.03	00:25:48	DEV	L	PZ1	2	F		2	44.1	01:13:10	BLG	L	PZ1	1	M		1	34.8	00:36:12	LEG	W
1	63.5	00:20:15	POL	W	PZ2	1	M		3	39.38	01:22:38	LEG	W	PZ2	2	F		1	86.44	00:35:23	CUB	W	PZ1	4	M		2	72.07	00:56:26	DEV	L	PZ1	2	F		2	63.5	01:04:17	BLG	L	PZ2	1	M		4	72.07	01:50:20	LEG	W
1	78.4	00:35:45	POL	W	AT	1	M		3	44.1	01:33:23	LEG	W	PZ2	1	F		2	78.4	01:04:16	CUB	W	PZ1	4	M		3	60.03	01:22:42	DEV	L	PZ1	3	F		1	86.44	00:22:55	BLG	L	AT	1	M		1	72.07	00:29:03	LEG	W
1	50.18	00:43:24	POL	W	MB1	1	M		4	60.03	02:09:04	LEG	W	PZ2	2	F		3	78.4	01:34:59	CUB	W	PZ1	4	M		4	65.82	01:50:12	DEV	L	PZ1	2	F		2	56.64	01:13:10	BLG	L	AT	1	M		2	65.82	00:59:35	LEG	W
1	63.5	00:24:28	POL	W	PZ1	2	M		4	65.82	02:10:57	LEG	W	PZ2	2	F		1	70.76	00:20:59	CUB	W	PZ2	4	M		4	65.82	01:51:32	DEV	L	PZ1	2	F		3	78.4	01:30:38	BLG	L	AT	1	M		3	44.1	01:36:38	LEG	W
1	38.42	00:19:50	POL	W	PZ2	2	M		1	26.72	00:12:27	LEG	W	MB1	4	F		1	78.4	00:30:34	CUB	W	PZ2	4	M		4	49.08	01:54:24	DEV	L	PZ1	4	F		1	38.42	00:30:35	BLG	L	MB1	1	M		4	26.72	02:08:43	LEG	W
1	56.64	00:30:02	POL	W	PZ2	2	M		1	26.72	00:12:55	LEG	W	MB1	2	F		1	78.4	00:34:26	CUB	W	PZ2	4	M		4	54.5	01:59:00	DEV	L	PZ1	4	F		1	23.72	00:31:43	BLG	L	MB1	1	M		4	72.07	02:11:01	LEG	W
1	63.5	00:21:53	POL	W	MB1	2	M		3	85	01:19:17	LEG	W	MB1	1	F		2	50.18	01:13:10	CUB	W	PZ2	4	M		1	65.82	00:12:31	DEV	L	PZ2	1	F		2	1.76	01:06:13	BLG	L	MB1	1	M		1	44.1	00:37:08	LEG	W
1	44.1	00:31:01	POL	W	MB1	2	M		3	49.08	01:29:16	LEG	W	MB1	2	F		3	70.76	01:30:38	CUB	W	PZ2	4	M		1	49.08	00:15:08	DEV	L	PZ2	4	F		3	28.22	01:30:38	BLG	L	MB1	1	M		2	44.1	00:46:25	LEG	W
1	50.18	00:17:49	POL	W	MB2	2	M		2	54.5	00:53:00	LEG	W	MB2	2	F		1	86.44	00:25:39	CUB	W	AT	4	M		2	39.38	00:49:09	DEV	L	PZ2	2	F		3	33.12	01:56:35	BLG	L	MB1	1	M		4	60.03	02:06:32	LEG	W
1	44.1	00:27:17	POL	W	MB2	2	M		3	54.5	01:24:52	LEG	W	MB2	2	F		1	63.5	00:31:43	CUB	W	AT	4	M		2	54.5	00:50:07	DEV	L	PZ2	1	F		1	50.18	00:25:40	BLG	L	MB2	1	M		4	54.5	02:07:48	LEG	W
1	56.64	00:27:41	POL	W	MB2	2	M		3	60.03	01:35:07	LEG	W	MB2	2	F		2	103.68	00:49:03	CUB	W	AT	4	M		2	39.38	00:51:08	DEV	L	PZ2	2	F		1	50.18	00:27:46	BLG	L	MB2	1	M		4	54.5	02:16:14	LEG	W
1	63.5	00:26:19	POL	W	PZ1	3	M											3	56.64	01:56:35	CUB	W	AT	4	M		3	65.82	01:21:55	DEV	L	PZ2	2	F		2	56.64	00:49:04	BLG	L	MB2	1	M		1	44.1	00:32:23	LEG	W
1	70.76	00:37:08	POL	W	PZ1	3	M											3	70.76	01:58:32	CUB	W	AT	4	M		3	78.4	01:23:16	DEV	L	PZ2	4	F		2	50.18	00:51:40	BLG	L	MB2	1	M		1	26.72	00:32:51	LEG	W
1	70.76	00:23:24	POL	W	AT	3	M											2	50.18	01:07:04	CUB	W	MB1	4	M		3	106.63	01:42:18	DEV	L	PZ2	4	F		2	28.22	01:01:50	BLG	L	MB2	1	M		1	49.08	00:36:12	LEG	W
1	50.18	00:41:58	POL	W	PZ2	4	M											2	78.4	01:14:52	CUB	W	MB2	4	M		4	49.08	01:55:36	DEV	L	PZ2	4	F		2	44.1	01:14:52	BLG	L	MB2	1	M		2	54.5	00:55:51	LEG	W
1	63.5	00:22:46	POL	W	AT	4	M											2	56.64	00:55:43	FIN	L	PZ1	1	M		4	72.07	02:09:38	DEV	L	PZ2	1	F		3	70.76	01:34:29	BLG	L	MB2	1	M		2	30.63	01:07:13	LEG	W
1	63.5	00:33:33	POL	W	AT	4	M											3	70.76	01:29:17	FIN	L	PZ1	1	M		4	85	02:11:15	DEV	L	PZ2	1	F		3	56.64	01:35:00	BLG	L	MB2	1	M		2	44.1	01:08:20	LEG	W
1	50.18	00:39:18	POL	W	MB2	4	M											1	78.4	00:26:53	FIN	L	AT	1	M		2	39.38	00:54:44	DEV	L	MB1	4	F		3	63.5	01:58:31	BLG	L	MB2	1	M		4	6.65	01:51:46	LEG	W
1	63.5	00:32:00	POL	W	AT	5	M											2	70.76	00:59:15	FIN	L	AT	1	M		3	54.5	01:36:38	DEV	L	MB1	4	F		2	56.64	00:51:35	BLG	L	PZ1	2	M		4	49.08	02:03:28	LEG	W
1	63.5	00:35:12	POL	W	AT	5	M											3	78.4	01:24:44	FIN	L	AT	1	M		4	49.08	01:51:46	DEV	L	MB1	4	F		3	94.86	01:51:17	BLG	L	PZ2	2	M		4	39.38	02:05:25	LEG	W
1	103.68	00:33:02	POL	W	AT	1	M											2	86.44	00:48:35	FIN	L	PZ1	2	M		2	19.6	00:52:21	DEV	L	MB2	2	F		1	56.64	00:25:34	BLG	L	MB2	2	M		1	49.08	00:14:12	LEG	W
1	63.5	00:40:34	POL	W	MB1	1	M											2	70.76	00:59:47	FIN	L	PZ2	2	M		4	30.63	01:54:53	DEV	L	MB2	3	F		3	70.76	01:32:46	BLG	L	MB2	2	M		1	49.08	00:25:48	LEG	W
1	70.76	00:39:32	POL	W	PZ2	2	M											1	86.44	00:23:23	FIN	L	AT	2	M		4	44.1	02:13:45	DEV	L	MB2	1	F		2	38.42	01:07:04	BLG	L	PZ1	3	M		1	54.5	00:29:31	LEG	W
1	70.76	00:41:23	POL	W	AT	2	M											2	70.76	00:49:37	FIN	L	AT	2	M		1	30.63	00:23:37	LEG	W	AT	1	F		1	50.18	00:25:35	BLG	L	AT	3	M		2	11.03	01:00:17	LEG	W
1	70.76	00:43:05	POL	W	AT	2	M											2	132.5	00:57:45	FIN	L	AT	2	M		1	39.38	00:25:02	LEG	W	AT	2	F		2	70.76	00:57:17	BLG	L	AT	3	M		3	26.72	01:18:22	LEG	W
1	78.4	00:31:35	POL	W	MB1	2	M											2	94.86	01:08:47	FIN	L	MB2	2	M		1	44.1	00:36:40	LEG	W	AT	4	F		2	38.42	01:07:04	BLG	L	MB1	3	M		3	54.5	01:30:14	LEG	W
1	63.5	00:37:47	POL	W	MB2	2	M											3	63.5	01:38:06	FIN	L	PZ1	3	M		2	54.5	00:48:10	LEG	W	AT	2	F		1	33.12	00:17:38	BLG	L	MB2	3	M		3	49.08	01:40:36	LEG	W
1	56.64	00:35:31	POL	W	PZ1	3	M											1	94.86	00:30:20	FIN	L	PZ2	3	M		2	72.07	00:52:24	LEG	W	AT	4	F		1	63.5	00:28:51	BLG	L	MB2	3	M		4	26.72	01:53:20	LEG	W
1	103.68	00:50:40	POL	W	AT	3	M											2	63.5	01:09:28	FIN	L	PZ1	4	M		3	65.82	01:14:36	LEG	W	AT	2	F		1	86.44	00:15:49	BLG	L	PZ1	4	M
1	78.4	00:34:56	POL	W	PZ1	4	M											2	86.44	00:58:30	FIN	L	PZ2	4	M		3	49.08	01:33:53	LEG	W	AT	4	F		1	94.86	00:16:22	BLG	L	AT	4	M
1	70.76	00:43:55	POL	W	PZ1	4	M											3	50.18	01:28:24	FIN	L	PZ2	4	M		3	34.8	01:39:59	LEG	W	AT	4	F		1	56.64	00:15:49	BLG	L	MB1	4	M
1	63.5	00:30:21	POL	W	PZ2	4	M											1	70.76	00:32:27	FIN	L	AT	4	M		3	22.97	01:41:46	LEG	W	AT	4	F		1	56.64	00:22:55	BLG	L	MB1	4	M
1	63.5	00:48:37	POL	W	PZ2	4	M											1	122.5	00:40:11	FIN	L	AT	4	M		4	39.38	01:51:03	LEG	W	AT	4	F		1	70.76	00:43:19	BLG	L	MB1	4	M
1	44.1	00:44:58	POL	W	MB2	4	M											3	112.9	01:25:32	FIN	L	AT	4	M		4	44.1	02:06:03	LEG	W	AT	4	F		3	44.1	01:50:51	BLG	L	MB2	4	M
1	70.76	00:30:01	POL	W	PZ2	5	M											2	70.76	01:11:55	FIN	L	MB1	4	M		4	49.08	02:16:17	LEG	W	AT	1	F		2	33.12	01:00:03	CUB	W	PZ1	1	M
1	70.76	00:31:46	RUS	W	AT	1	M											1	44.1	00:38:29	FIN	L	MB2	4	M		1	60.03	00:32:48	LEG	W	PZ1	3	F		3	70.76	01:28:22	CUB	W	PZ1	1	M
1	50.18	00:36:18	RUS	W	MB2	1	M											1	50.18	00:20:49	POL	W	PZ1	1	M		1	60.03	00:35:19	LEG	W	PZ1	4	F		3	33.12	01:39:05	CUB	W	PZ1	1	M
1	122.5	00:38:27	RUS	W	PZ1	2	M											2	70.76	01:03:40	POL	W	PZ2	1	M		2	30.63	01:00:24	LEG	W	PZ1	4	F		3	56.64	01:32:52	CUB	W	PZ2	1	M
1	86.44	00:32:24	RUS	W	PZ2	2	M											2	44.1	00:59:07	POL	W	PZ1	2	M		2	49.08	01:07:52	LEG	W	PZ1	4	F		1	28.22	00:34:50	CUB	W	AT	1	M
1	78.4	00:23:20	RUS	W	AT	2	M											1	63.5	00:38:14	POL	W	PZ2	2	M		3	60.03	01:25:22	LEG	W	PZ1	2	F		3	70.76	01:27:13	CUB	W	AT	1	M
1	94.86	00:24:34	RUS	W	AT	2	M											3	70.76	01:33:57	POL	W	PZ2	2	M		3	34.8	01:25:57	LEG	W	PZ1	4	F		3	44.1	01:32:22	CUB	W	AT	1	M
1	86.44	00:26:15	RUS	W	AT	2	M											3	50.18	01:50:31	POL	W	PZ2	2	M		3	44.1	01:26:37	LEG	W	PZ1	1	F		3	50.18	01:36:01	CUB	W	AT	1	M
1	94.86	00:27:17	RUS	W	AT	2	M											1	50.18	00:20:41	POL	W	AT	2	M		3	49.08	01:27:08	LEG	W	PZ1	4	F		3	50.18	01:49:46	CUB	W	AT	1	M
1	78.4	00:30:17	RUS	W	AT	2	M											2	94.86	01:10:30	POL	W	AT	2	M		3	54.5	01:36:05	LEG	W	PZ1	4	F		1	50.18	00:23:37	CUB	W	MB1	1	M
1	63.5	00:41:11	RUS	W	AT	2	M											3	56.64	01:34:06	POL	W	AT	2	M		3	54.5	01:37:01	LEG	W	PZ1	4	F		1	50.18	00:23:58	CUB	W	MB1	1	M
1	86.44	00:42:01	RUS	W	AT	2	M											2	86.44	00:53:48	POL	W	MB2	2	M		4	39.38	01:50:16	LEG	W	PZ1	2	F		1	38.42	00:24:52	CUB	W	MB1	1	M
1	94.86	00:22:29	RUS	W	MB1	2	M											3	50.18	01:38:04	POL	W	AT	3	M		4	78.4	02:01:32	LEG	W	PZ1	1	F		2	50.18	00:55:28	CUB	W	MB1	1	M
1	70.76	00:23:49	RUS	W	AT	3	M											2	50.18	01:11:53	POL	W	PZ1	4	M		1	44.1	00:11:02	LEG	W	PZ2	2	F		3	38.42	01:48:13	CUB	W	MB1	1	M
1	78.4	00:29:10	RUS	W	AT	3	M											3	50.18	01:30:42	POL	W	PZ1	4	M		1	54.5	00:13:24	LEG	W	PZ2	1	F		3	38.42	01:56:07	CUB	W	MB1	1	M
1	86.44	00:30:55	RUS	W	AT	3	M											3	63.5	01:34:15	POL	W	PZ1	4	M		1	44.1	00:21:21	LEG	W	PZ2	1	F		3	50.18	01:57:06	CUB	W	MB1	1	M
1	70.76	00:31:23	RUS	W	AT	3	M											3	50.18	01:39:55	POL	W	PZ1	4	M		1	39.38	00:22:02	LEG	W	PZ2	2	F		3	33.12	01:58:08	CUB	W	MB1	1	M
1	70.76	00:26:41	RUS	W	AT	4	M											1	50.18	00:30:35	POL	W	AT	4	M		2	49.08	00:51:00	LEG	W	PZ2	3	F		2	63.5	00:52:06	CUB	W	MB2	1	M
1	70.76	00:28:49	RUS	W	AT	4	M											2	70.76	00:50:00	POL	W	AT	4	M		2	49.08	00:51:03	LEG	W	PZ2	2	F		2	38.42	00:53:36	CUB	W	MB2	1	M
1	70.76	00:41:35	RUS	W	AT	4	M											2	70.76	00:50:33	POL	W	AT	4	M		2	54.5	00:51:11	LEG	W	PZ2	4	F		2	23.72	01:01:01	CUB	W	MB2	1	M
1	86.44	00:39:29	RUS	W	MB1	4	M											2	63.5	00:58:01	POL	W	AT	4	M		2	30.63	00:55:34	LEG	W	PZ2	2	F		2	33.12	01:03:50	CUB	W	MB2	1	M
1	63.5	00:33:57	RUS	W	MB2	5	M											1	78.4	00:29:42	POL	W	MB1	4	M		3	34.8	01:22:02	LEG	W	PZ2	2	F		3	28.22	01:30:10	CUB	W	MB2	1	M
1	56.64	00:35:52	RUS	W	MB2	5	M											2	86.44	00:48:41	POL	W	MB1	4	M		3	60.03	01:22:10	LEG	W	PZ2	4	F		3	56.64	01:35:31	CUB	W	MB2	1	M
2	63.5	01:04:06	ARG	L	PZ1	1	M		1	24.1	00:10:22	BBK	W	PZ2	3	F		1	12.54	00:24:45	ARG	L	PZ2	1	M		1	39.38	00:06:18	BBK	W	PZ2	1	F		1	70.76	00:30:35	ARG	L	PZ1	1	M		1	39.38	00:06:55	BBK	W
2	86.44	00:49:31	ARG	L	PZ2	1	M		1	22.97	00:23:45	BBK	W	PZ2	2	F		3	70.76	01:52:13	ARG	L	PZ2	1	M		1	44.1	00:16:59	BBK	W	PZ2	4	F		1	56.64	00:43:53	ARG	L	PZ1	1	M		1	49.08	00:08:21	BBK	W
2	50.18	01:02:52	ARG	L	AT	1	M		2	19.6	00:38:52	BBK	W	PZ2	3	F		2	70.76	00:58:32	ARG	L	AT	1	M		1	34.8	00:22:40	BBK	W	PZ2	4	F		2	50.18	00:53:57	ARG	L	PZ1	1	M		2	34.8	00:43:11	BBK	W
2	70.76	01:13:27	ARG	L	AT	1	M		2	16.5	00:39:42	BBK	W	PZ2	2	F		3	50.18	01:46:35	ARG	L	AT	1	M		2	34.8	00:34:24	BBK	W	PZ2	3	F		2	44.1	01:01:58	ARG	L	PZ1	1	M		2	34.8	00:49:50	BBK	W
2	63.5	01:05:55	ARG	L	MB1	1	M		2	13.58	00:51:46	BBK	W	PZ2	2	F		2	70.76	01:06:16	ARG	L	MB2	1	M		2	19.6	00:35:08	BBK	W	PZ2	3	F		3	56.64	01:29:34	ARG	L	PZ1	1	M		3	44.5	01:20:15	BBK	W
2	33.12	00:52:49	ARG	L	MB2	1	M		2	16.5	00:59:28	BBK	W	PZ2	3	F		1	63.5	00:20:45	ARG	L	PZ1	2	M		2	30.63	00:35:13	BBK	W	PZ2	1	F		3	63.5	01:30:42	ARG	L	PZ1	1	M		3	26.72	01:25:26	BBK	W
2	44.1	00:54:41	ARG	L	PZ1	2	M		3	24.5	01:30:45	BBK	W	PZ2	4	F		2	56.64	00:59:02	ARG	L	PZ1	2	M		2	34.8	00:46:02	BBK	W	PZ2	4	F		1	63.5	00:28:45	ARG	L	PZ2	1	M		1	22.97	00:26:04	BBK	W
2	44.1	00:55:38	ARG	L	PZ1	2	M		1	30.63	00:04:51	BBK	W	PZ1	2	F		2	15.88	01:08:52	ARG	L	PZ1	2	M		2	39.38	00:48:17	BBK	W	PZ2	4	F		2	38.42	00:48:41	ARG	L	PZ2	1	M		2	34.8	00:37:17	BBK	W
2	63.5	01:03:37	ARG	L	PZ1	2	M		1	39.38	00:16:36	BBK	W	PZ1	1	F		1	70.76	00:18:37	ARG	L	PZ2	2	M		2	34.8	00:49:26	BBK	W	PZ2	3	F		2	56.64	00:58:02	ARG	L	PZ2	1	M		3	44.1	01:30:49	BBK	W
2	86.44	01:00:56	ARG	L	PZ2	2	M		3	30.63	01:21:38	BBK	W	PZ1	4	F		2	38.42	01:11:48	ARG	L	AT	2	M		3	30.63	01:12:36	BBK	W	PZ2	3	F		2	33.12	01:06:59	ARG	L	AT	1	M		2	44.5	00:48:42	BBK	W
2	78.4	01:09:28	ARG	L	PZ2	2	M		3	30.63	01:22:06	BBK	W	PZ1	4	F		3	38.42	01:28:05	ARG	L	AT	2	M		3	39.38	01:12:40	BBK	W	PZ2	4	F		2	50.18	01:09:31	ARG	L	AT	1	M		2	39.08	00:51:23	BBK	W
2	50.18	00:53:44	ARG	L	AT	2	M		1	34.8	00:04:11	BBK	W	AT	1	F		1	50.18	00:33:41	ARG	L	MB1	2	M		3	30.63	01:24:24	BBK	W	PZ2	4	F		2	38.42	01:11:53	ARG	L	AT	1	M		3	34.1	01:13:10	BBK	W
2	44.1	01:01:55	ARG	L	MB2	2	M		3	30.63	01:27:51	BBK	W	AT	4	F		3	86.44	01:31:10	ARG	L	PZ1	3	M		1	49.08	00:15:11	BBK	W	PZ1	1	F		1	44.1	00:30:35	ARG	L	MB1	1	M		1	34.8	00:28:02	BBK	W
2	78.4	00:56:04	ARG	L	PZ1	3	M		1	30.63	00:07:19	BBK	W	MB1	5	F		3	78.4	01:26:55	ARG	L	PZ2	3	M		1	44.1	00:26:47	BBK	W	PZ1	1	F		2	50.18	01:01:58	ARG	L	MB1	1	M		3	49.08	01:06:35	BBK	W
2	33.12	01:10:27	ARG	L	MB2	3	M		2	30.63	00:56:40	BBK	W	MB1	5	F		1	63.5	00:39:23	ARG	L	PZ1	4	M		2	39.38	00:51:27	BBK	W	PZ1	4	F		3	56.64	01:30:42	ARG	L	MB1	1	M		1	39.38	00:10:27	BBK	W
2	56.64	00:57:57	ARG	L	MB1	4	M		1	30.63	00:03:05	BBK	W	MB2	3	F		1	38.42	00:38:18	ARG	L	PZ2	4	M		3	54.5	01:08:08	BBK	W	PZ1	2	F		1	50.18	00:28:18	ARG	L	MB2	1	M		2	49.08	00:37:17	BBK	W
2	44.1	01:10:56	ARG	L	MB2	4	M		1	34.8	00:24:59	BBK	W	MB2	3	F		2	63.5	01:05:33	ARG	L	PZ2	4	M		3	44.1	01:15:19	BBK	W	PZ1	3	F		1	19.6	00:38:52	ARG	L	MB2	1	M		2	49.08	00:59:06	BBK	W
2	70.76	00:55:18	ARG	L	PZ1	5	M		1	39.38	00:25:40	BBK	W	MB2	6	F		2	63.5	01:06:38	ARG	L	PZ2	4	M		3	34.8	01:15:23	BBK	W	PZ1	2	F		1	44.1	00:39:50	ARG	L	MB2	1	M		3	39.38	01:24:16	BBK	W
2	70.76	01:06:23	AUS	L	PZ2	2	M		1	26.72	00:08:42	BBK	W	R	1	F		3	63.5	01:40:30	ARG	L	AT	4	M		1	44.1	00:07:25	BBK	W	AT	2	F		2	56.64	01:09:31	ARG	L	MB2	1	M		3	39.08	01:06:44	BBK	W
2	56.64	01:00:33	AUS	L	AT	2	M		1	22.97	00:20:33	BBK	W	R	2	F		3	63.5	01:50:38	ARG	L	AT	4	M		1	49.08	00:12:18	BBK	W	AT	3	F		3	44.1	01:44:28	ARG	L	MB2	1	M		3	39.38	01:28:34	BBK	W
2	56.64	01:12:19	AUS	L	AT	2	M		1	11.03	00:21:03	BBK	W	R	3	F		3	78.4	01:52:50	ARG	L	AT	4	M		1	49.08	00:14:09	BBK	W	AT	3	F		3	38.42	01:45:27	ARG	L	MB2	1	M		3	49.08	01:31:23	BBK	W
2	28.22	00:58:46	AUS	L	MB1	2	M		2	16.5	00:58:00	BBK	W	R	3	F		3	70.76	01:42:57	ARG	L	MB1	4	M		2	44.1	00:36:54	BBK	W	AT	4	F		1	44.1	00:24:35	ARG	L	PZ2	2	M		2	39.38	00:49:30	BDK	L
2	44.1	01:07:26	AUS	L	MB1	2	M		2	19.6	00:58:29	BBK	W	R	1	F		1	112.9	00:29:13	ARG	L	MB2	4	M		2	44.1	00:40:39	BBK	W	AT	4	F		1	23.72	00:26:24	ARG	L	PZ2	2	M		2	39.38	00:49:39	BDK	L
2	38.42	01:04:16	AUS	L	MB2	2	M		1	34.8	00:16:56	BDK	L	PZ1	3	F		1	70.76	00:27:37	AUS	L	PZ2	1	M		2	44.1	00:58:55	BBK	W	AT	3	F		1	78.4	00:42:31	ARG	L	MB1	2	M		3	39.38	01:30:22	BDK	L
2	56.64	00:59:43	AUS	L	AT	3	M		2	34.8	00:40:29	BDK	L	PZ1	2	F		2	56.64	01:20:19	AUS	L	PZ2	1	M		3	44.5	01:09:24	BBK	W	AT	2	F		3	50.18	01:49:52	ARG	L	MB1	2	M		1	30.63	00:26:35	BDK	L
2	38.42	01:07:06	AUS	L	MB1	3	M		3	30.63	01:25:50	BDK	L	PZ1	2	F		1	78.4	00:45:02	AUS	L	AT	1	M		3	26.72	01:17:23	BBK	W	AT	4	F		2	50.18	01:10:30	ARG	L	PZ1	3	M		3	34.1	01:07:14	BDK	L
2	63.5	01:15:01	AUS	L	MB2	3	M		1	34.8	00:24:10	BDK	L	PZ2	3	F		3	63.5	01:53:33	AUS	L	AT	1	M		3	30.63	01:19:43	BBK	W	AT	3	F		2	38.42	00:59:07	ARG	L	PZ2	3	M		3	34.8	01:15:23	BDK	L
2	50.18	01:12:51	AUS	L	AT	4	M		3	30.63	01:06:01	BDK	L	PZ2	3	F		2	50.18	01:21:23	AUS	L	MB1	1	M		3	29.08	01:28:29	BBK	W	AT	3	F		3	50.18	01:54:53	ARG	L	AT	3	M		1	30.63	00:22:08	BDK	L
2	63.5	00:57:20	AUS	L	PZ2	5	M		3	26.72	01:16:52	BDK	L	PZ2	4	F		1	86.44	00:35:34	AUS	L	PZ2	2	M		3	34.8	01:34:32	BBK	W	AT	4	F		1	44.1	00:24:38	ARG	L	MB1	3	M		2	19.6	00:35:13	BDK	L
2	50.18	00:52:28	BLG	L	PZ1	1	M		2	34.8	00:49:02	BDK	L	AT	6	F		1	70.76	00:39:36	AUS	L	AT	2	M		2	39.38	00:56:06	BBK	W	MB1	2	F		3	33.12	01:52:10	ARG	L	MB1	3	M		3	34.8	01:32:36	BDK	L
2	78.4	00:57:49	BLG	L	PZ2	1	M		2	39.08	00:50:55	BDK	L	AT	3	F		1	23.72	00:48:49	AUS	L	AT	2	M		3	49.08	01:22:13	BBK	W	MB1	4	F		3	44.1	01:33:57	ARG	L	MB2	3	M		1	19.6	00:11:44	BDK	L
2	50.18	01:11:37	BLG	L	MB1	1	M		1	16.5	00:11:41	BDK	L	MB1	3	F		1	56.64	00:48:55	AUS	L	MB1	2	M		2	34.8	00:57:39	BBK	W	MB2	4	F		1	50.18	00:36:17	ARG	L	PZ2	4	M		2	30.63	00:51:27	BDK	L
2	38.42	01:01:46	BLG	L	PZ1	2	M		1	34.1	00:27:54	BDK	L	MB1	2	F		3	70.76	01:53:24	AUS	L	MB1	2	M		1	39.38	00:07:29	BDK	L	PZ1	4	F		1	50.18	00:20:49	ARG	L	AT	4	M		3	22.97	01:11:29	BDK	L
2	50.18	01:14:49	BLG	L	PZ1	2	M		1	30.63	00:28:25	BDK	L	MB1	3	F		1	56.64	00:35:00	AUS	L	MB2	2	M		1	39.08	00:14:46	BDK	L	PZ1	1	F		2	112.9	01:07:33	ARG	L	AT	4	M		3	26.72	01:12:06	BDK	L
2	86.44	01:07:01	BLG	L	PZ2	2	M		3	26.72	01:09:20	BDK	L	MB1	3	F		2	78.4	01:19:56	AUS	L	AT	3	M		2	44.1	00:56:10	BDK	L	PZ1	1	F		3	56.64	01:41:55	ARG	L	MB1	4	M		2	26.72	00:36:54	BDK	L
2	78.4	01:00:30	BLG	L	AT	2	M		2	26.72	00:41:30	BDK	L	MB2	3	F		2	38.42	01:20:18	AUS	L	MB1	3	M		3	34.8	01:17:48	BDK	L	PZ1	2	F		2	70.76	01:15:05	AUS	L	PZ2	1	M		1	26.72	00:11:59	DEV	L
2	63.5	01:13:51	BLG	L	AT	2	M		2	30.63	00:53:35	BDK	L	MB2	3	F		3	50.18	01:31:52	AUS	L	MB1	3	M		3	39.38	01:18:24	BDK	L	PZ1	3	F		2	56.64	01:20:55	AUS	L	PZ2	1	M		1	39.38	00:20:50	DEV	L
2	44.1	00:48:53	BLG	L	MB1	2	M		3	30.63	01:30:18	BDK	L	MB2	3	F		1	56.64	00:38:43	AUS	L	PZ2	4	M		3	39.08	01:24:16	BDK	L	PZ1	2	F		3	63.5	01:33:23	AUS	L	PZ2	1	M		1	44.1	00:25:52	DEV	L
2	38.42	00:59:36	BLG	L	MB1	2	M		1	13.58	00:09:01	BDK	L	MB2	4	F		2	78.4	01:05:03	AUS	L	PZ2	4	M		3	39.08	01:32:32	BDK	L	PZ1	2	F		3	63.5	01:40:25	AUS	L	PZ2	1	M		1	34.8	00:27:38	DEV	L
2	63.5	00:53:08	BLG	L	MB2	2	M		3	16.5	01:05:08	BDK	L	R	2	F		1	86.44	00:36:59	AUS	L	AT	4	M		1	44.1	00:17:28	BDK	L	PZ2	4	F		2	19.6	00:56:06	AUS	L	AT	1	M		2	72.07	01:07:44	DEV	L
2	70.76	01:11:06	BLG	L	MB1	3	M		1	39.38	00:28:34	DEV	L	AT	2	F		2	78.4	00:56:59	AUS	L	AT	4	M		1	30.63	00:22:37	BDK	L	PZ2	2	F		3	56.64	01:37:08	AUS	L	AT	1	M		3	44.1	01:27:53	DEV	L
2	103.68	01:07:59	BLG	L	PZ1	4	M		2	49.08	00:59:03	DEV	L	AT	2	F		2	70.76	00:59:23	AUS	L	AT	4	M		2	34.8	00:40:36	BDK	L	PZ2	2	F		3	56.64	01:50:40	AUS	L	AT	1	M		4	34.8	01:52:45	DEV	L
2	86.44	00:57:13	BLG	L	PZ2	4	M		3	49.08	01:21:48	DEV	L	AT	2	F		2	78.4	01:03:55	AUS	L	AT	4	M		2	44.1	00:41:07	BDK	L	PZ2	4	F		1	38.42	00:31:00	AUS	L	MB1	1	M		4	60.03	01:53:49	DEV	L
2	78.4	01:07:59	BLG	L	MB1	4	M		4	39.38	01:55:29	DEV	L	AT	2	F		3	63.5	01:39:57	AUS	L	AT	4	M		3	34.8	01:12:02	BDK	L	PZ2	2	F		1	56.64	00:48:12	AUS	L	MB1	1	M		1	39.38	00:18:50	DEV	L
2	63.5	01:04:12	BLG	L	MB2	4	M		1	44.1	00:21:55	DEV	L	PZ1	2	F		1	70.76	00:28:53	AUS	L	MB1	4	M		3	34.8	01:16:00	BDK	L	PZ2	4	F		2	23.72	01:06:26	AUS	L	MB1	1	M		2	65.82	00:52:24	DEV	L
2	50.18	01:07:59	BLG	L	MB2	4	M		1	44.1	00:23:29	DEV	L	PZ1	2	F		1	86.44	00:31:38	AUS	L	MB1	4	M		3	34.5	01:26:16	BDK	L	PZ2	2	F		2	38.42	01:15:05	AUS	L	MB1	1	M		2	65.82	01:05:46	DEV	L
2	78.4	01:09:54	BLG	L	MB1	5	M		1	34.8	00:24:27	DEV	L	PZ1	6	F		2	70.76	00:55:44	AUS	L	MB1	4	M		3	39.38	01:28:33	BDK	L	PZ2	2	F		2	28.22	01:20:55	AUS	L	MB1	1	M		3	85	01:27:08	DEV	L
2	56.64	00:49:39	CUB	W	PZ2	1	M		1	39.38	00:36:36	DEV	L	PZ1	2	F		2	63.5	01:05:02	AUS	L	MB1	4	M		1	39.38	00:03:41	BDK	L	AT	2	F		3	33.12	01:33:23	AUS	L	MB1	1	M		3	60.03	01:37:01	DEV	L
2	78.4	01:13:32	CUB	W	PZ2	1	M		2	39.38	00:47:40	DEV	L	PZ1	3	F		2	44.1	01:16:57	AUS	L	MB1	4	M		1	34.8	00:09:09	BDK	L	AT	4	F		3	50.18	01:34:23	AUS	L	MB1	1	M		4	65.82	02:01:01	DEV	L
2	70.76	00:52:47	CUB	W	AT	1	M		2	49.08	00:56:58	DEV	L	PZ1	2	F		3	56.64	01:41:48	AUS	L	MB1	4	M		1	30.63	00:12:21	BDK	L	AT	4	F		3	33.12	01:42:24	AUS	L	MB1	1	M		1	49.08	00:23:33	DEV	L
2	50.18	01:06:42	CUB	W	MB2	1	M		4	44.1	01:52:09	DEV	L	PZ1	4	F		1	86.44	00:37:50	AUS	L	MB2	4	M		1	26.72	00:22:12	BDK	L	AT	1	F		1	63.5	00:35:03	AUS	L	MB2	1	M		2	65.82	00:57:02	DEV	L
2	78.4	00:53:33	CUB	W	PZ1	2	M		4	49.08	02:16:44	DEV	L	PZ1	5	F		2	44.1	01:14:42	AUS	L	MB2	4	M		1	44.1	00:28:32	BDK	L	AT	1	F		1	38.42	00:40:56	AUS	L	MB2	1	M		3	72.07	01:30:44	DEV	L
2	112.9	01:05:46	CUB	W	PZ1	2	M		1	30.63	00:15:33	DEV	L	PZ2	3	F		3	38.42	01:40:58	AUS	L	MB2	4	M		2	30.63	00:34:20	BDK	L	AT	2	F		1	38.42	00:41:30	AUS	L	MB2	1	M		3	72.07	01:39:59	DEV	L
2	70.76	01:00:00	CUB	W	PZ2	2	M		2	30.63	00:52:15	DEV	L	PZ2	4	F		1	70.76	00:23:37	BLG	L	PZ2	1	M		2	44.1	00:58:04	BDK	L	AT	2	F		2	50.18	01:10:22	AUS	L	MB2	1	M		1	34.8	00:10:18	DEV	L
2	44.1	00:50:17	CUB	W	AT	2	M		4	44.1	01:57:54	DEV	L	PZ2	2	F		2	86.44	00:49:01	BLG	L	PZ1	2	M		3	34.8	01:26:40	BDK	L	AT	2	F		3	56.64	01:39:28	AUS	L	MB2	1	M		1	54.5	00:18:50	DEV	L
2	63.5	01:02:15	CUB	W	AT	2	M		4	65.82	02:12:17	DEV	L	PZ2	3	F		2	56.64	00:55:28	BLG	L	PZ1	2	M		3	30.63	01:30:49	BDK	L	AT	2	F		3	44.1	01:40:24	AUS	L	MB2	1	M		1	39.38	00:20:50	DEV	L
2	44.1	01:03:46	CUB	W	AT	2	M		4	49.08	02:12:43	DEV	L	PZ2	2	F		2	63.5	01:13:07	BLG	L	PZ1	2	M		3	26.72	01:31:26	BDK	L	AT	2	F		3	44.1	01:44:30	AUS	L	MB2	1	M		1	30.63	00:21:21	DEV	L
2	44.1	00:50:17	CUB	W	MB1	2	M		1	16.5	00:37:33	DEV	L	MB1	4	F		3	56.64	01:52:17	BLG	L	PZ2	2	M		1	39.38	00:19:00	BDK	L	MB1	1	F		1	78.4	00:47:52	AUS	L	AT	2	M		1	34.8	00:22:08	DEV	L
2	38.42	01:00:57	CUB	W	MB1	2	M		2	39.38	00:49:38	DEV	L	MB1	2	F		1	78.4	00:20:28	BLG	L	MB1	2	M		2	34.8	00:35:02	BDK	L	MB1	3	F		1	38.42	00:47:49	AUS	L	MB1	2	M		1	34.8	00:23:37	DEV	L
2	50.18	00:55:25	CUB	W	MB2	2	M		1	39.38	00:18:17	DEV	L	MB2	1	F		1	103.68	00:19:06	BLG	L	PZ1	4	M		2	30.63	00:47:01	BDK	L	MB2	4	F		1	70.76	00:47:57	AUS	L	PZ2	3	M		2	49.08	00:54:16	DEV	L
2	94.86	01:04:38	CUB	W	PZ1	4	M		2	44.1	01:01:22	DEV	L	MB2	4	F		2	78.4	01:05:49	BLG	L	PZ1	4	M		3	49.08	01:28:21	BDK	L	MB2	3	F		3	63.5	01:53:29	AUS	L	PZ2	3	M		3	54.5	01:18:25	DEV	L
2	94.86	01:12:23	CUB	W	PZ2	4	M		2	49.08	01:03:11	DEV	L	MB2	4	F		3	70.76	01:25:59	BLG	L	PZ1	4	M		1	49.08	00:11:06	DEV	L	AT	2	F		1	63.5	00:32:02	AUS	L	AT	3	M		3	26.72	01:27:08	DEV	L
2	86.44	01:12:58	CUB	W	PZ2	4	M		2	60.03	01:04:26	DEV	L	MB2	4	F		3	70.76	01:32:21	BLG	L	PZ1	4	M		1	39.38	00:14:12	DEV	L	AT	4	F		1	63.5	00:48:04	AUS	L	AT	3	M		3	60.03	01:27:41	DEV	L
2	50.18	00:50:41	CUB	W	MB1	4	M		3	65.82	01:25:50	DEV	L	MB2	2	F		3	56.64	01:58:08	BLG	L	PZ1	4	M		1	60.03	00:29:03	DEV	L	AT	1	F		3	23.72	01:50:07	AUS	L	AT	3	M		3	60.03	01:40:00	DEV	L
2	38.42	00:51:19	CUB	W	MB1	4	M		3	60.03	01:35:39	DEV	L	MB2	6	F		1	70.76	00:19:53	BLG	L	PZ2	4	M		1	54.5	00:36:11	DEV	L	AT	4	F		1	38.42	00:30:30	AUS	L	MB1	3	M		4	60.03	01:52:14	DEV	L
2	23.72	00:52:02	CUB	W	MB1	4	M		3	54.5	01:36:01	DEV	L	MB2	2	F		1	56.64	00:34:50	BLG	L	PZ2	4	M		1	44.1	00:37:08	DEV	L	AT	4	F		1	44.1	00:47:57	AUS	L	MB1	3	M		4	39.38	01:52:41	DEV	L
2	28.22	01:14:26	CUB	W	MB1	4	M		4	26.72	01:59:31	DEV	L	MB2	4	F		2	56.64	00:56:44	BLG	L	PZ2	4	M		1	44.1	00:38:25	DEV	L	AT	2	F		1	78.4	00:48:00	AUS	L	MB1	3	M		4	60.03	01:52:45	DEV	L
2	50.18	00:56:41	CUB	W	MB2	4	M		4	44.1	02:14:33	DEV	L	MB2	2	F		2	94.86	01:07:28	BLG	L	MB1	4	M		2	60.03	00:56:34	DEV	L	AT	4	F		2	38.42	01:05:31	AUS	L	MB1	3	M		4	39.38	02:16:47	DEV	L
2	38.42	00:56:04	CUB	W	MB2	5	M		1	34.8	00:27:24	LEG	W	AT	2	F		3	50.18	01:30:13	BLG	L	MB1	4	M		2	54.5	01:00:11	DEV	L	AT	2	F		3	23.72	01:53:28	AUS	L	MB1	3	M		1	30.63	00:14:42	DEV	L
2	63.5	01:13:55	FIN	L	PZ2	1	M		2	60.03	00:50:03	LEG	W	AT	2	F		1	56.64	00:38:46	BLG	L	MB2	4	M		2	44.1	01:06:58	DEV	L	AT	2	F		1	56.64	00:44:03	AUS	L	MB2	3	M		1	22.97	00:31:51	DEV	L
2	70.76	00:51:53	FIN	L	AT	1	M		3	60.03	01:20:45	LEG	W	AT	1	F		1	94.86	00:26:29	CUB	W	PZ1	1	M		3	60.03	01:23:52	DEV	L	AT	4	F		2	56.64	01:12:55	AUS	L	MB2	3	M		2	49.08	00:51:12	DEV	L
2	86.44	01:08:16	FIN	L	PZ1	2	M		4	85	02:07:19	LEG	W	AT	6	F		1	70.76	00:15:49	CUB	W	AT	1	M		3	78.4	01:29:19	DEV	L	AT	4	F		1	7.06	00:37:24	AUS	L	PZ2	4	M		3	34.8	01:19:45	DEV	L
2	78.4	00:46:44	FIN	L	PZ2	2	M		4	72.07	02:07:44	LEG	W	AT	2	F		3	70.76	01:41:30	CUB	W	AT	1	M		3	72.07	01:30:14	DEV	L	AT	4	F		1	44.1	00:39:11	AUS	L	PZ2	4	M		3	54.5	01:19:49	DEV	L
2	50.18	00:47:14	FIN	L	PZ2	2	M		1	44.1	00:10:11	LEG	W	PZ1	5	F		3	70.76	01:50:51	CUB	W	AT	1	M		3	44.1	01:37:33	DEV	L	AT	1	F		1	44.1	00:39:40	AUS	L	PZ2	4	M		3	39.38	01:22:02	DEV	L
2	63.5	00:47:45	FIN	L	PZ2	2	M		1	44.1	00:10:52	LEG	W	PZ1	5	F		1	63.5	00:17:38	CUB	W	PZ1	2	M		3	78.4	01:39:32	DEV	L	AT	4	F		2	56.64	01:04:19	AUS	L	PZ2	4	M		3	60.03	01:22:10	DEV	L
2	94.86	01:08:16	FIN	L	PZ2	2	M		1	54.5	00:11:34	LEG	W	PZ1	1	F		1	86.44	00:19:02	CUB	W	PZ1	2	M		3	65.82	01:40:36	DEV	L	AT	4	F		2	50.18	01:07:09	AUS	L	AT	4	M		3	60.03	01:30:44	DEV	L
2	63.5	00:54:40	FIN	L	MB2	2	M		2	44.1	00:55:28	LEG	W	PZ1	2	F		2	63.5	00:57:17	CUB	W	PZ2	2	M		4	39.38	02:07:48	DEV	L	AT	4	F		3	44.1	01:44:09	AUS	L	MB2	4	M		1	34.8	00:10:23	LEG	W
2	78.4	00:52:33	FIN	L	PZ1	3	M		3	72.07	01:17:02	LEG	W	PZ1	2	F		1	78.4	00:15:42	CUB	W	AT	2	M		4	44.1	02:15:24	DEV	L	AT	4	F		1	70.76	00:25:40	BLG	L	PZ1	1	M		1	44.1	00:24:05	LEG	W
2	86.44	01:00:18	FIN	L	PZ2	3	M		3	54.5	01:28:25	LEG	W	PZ1	3	F		3	94.86	01:39:01	CUB	W	MB2	2	M		1	54.5	00:17:55	DEV	L	PZ1	4	F		2	38.42	00:59:39	BLG	L	PZ1	1	M		1	34.8	00:25:12	LEG	W
2	63.5	01:13:18	FIN	L	PZ2	3	M		3	49.08	01:37:29	LEG	W	PZ1	3	F		1	63.5	00:35:19	CUB	W	PZ1	3	M		1	60.03	00:18:46	DEV	L	PZ1	2	F		2	70.76	01:00:33	BLG	L	PZ1	1	M		1	44.1	00:34:54	LEG	W
2	44.1	01:05:55	FIN	L	MB1	3	M		3	65.82	01:39:28	LEG	W	PZ1	2	F		2	78.4	01:13:54	CUB	W	PZ1	3	M		1	60.03	00:30:28	DEV	L	PZ1	4	F		3	70.76	01:33:18	BLG	L	PZ1	1	M		2	39.38	00:48:14	LEG	W
2	70.76	01:09:21	FIN	L	MB2	3	M		4	65.82	02:05:22	LEG	W	PZ1	4	F		3	63.5	01:54:15	CUB	W	PZ2	3	M		1	49.08	00:34:54	DEV	L	PZ1	4	F		3	86.44	01:47:47	BLG	L	PZ1	1	M		2	60.03	00:57:28	LEG	W
2	78.4	01:10:00	FIN	L	MB2	3	M		4	49.08	02:16:10	LEG	W	PZ1	2	F		3	63.5	01:51:17	CUB	W	AT	3	M		2	60.03	00:44:49	DEV	L	PZ1	1	F		3	78.4	01:49:06	BLG	L	PZ1	1	M		2	8.73	01:07:14	LEG	W
2	94.86	00:59:03	FIN	L	AT	4	M		1	34.8	00:29:00	LEG	W	PZ2	2	F		1	70.76	00:25:30	CUB	W	MB1	3	M		2	44.1	00:48:14	DEV	L	PZ1	4	F		3	56.64	01:57:40	BLG	L	PZ1	1	M		2	39.38	01:09:03	LEG	W
2	33.12	00:50:17	FIN	L	MB1	4	M		1	34.8	00:29:27	LEG	W	PZ2	4	F		3	78.4	01:32:46	CUB	W	MB1	3	M		2	78.4	00:53:04	DEV	L	PZ1	4	F		3	70.76	01:58:32	BLG	L	PZ1	1	M		3	49.08	01:14:45	LEG	W
2	56.64	00:54:28	POL	W	PZ1	1	M		2	49.08	00:51:44	LEG	W	PZ2	2	F		1	94.86	00:28:14	CUB	W	MB2	3	M		2	78.4	00:53:28	DEV	L	PZ1	3	F		1	44.1	00:45:11	BLG	L	PZ2	1	M		3	54.5	01:27:37	LEG	W
2	56.64	01:00:27	POL	W	PZ2	1	M		3	49.08	01:23:13	LEG	W	PZ2	4	F		1	86.44	00:40:09	CUB	W	PZ1	4	M		2	49.08	00:58:25	DEV	L	PZ1	4	F		3	44.1	01:29:48	BLG	L	PZ2	1	M		4	54.5	02:15:24	LEG	W
2	70.76	01:02:28	POL	W	AT	1	M		3	49.08	01:44:21	LEG	W	PZ2	2	F		3	94.86	01:25:35	CUB	W	PZ1	4	M		3	54.5	01:23:48	DEV	L	PZ1	3	F		1	78.4	00:35:23	BLG	L	AT	1	M		2	34.8	00:45:17	LEG	W
2	86.44	01:12:55	POL	W	AT	1	M		4	39.38	01:57:26	LEG	W	PZ2	3	F		3	86.44	01:27:55	CUB	W	PZ1	4	M		3	65.82	01:26:28	DEV	L	PZ1	2	F		2	63.5	00:59:40	BLG	L	AT	1	M		2	22.97	00:51:50	LEG	W
2	56.64	01:07:23	POL	W	PZ2	2	M		1	30.63	00:25:38	LEG	W	MB1	2	F		1	86.44	00:41:13	CUB	W	PZ2	4	M		4	54.5	02:00:57	DEV	L	PZ1	2	F		1	19.6	00:34:26	BLG	L	MB1	1	M		1	19.6	00:10:14	LEG	W
2	56.64	01:08:49	POL	W	PZ2	2	M		1	34.8	00:37:04	LEG	W	MB1	4	F		1	86.44	00:45:11	CUB	W	PZ2	4	M		4	39.38	02:01:09	DEV	L	PZ1	4	F		1	63.5	00:41:14	BLG	L	MB1	1	M		1	44.1	00:10:23	LEG	W
2	63.5	00:49:53	POL	W	MB1	2	M		3	49.08	01:40:32	LEG	W	MB1	4	F		3	63.5	01:33:18	CUB	W	PZ2	4	M		1	72.07	00:24:05	DEV	L	PZ2	4	F		3	78.4	01:41:31	BLG	L	MB1	1	M		2	54.5	00:50:32	LEG	W
2	56.64	00:50:58	POL	W	MB1	2	M		4	49.08	01:53:11	LEG	W	MB1	2	F		3	70.76	01:42:43	CUB	W	PZ2	4	M		1	54.5	00:25:07	DEV	L	PZ2	2	F		3	33.12	01:42:43	BLG	L	MB1	1	M		2	44.1	00:55:38	LEG	W
2	56.64	00:52:20	POL	W	MB1	2	M		4	60.03	02:06:28	LEG	W	MB1	2	F		3	15.88	01:47:47	CUB	W	PZ2	4	M		1	49.08	00:25:12	DEV	L	PZ2	1	F		3	38.42	01:44:48	BLG	L	MB1	1	M		3	34.8	01:29:19	LEG	W
2	56.64	01:01:28	POL	W	MB1	2	M		1	34.8	00:16:36	LEG	W	MB2	4	F		3	86.44	01:51:21	CUB	W	PZ2	4	M		1	60.03	00:27:34	DEV	L	PZ2	2	F		3	50.18	01:54:15	BLG	L	MB1	1	M		3	60.03	01:40:36	LEG	W
2	50.18	01:10:02	POL	W	MB1	2	M		1	26.72	00:17:51	LEG	W	MB2	4	F		3	56.64	01:52:21	CUB	W	PZ2	4	M		1	65.82	00:29:31	DEV	L	PZ2	4	F		3	44.1	01:54:19	BLG	L	MB1	1	M		4	65.82	01:51:42	LEG	W
2	50.18	00:57:33	POL	W	MB2	2	M		4	78.4	01:58:24	LEG	W	MB2	2	F		2	86.44	01:00:33	CUB	W	AT	4	M		2	72.07	00:57:28	DEV	L	PZ2	4	F		1	44.1	00:28:15	BLG	L	MB2	1	M		1	34.8	00:10:23	LEG	W
2	63.5	00:49:02	POL	W	PZ2	3	M											2	78.4	00:59:39	CUB	W	MB1	4	M		3	49.08	01:32:56	DEV	L	PZ2	1	F		2	50.18	00:59:39	BLG	L	MB2	1	M		1	30.63	00:34:54	LEG	W
2	50.18	01:05:29	POL	W	MB2	3	M											1	63.5	00:27:45	CUB	W	MB2	4	M		4	49.08	01:53:15	DEV	L	PZ2	3	F		2	38.42	01:13:10	BLG	L	MB2	1	M		2	49.08	00:53:04	LEG	W
2	56.64	00:53:16	POL	W	AT	4	M											1	63.5	00:30:24	FIN	L	PZ2	1	M		1	30.63	00:12:58	DEV	L	MB1	4	F		3	44.1	01:49:06	BLG	L	MB2	1	M		2	30.63	01:09:03	LEG	W
2	70.76	01:11:44	POL	W	AT	4	M											1	50.18	00:41:15	FIN	L	PZ2	1	M		1	16.5	00:25:08	DEV	L	MB1	3	F		3	56.64	01:51:16	BLG	L	MB2	1	M		3	39.38	01:14:46	LEG	W
2	63.5	00:50:23	POL	W	MB1	4	M											3	78.4	01:26:01	FIN	L	PZ2	1	M		1	34.8	00:34:46	DEV	L	MB1	2	F		3	38.42	01:52:22	BLG	L	MB2	1	M		3	49.08	01:24:56	LEG	W
2	56.64	01:00:05	POL	W	PZ2	5	M											1	63.5	00:33:27	FIN	L	AT	1	M		3	60.03	01:17:05	DEV	L	MB1	4	F		2	78.4	00:51:31	BLG	L	PZ1	2	M		4	19.6	02:01:06	LEG	W
2	86.44	01:12:25	POL	W	AT	5	M											3	78.4	01:32:19	FIN	L	AT	1	M		1	49.08	00:16:39	DEV	L	MB2	3	F		1	112.9	00:35:19	BLG	L	AT	2	M		4	34.8	02:13:45	LEG	W
2	78.4	01:02:38	POL	W	PZ1	1	M											1	56.64	00:23:53	FIN	L	PZ1	2	M		1	49.08	00:32:22	DEV	L	MB2	4	F		1	28.22	00:25:26	BLG	L	MB2	2	M		4	44.1	02:16:14	LEG	W
2	112.9	01:12:04	POL	W	AT	1	M											1	78.4	00:24:02	FIN	L	PZ2	2	M		2	30.63	01:00:17	DEV	L	MB2	3	F		1	63.5	00:35:20	BLG	L	MB2	2	M		1	44.1	00:15:08	LEG	W
2	50.18	00:56:28	POL	W	PZ2	2	M											1	70.76	00:24:38	FIN	L	AT	2	M		1	34.8	00:10:57	LEG	W	AT	3	F		3	38.42	01:44:17	BLG	L	PZ1	3	M		1	34.8	00:30:28	LEG	W
2	70.76	00:56:55	POL	W	PZ2	2	M											1	94.86	00:26:45	FIN	L	AT	2	M		1	39.38	00:11:09	LEG	W	AT	4	F		3	44.1	01:57:02	BLG	L	PZ1	3	M		1	44.1	00:37:08	LEG	W
2	33.12	00:55:44	POL	W	AT	2	M											3	86.44	01:37:58	FIN	L	AT	2	M		1	22.97	00:25:44	LEG	W	AT	2	F		3	78.4	01:44:17	BLG	L	AT	3	M		3	60.03	01:23:17	LEG	W
2	50.18	00:56:59	POL	W	AT	2	M											3	78.4	01:40:58	FIN	L	AT	2	M		1	39.38	00:29:58	LEG	W	AT	1	F		3	78.4	01:57:02	BLG	L	AT	3	M		3	65.82	01:23:48	LEG	W
2	56.64	00:58:25	POL	W	MB1	2	M											3	50.18	01:41:49	FIN	L	MB2	2	M		1	34.8	00:37:36	LEG	W	AT	1	F		3	44.1	01:39:01	BLG	L	MB1	3	M		3	19.6	01:32:51	LEG	W
2	33.12	01:14:39	POL	W	MB2	2	M											1	63.5	00:26:18	FIN	L	PZ2	3	M		2	65.82	00:48:40	LEG	W	AT	4	F		1	78.4	00:19:02	BLG	L	MB2	3	M		3	39.38	01:41:35	LEG	W
2	50.18	01:05:59	POL	W	PZ2	3	M											2	94.86	01:10:36	FIN	L	PZ2	3	M		2	44.1	00:55:06	LEG	W	AT	4	F		1	86.44	00:29:02	BLG	L	MB2	3	M		4	49.08	01:54:24	LEG	W
2	50.18	01:05:59	POL	W	PZ2	3	M											1	63.5	00:32:54	FIN	L	AT	3	M		2	49.08	00:57:02	LEG	W	AT	4	F		1	56.64	00:38:40	BLG	L	MB2	3	M		4	34.8	01:54:57	LEG	W
2	70.76	01:18:38	POL	W	PZ2	3	M											2	78.4	01:12:44	FIN	L	AT	3	M		2	65.82	01:00:08	LEG	W	AT	2	F		1	50.18	00:39:54	BLG	L	MB2	3	M		4	44.1	02:06:32	LEG	W
2	78.4	01:19:52	POL	W	PZ2	3	M											1	103.68	00:32:58	FIN	L	PZ1	4	M		2	78.4	01:03:15	LEG	W	AT	1	F		1	50.18	00:40:01	BLG	L	MB2	3	M		4	34.8	02:07:48	LEG	W
2	86.44	01:21:20	POL	W	PZ2	3	M											1	70.76	00:37:25	FIN	L	PZ1	4	M		2	60.03	01:04:36	LEG	W	AT	1	F		2	78.4	00:48:56	BLG	L	MB2	3	M		4	49.08	02:09:08	LEG	W
2	112.9	01:07:57	POL	W	AT	3	M											3	78.4	01:51:12	FIN	L	PZ1	4	M		3	39.38	01:19:45	LEG	W	AT	2	F		1	94.86	00:17:47	BLG	L	PZ1	4	M
2	78.4	01:08:24	POL	W	AT	3	M											1	86.44	00:22:32	FIN	L	PZ2	4	M		3	26.72	01:21:52	LEG	W	AT	2	F		3	70.76	01:37:02	BLG	L	PZ2	4	M
2	78.4	01:10:14	POL	W	AT	3	M											1	70.76	00:39:33	FIN	L	PZ2	4	M		3	39.38	01:25:28	LEG	W	AT	2	F		3	50.18	01:41:31	BLG	L	PZ2	4	M
2	63.5	01:15:33	POL	W	AT	3	M											2	86.44	00:49:52	FIN	L	PZ2	4	M		3	39.38	01:27:41	LEG	W	AT	3	F		3	63.5	01:50:51	BLG	L	PZ2	4	M
2	78.4	00:58:03	POL	W	MB1	3	M											2	94.86	00:51:17	FIN	L	PZ2	4	M		3	39.38	01:27:53	LEG	W	AT	3	F		1	63.5	00:15:49	BLG	L	AT	4	M
2	63.5	01:20:47	POL	W	PZ2	4	M											2	94.86	00:46:17	FIN	L	AT	4	M		4	54.5	01:51:36	LEG	W	AT	3	F		1	78.4	00:16:22	BLG	L	MB2	4	M
2	78.4	00:59:15	POL	W	AT	4	M											2	94.86	01:04:33	FIN	L	AT	4	M		4	26.72	01:59:35	LEG	W	AT	1	F		1	86.44	00:26:29	BLG	L	MB2	4	M
2	33.12	01:03:51	POL	W	MB2	4	M											3	94.86	01:29:46	FIN	L	AT	4	M		4	65.82	02:08:18	LEG	W	AT	4	F		1	44.1	00:19:06	CUB	W	PZ1	1	M
2	78.4	01:01:03	POL	W	PZ1	5	M											3	86.44	01:53:43	FIN	L	AT	4	M		4	49.08	02:15:20	LEG	W	AT	2	F		1	70.76	00:38:10	CUB	W	PZ1	1	M
2	86.44	01:06:30	RUS	W	PZ2	1	M											3	103.68	01:36:42	FIN	L	MB1	4	M		1	60.03	00:27:30	LEG	W	PZ1	2	F		2	63.5	01:14:30	CUB	W	PZ1	1	M
2	70.76	00:52:15	RUS	W	MB2	1	M											1	38.42	00:23:34	POL	W	PZ1	1	M		2	34.8	00:54:16	LEG	W	PZ1	4	F		3	63.5	01:53:38	CUB	W	PZ1	1	M
2	86.44	01:08:00	RUS	W	MB2	1	M											3	50.18	01:26:03	POL	W	PZ1	1	M		2	44.1	00:55:41	LEG	W	PZ1	3	F		1	44.1	00:19:52	CUB	W	PZ2	1	M
2	70.76	00:55:40	RUS	W	PZ1	2	M											3	78.4	01:31:39	POL	W	PZ2	1	M		2	60.03	01:01:26	LEG	W	PZ1	1	F		3	63.5	01:40:00	CUB	W	PZ2	1	M
2	78.4	00:57:41	RUS	W	PZ1	2	M											1	86.44	00:26:24	POL	W	AT	1	M		2	54.5	01:04:30	LEG	W	PZ1	2	F		3	63.5	01:44:22	CUB	W	PZ2	1	M
2	70.76	00:58:26	RUS	W	PZ1	2	M											1	56.64	00:36:17	POL	W	AT	1	M		2	34.8	01:06:25	LEG	W	PZ1	4	F		3	78.4	01:54:49	CUB	W	PZ2	1	M
2	94.86	01:10:33	RUS	W	PZ1	2	M											2	94.86	00:55:42	POL	W	AT	1	M		2	54.5	01:07:02	LEG	W	PZ1	2	F		3	63.5	01:57:06	CUB	W	PZ2	1	M
2	86.44	00:51:14	RUS	W	PZ2	2	M											3	70.76	01:52:10	POL	W	PZ1	2	M		3	54.5	01:15:15	LEG	W	PZ1	4	F		2	63.5	00:52:06	CUB	W	AT	1	M
2	86.44	00:48:32	RUS	W	AT	2	M											2	56.64	00:53:54	POL	W	PZ1	3	M		4	49.08	01:50:43	LEG	W	PZ1	1	F		1	50.18	00:24:59	CUB	W	MB1	1	M
2	78.4	00:49:34	RUS	W	AT	2	M											3	44.1	01:54:53	POL	W	PZ1	3	M		4	65.82	01:54:20	LEG	W	PZ1	2	F		1	50.18	00:32:11	CUB	W	MB1	1	M
2	78.4	01:00:41	RUS	W	AT	2	M											1	78.4	00:42:30	POL	W	AT	3	M		4	54.5	01:57:57	LEG	W	PZ1	4	F		1	78.4	00:33:58	CUB	W	MB1	1	M
2	78.4	01:12:40	RUS	W	MB1	2	M											2	78.4	00:54:44	POL	W	MB2	3	M		4	72.07	02:03:18	LEG	W	PZ1	2	F		2	56.64	00:56:44	CUB	W	MB1	1	M
2	70.76	00:55:11	RUS	W	PZ1	3	M											1	63.5	00:41:37	POL	W	PZ1	4	M		4	65.82	02:12:55	LEG	W	PZ1	2	F		3	23.72	01:32:22	CUB	W	MB1	1	M
2	70.76	00:56:57	RUS	W	PZ1	3	M											1	78.4	00:43:53	POL	W	PZ1	4	M		4	60.03	02:14:37	LEG	W	PZ1	4	F		3	44.1	01:32:52	CUB	W	MB1	1	M
2	103.68	01:11:12	RUS	W	PZ1	3	M											2	44.1	00:51:10	POL	W	PZ1	4	M		4	49.08	02:15:46	LEG	W	PZ1	4	F		3	70.76	01:43:48	CUB	W	MB1	1	M
2	103.68	00:48:11	RUS	W	AT	3	M											3	44.1	01:45:26	POL	W	PZ1	4	M		1	44.1	00:22:08	LEG	W	PZ2	1	F		1	56.64	00:17:04	CUB	W	MB2	1	M
2	70.76	01:03:10	RUS	W	AT	3	M											3	63.5	01:48:39	POL	W	PZ1	4	M		1	39.38	00:25:52	LEG	W	PZ2	1	F		1	94.86	00:19:06	CUB	W	MB2	1	M
2	78.4	01:04:29	RUS	W	AT	3	M											1	78.4	00:21:28	POL	W	PZ2	4	M		1	34.8	00:27:38	LEG	W	PZ2	4	F		1	33.12	00:19:53	CUB	W	MB2	1	M
2	23.72	00:59:43	RUS	W	MB1	3	M											2	86.44	00:56:07	POL	W	PZ2	4	M		2	60.03	00:46:56	LEG	W	PZ2	4	F		1	50.18	00:32:08	CUB	W	MB2	1	M
2	78.4	01:11:52	RUS	W	PZ1	4	M											1	63.5	00:28:18	POL	W	AT	4	M		2	60.03	00:49:12	LEG	W	PZ2	1	F		2	38.42	00:50:20	CUB	W	MB2	1	M
2	78.4	00:46:04	RUS	W	MB1	4	M											3	70.76	01:24:59	POL	W	AT	4	M		2	65.82	00:55:46	LEG	W	PZ2	2	F		2	44.1	01:05:49	CUB	W	MB2	1	M
2	70.76	00:50:48	RUS	W	PZ2	5	M											3	70.76	01:25:33	POL	W	AT	4	M		2	49.08	00:58:21	LEG	W	PZ2	2	F		2	63.5	01:14:30	CUB	W	MB2	1	M
2	86.44	00:49:13	RUS	W	AT	5	M											3	56.64	01:38:07	POL	W	AT	4	M		3	34.8	01:18:25	LEG	W	PZ2	4	F		3	78.4	01:27:12	CUB	W	MB2	1	M
3	86.44	01:27:35	ARG	L	PZ2	1	M		2	16.5	00:37:14	BBK	W	PZ2	2	F		3	56.64	01:54:56	ARG	L	PZ2	1	M		1	30.63	00:21:40	BBK	W	PZ2	3	F		2	38.42	00:50:00	ARG	L	PZ1	1	M		1	44.1	00:19:00	BBK	W
3	50.18	01:41:27	ARG	L	AT	1	M		2	22.97	00:51:19	BBK	W	PZ2	2	F		1	86.44	00:27:20	ARG	L	MB2	1	M		2	34.8	00:34:28	BBK	W	PZ2	2	F		2	50.18	01:11:00	ARG	L	PZ1	1	M		2	30.63	00:58:04	BBK	W
3	38.42	01:31:53	ARG	L	PZ1	2	M		2	30.63	00:55:37	BBK	W	PZ1	3	F		1	70.76	00:24:31	ARG	L	PZ2	2	M		2	39.38	00:49:30	BBK	W	PZ2	2	F		3	63.5	01:42:22	ARG	L	PZ2	1	M		1	34.5	00:03:48	BBK	W
3	63.5	01:42:19	ARG	L	PZ1	2	M		3	34.8	01:10:56	BBK	W	PZ1	3	F		3	56.64	01:34:11	ARG	L	PZ2	2	M		2	39.38	00:49:39	BBK	W	PZ2	3	F		1	38.42	00:28:18	ARG	L	AT	1	M		1	13.58	00:14:12	BBK	W
3	63.5	01:52:07	ARG	L	PZ1	2	M		3	34.8	01:11:21	BBK	W	PZ1	2	F		3	78.4	01:45:23	ARG	L	PZ2	2	M		2	34.8	00:59:02	BBK	W	PZ2	2	F		1	23.72	00:39:50	ARG	L	AT	1	M		1	39.38	00:16:10	BBK	W
3	19.6	01:33:53	ARG	L	MB1	2	M		2	30.63	00:54:49	BBK	W	AT	1	F		3	63.5	01:41:52	ARG	L	MB1	2	M		3	39.38	01:29:11	BBK	W	PZ2	4	F		3	50.18	01:48:39	ARG	L	AT	1	M		1	39.38	00:11:16	BBK	W
3	56.64	01:44:25	ARG	L	MB1	2	M		3	34.8	01:06:27	BBK	W	AT	4	F		1	70.76	00:28:41	ARG	L	MB2	2	M		3	34.8	01:29:57	BBK	W	PZ2	1	F		3	44.1	01:52:10	ARG	L	AT	1	M		1	39.38	00:14:12	BBK	W
3	63.5	01:54:49	ARG	L	MB1	2	M		3	22.97	01:13:55	BBK	W	AT	3	F		2	63.5	00:51:06	ARG	L	MB2	2	M		1	44.1	00:03:37	BBK	W	PZ1	2	F		1	56.64	00:21:27	ARG	L	MB1	1	M		1	44.1	00:14:46	BBK	W
3	28.22	01:39:52	ARG	L	MB2	2	M		3	19.6	01:28:17	BBK	W	AT	3	F		1	63.5	00:24:42	ARG	L	PZ2	3	M		1	39.38	00:16:14	BBK	W	PZ1	4	F		1	28.22	00:31:33	ARG	L	MB1	1	M		2	34.8	00:42:09	BBK	W
3	23.72	01:49:49	ARG	L	MB2	2	M		3	19.6	01:29:03	BBK	W	AT	3	F		1	78.4	00:37:17	ARG	L	PZ2	3	M		1	49.08	00:21:10	BBK	W	PZ1	4	F		1	44.1	00:33:44	ARG	L	MB1	1	M		2	44.1	00:43:11	BBK	W
3	103.68	01:38:00	ARG	L	PZ2	3	M		1	34.8	00:17:24	BBK	W	MB1	2	F		3	78.4	01:50:34	ARG	L	PZ2	3	M		2	54.5	00:37:44	BBK	W	PZ1	4	F		2	50.18	01:03:40	ARG	L	MB1	1	M		3	44.1	01:06:44	BBK	W
3	78.4	01:48:35	ARG	L	PZ2	3	M		2	34.8	00:34:16	BBK	W	MB1	2	F		2	78.4	00:51:01	ARG	L	MB2	3	M		2	60.03	00:38:59	BBK	W	PZ1	4	F		2	56.64	01:11:00	ARG	L	MB1	1	M		3	44.1	01:21:44	BBK	W
3	44.1	01:24:55	ARG	L	MB1	3	M		2	26.72	00:34:59	BBK	W	MB1	2	F		2	70.76	00:58:58	ARG	L	MB2	3	M		2	49.08	00:41:34	BBK	W	PZ1	3	F		2	50.18	01:11:53	ARG	L	MB1	1	M		3	26.72	01:32:00	BBK	W
3	44.1	01:53:13	ARG	L	MB1	3	M		2	34.8	00:46:25	BBK	W	MB1	3	F		2	70.76	01:08:52	ARG	L	MB2	3	M		2	30.63	00:42:34	BBK	W	PZ1	4	F		3	63.5	01:29:34	ARG	L	MB1	1	M		1	39.38	00:09:35	BBK	W
3	33.12	01:28:33	ARG	L	MB2	3	M		2	19.6	00:57:12	BBK	W	MB1	1	F		1	70.76	00:42:02	ARG	L	PZ1	4	M		2	34.8	00:53:38	BBK	W	PZ1	4	F		3	44.1	01:39:55	ARG	L	MB1	1	M		1	49.08	00:20:10	BBK	W
3	50.18	01:29:29	ARG	L	AT	4	M		3	39.38	01:24:13	BBK	W	MB1	3	F		3	86.44	01:51:43	ARG	L	PZ1	4	M		3	55.82	01:06:39	BBK	W	PZ1	3	F		3	44.1	01:49:56	ARG	L	MB1	1	M		2	34.8	00:35:03	BBK	W
3	63.5	01:54:19	AUS	L	PZ2	1	M		2	22.97	00:41:03	BBK	W	MB2	3	F		1	63.5	00:21:56	ARG	L	AT	4	M		3	49.08	01:16:25	BBK	W	PZ1	1	F		2	28.22	00:48:41	ARG	L	MB2	1	M		3	34.8	01:27:56	BBK	W
3	7.06	01:37:52	AUS	L	AT	1	M		2	22.97	00:53:13	BBK	W	MB2	1	F		1	56.64	00:37:44	ARG	L	AT	4	M		3	44.1	01:31:19	BBK	W	PZ1	3	F		2	33.12	00:50:33	ARG	L	MB2	1	M		2	30.63	00:42:09	BBK	W
3	70.76	01:34:48	AUS	L	PZ2	2	M		1	19.6	00:18:31	BBK	W	R	2	F		3	70.76	01:47:10	ARG	L	AT	4	M		1	44.1	00:07:56	BBK	W	AT	4	F		3	12.54	01:24:59	ARG	L	MB2	1	M		3	34.8	01:15:27	BBK	W
3	78.4	01:43:15	AUS	L	PZ2	2	M		1	22.97	00:18:57	BBK	W	R	2	F		3	70.76	01:48:05	ARG	L	AT	4	M		1	34.8	00:10:03	BBK	W	AT	4	F		3	38.42	01:34:15	ARG	L	MB2	1	M		3	39.38	01:26:16	BBK	W
3	78.4	01:57:22	AUS	L	AT	2	M		1	22.97	00:21:32	BBK	W	R	3	F		2	50.18	00:57:36	ARG	L	MB1	4	M		1	49.08	00:17:52	BBK	W	AT	2	F		3	44.1	01:47:36	ARG	L	MB2	1	M		1	39.38	00:16:15	BDK	L
3	86.44	01:57:42	AUS	L	AT	2	M		2	19.6	00:36:02	BBK	W	R	6	F		2	94.86	01:03:12	ARG	L	MB1	4	M		1	30.63	00:24:14	BBK	W	AT	4	F		3	38.42	01:48:39	ARG	L	MB2	1	M		1	44.1	00:24:14	BDK	L
3	33.12	01:36:03	AUS	L	MB1	2	M		3	39.38	01:17:44	BBK	W	R	4	F		1	103.68	00:30:05	ARG	L	MB2	4	M		2	39.38	00:46:58	BBK	W	AT	2	F		1	63.5	00:28:18	ARG	L	PZ2	2	M		2	34.8	00:58:51	BDK	L
3	44.1	01:44:27	AUS	L	MB1	2	M		1	34.8	00:05:15	BDK	L	PZ1	3	F		2	70.76	00:52:23	ARG	L	MB2	4	M		2	26.72	00:49:54	BBK	W	AT	1	F		3	86.44	01:35:13	ARG	L	PZ2	2	M		3	34.5	01:12:32	BDK	L
3	28.22	01:54:59	AUS	L	MB1	2	M		1	30.63	00:06:14	BDK	L	PZ1	3	F		2	50.18	01:01:32	ARG	L	MB2	4	M		2	22.97	00:50:59	BBK	W	AT	4	F		1	33.12	00:42:31	ARG	L	AT	2	M		3	34.8	01:17:52	BDK	L
3	44.1	01:49:12	AUS	L	MB2	2	M		2	39.38	00:40:07	BDK	L	PZ1	6	F		2	50.18	01:18:42	AUS	L	PZ2	1	M		3	39.38	01:07:42	BBK	W	AT	1	F		2	38.42	00:54:45	ARG	L	MB1	2	M		1	39.38	00:10:03	BDK	L
3	70.76	01:45:18	AUS	L	AT	3	M		2	34.8	00:52:22	BDK	L	PZ1	3	F		3	63.5	01:50:10	AUS	L	PZ2	1	M		3	30.63	01:12:32	BBK	W	AT	2	F		3	63.5	01:38:04	ARG	L	MB2	2	M		1	34.8	00:26:47	BDK	L
3	19.6	01:36:29	AUS	L	MB1	3	M		1	44.1	00:02:45	BDK	L	PZ2	1	F		1	63.5	00:47:05	AUS	L	AT	1	M		3	34.8	01:17:52	BBK	W	AT	1	F		1	56.64	00:38:14	ARG	L	PZ2	3	M		3	34.8	01:09:24	BDK	L
3	50.18	01:41:21	AUS	L	MB2	3	M		2	39.38	00:43:59	BDK	L	PZ2	2	F		1	70.76	00:27:36	AUS	L	MB1	1	M		3	26.72	01:19:49	BBK	W	AT	4	F		3	70.76	01:33:57	ARG	L	PZ2	3	M		3	26.72	01:19:49	BDK	L
3	56.64	01:34:15	AUS	L	PZ2	4	M		2	39.38	00:45:58	BDK	L	PZ2	2	F		1	63.5	00:28:30	AUS	L	MB1	1	M		3	30.63	01:23:49	BBK	W	AT	4	F		1	56.64	00:20:41	ARG	L	AT	3	M		1	22.97	00:07:55	BDK	L
3	38.42	01:44:04	AUS	L	MB1	4	M		3	26.72	01:16:21	BDK	L	PZ2	4	F		3	44.1	01:52:00	AUS	L	MB1	1	M		3	34.8	01:34:26	BBK	W	AT	3	F		1	70.76	00:20:41	ARG	L	MB1	3	M		2	22.97	00:34:28	BDK	L
3	70.76	01:55:49	AUS	L	AT	5	M		1	26.72	00:04:29	BDK	L	AT	1	F		1	63.5	00:49:41	AUS	L	PZ2	2	M		1	49.08	00:11:44	BBK	W	MB1	1	F		1	44.1	00:37:14	ARG	L	MB1	3	M		3	24.1	01:06:05	BDK	L
3	70.76	01:56:08	AUS	L	AT	5	M		1	30.63	00:15:06	BDK	L	AT	4	F		3	33.12	01:31:56	AUS	L	PZ2	2	M		1	44.1	00:27:57	BBK	W	MB1	2	F		2	23.72	00:54:47	ARG	L	MB1	3	M		3	34.8	01:06:39	BDK	L
3	86.44	01:26:26	BLG	L	AT	1	M		3	34.8	01:23:42	BDK	L	AT	2	F		3	56.64	01:53:25	AUS	L	AT	2	M		2	30.63	00:49:38	BBK	W	MB2	2	F		3	56.64	01:41:55	ARG	L	PZ1	4	M		2	26.72	00:36:54	BDK	L
3	50.18	01:28:46	BLG	L	MB2	1	M		1	26.72	00:12:07	BDK	L	MB1	3	F		2	63.5	00:56:30	AUS	L	MB1	2	M		2	19.6	00:58:51	BBK	W	MB2	2	F		2	78.4	00:55:42	ARG	L	PZ2	4	M		2	22.97	00:51:52	BDK	L
3	63.5	01:39:34	BLG	L	MB2	1	M		1	30.63	00:13:41	BDK	L	MB1	6	F		2	38.42	01:19:59	AUS	L	MB1	2	M		3	30.63	01:30:52	BBK	W	MB2	1	F		3	33.12	01:26:03	ARG	L	PZ2	4	M		3	22.97	01:07:14	BDK	L
3	56.64	01:27:51	BLG	L	PZ1	2	M		2	34.8	00:35:39	BDK	L	MB1	2	F		1	70.76	00:35:34	AUS	L	MB2	2	M		1	34.8	00:24:39	BDK	L	PZ1	1	F		3	50.18	01:36:02	ARG	L	AT	4	M		3	19.6	01:21:46	BDK	L
3	56.64	01:35:54	BLG	L	PZ1	2	M		2	30.63	00:46:54	BDK	L	MB1	2	F		1	86.44	00:41:25	AUS	L	MB2	2	M		1	34.8	00:25:03	BDK	L	PZ1	1	F		3	44.1	01:53:17	ARG	L	AT	4	M		3	30.63	01:23:46	BDK	L
3	38.42	01:36:51	BLG	L	PZ1	2	M		2	26.72	00:48:13	BDK	L	MB1	3	F		3	28.22	01:39:24	AUS	L	MB2	2	M		1	44.1	00:28:01	BDK	L	PZ1	4	F		1	50.18	00:20:49	ARG	L	MB1	4	M		3	34.8	01:24:20	BDK	L
3	33.12	01:38:10	BLG	L	PZ1	2	M		2	30.63	00:57:36	BDK	L	MB1	3	F		1	103.68	00:28:26	AUS	L	PZ2	3	M		2	44.1	00:34:32	BDK	L	PZ1	3	F		1	50.18	00:23:34	ARG	L	MB1	4	M		3	22.97	01:24:24	BDK	L
3	38.42	01:50:47	BLG	L	PZ1	2	M		3	26.72	01:07:10	BDK	L	MB1	4	F		1	86.44	00:38:40	AUS	L	PZ2	3	M		2	30.63	00:46:29	BDK	L	PZ1	4	F		1	63.5	00:43:53	ARG	L	MB1	4	M		3	30.63	01:29:12	BDK	L
3	56.64	01:51:13	BLG	L	PZ1	2	M		3	34.8	01:07:38	BDK	L	MB1	3	F		2	50.18	00:59:20	AUS	L	AT	3	M		2	39.38	00:48:42	BDK	L	PZ1	4	F		2	50.18	00:55:42	ARG	L	MB1	4	M		1	34.8	00:06:18	BDK	L
3	86.44	01:30:34	BLG	L	PZ2	2	M		3	26.72	01:10:31	BDK	L	MB1	3	F		2	78.4	01:20:15	AUS	L	AT	3	M		3	39.38	01:06:31	BDK	L	PZ1	2	F		3	44.1	01:28:09	ARG	L	MB2	4	M		2	30.63	00:37:44	BDK	L
3	78.4	01:44:14	BLG	L	PZ2	2	M		3	30.63	01:18:17	BDK	L	MB1	3	F		3	56.64	01:31:53	AUS	L	AT	3	M		3	30.63	01:06:35	BDK	L	PZ1	2	F		3	56.64	01:36:02	ARG	L	MB2	4	M		3	34.8	01:12:36	BDK	L
3	63.5	01:44:45	BLG	L	PZ2	2	M		3	34.8	01:19:37	BDK	L	MB1	2	F		1	78.4	00:28:26	AUS	L	MB1	3	M		3	34.8	01:06:44	BDK	L	PZ1	4	F		3	56.64	01:53:17	ARG	L	MB2	4	M		3	34.8	01:26:44	BDK	L
3	78.4	01:34:26	BLG	L	AT	2	M		3	22.97	01:14:20	BDK	L	MB2	3	F		3	63.5	01:32:55	AUS	L	MB1	3	M		3	39.08	01:21:43	BDK	L	PZ1	3	F		3	56.64	01:32:04	AUS	L	PZ2	1	M		1	49.08	00:22:02	DEV	L
3	33.12	01:32:43	BLG	L	MB1	2	M		1	16.5	00:09:29	BDK	L	MB2	3	F		2	50.18	01:16:26	AUS	L	PZ2	4	M		1	44.5	00:05:23	BDK	L	PZ2	4	F		3	78.4	01:42:23	AUS	L	PZ2	1	M		2	49.08	00:45:38	DEV	L
3	44.1	01:33:14	BLG	L	MB1	2	M		1	16.5	00:22:05	BDK	L	MB2	2	F		3	70.76	01:42:54	AUS	L	PZ2	4	M		1	44.1	00:06:46	BDK	L	PZ2	2	F		1	63.5	00:40:56	AUS	L	AT	1	M		2	44.1	00:45:58	DEV	L
3	44.1	01:57:37	BLG	L	MB1	2	M		2	34.8	00:42:30	BDK	L	MB2	4	F		1	70.76	00:28:54	AUS	L	AT	4	M		1	39.38	00:09:35	BDK	L	PZ2	1	F		1	103.68	00:48:59	AUS	L	AT	1	M		2	60.03	00:49:12	DEV	L
3	50.18	01:38:58	BLG	L	MB2	2	M		3	16.5	01:15:15	BDK	L	R	4	F		1	78.4	00:43:08	AUS	L	AT	4	M		1	39.38	00:20:10	BDK	L	PZ2	4	F		2	56.64	00:56:33	AUS	L	AT	1	M		3	72.07	01:18:25	DEV	L
3	44.1	01:27:31	BLG	L	PZ1	3	M		3	13.58	01:31:15	BDK	L	R	4	F		1	86.44	00:44:07	AUS	L	AT	4	M		1	44.1	00:20:37	BDK	L	PZ2	2	F		2	50.18	00:58:49	AUS	L	AT	1	M		3	54.5	01:19:49	DEV	L
3	78.4	01:33:55	BLG	L	AT	3	M		1	44.1	00:14:38	DEV	L	AT	4	F		1	63.5	00:47:26	AUS	L	AT	4	M		1	34.8	00:21:44	BDK	L	PZ2	4	F		3	38.42	01:36:33	AUS	L	AT	1	M		3	65.82	01:27:41	DEV	L
3	63.5	01:56:31	BLG	L	PZ2	4	M		3	54.5	01:30:40	DEV	L	AT	3	F		2	86.44	01:05:36	AUS	L	AT	4	M		2	39.38	00:42:09	BDK	L	PZ2	4	F		1	38.42	00:38:15	AUS	L	MB1	1	M		4	72.07	02:16:17	DEV	L
3	44.1	01:47:42	BLG	L	MB1	4	M		4	44.1	01:56:55	DEV	L	AT	2	F		3	78.4	01:43:44	AUS	L	AT	4	M		3	44.5	01:14:49	BDK	L	PZ2	2	F		1	38.42	00:48:59	AUS	L	MB1	1	M		1	13.58	00:20:28	DEV	L
3	50.18	01:54:11	BLG	L	MB2	4	M		1	39.38	00:24:00	DEV	L	PZ1	5	F		1	23.72	00:47:25	AUS	L	MB1	4	M		3	39.38	01:27:56	BDK	L	PZ2	2	F		2	38.42	01:18:13	AUS	L	MB1	1	M		3	26.72	01:25:53	DEV	L
3	63.5	01:33:37	CUB	W	PZ2	1	M		2	39.38	00:48:06	DEV	L	PZ1	4	F		3	70.76	01:33:48	AUS	L	MB1	4	M		1	39.38	00:09:59	BDK	L	AT	2	F		3	15.88	01:34:51	AUS	L	MB1	1	M		4	34.8	02:03:51	DEV	L
3	78.4	01:38:35	CUB	W	AT	1	M		3	72.07	01:17:27	DEV	L	PZ1	2	F		3	44.1	01:42:53	AUS	L	MB1	4	M		1	39.38	00:14:37	BDK	L	AT	2	F		3	38.42	01:49:16	AUS	L	MB1	1	M		1	49.08	00:36:40	DEV	L
3	63.5	01:29:05	CUB	W	PZ1	2	M		1	22.97	00:16:05	DEV	L	PZ2	5	F		1	103.68	00:35:49	BLG	L	PZ1	1	M		2	34.8	00:36:31	BDK	L	AT	4	F		2	33.12	00:58:49	AUS	L	MB2	1	M		3	60.03	01:41:46	DEV	L
3	78.4	01:39:57	CUB	W	PZ1	2	M		1	19.6	00:29:55	DEV	L	PZ2	2	F		2	78.4	01:12:26	BLG	L	PZ1	1	M		2	34.8	00:37:41	BDK	L	AT	2	F		2	50.18	01:00:36	AUS	L	MB2	1	M		4	92.08	02:06:04	DEV	L
3	50.18	01:25:54	CUB	W	PZ2	2	M		2	49.08	01:00:04	DEV	L	PZ2	2	F		3	78.4	01:45:11	BLG	L	MB1	1	M		2	44.5	00:59:05	BDK	L	AT	1	F		2	38.42	01:13:02	AUS	L	MB2	1	M		1	22.97	00:10:27	DEV	L
3	78.4	01:48:09	CUB	W	PZ2	2	M		3	49.08	01:23:42	DEV	L	PZ2	5	F		1	86.44	00:15:45	BLG	L	PZ1	2	M		3	30.63	01:11:25	BDK	L	AT	2	F		2	23.72	01:14:15	AUS	L	MB2	1	M		1	30.63	00:11:02	DEV	L
3	50.18	01:58:05	CUB	W	PZ2	2	M		3	49.08	01:24:22	DEV	L	PZ2	2	F		1	56.64	00:28:47	BLG	L	PZ1	2	M		3	44.1	01:11:54	BDK	L	AT	2	F		3	44.1	01:36:33	AUS	L	MB2	1	M		1	34.8	00:11:09	DEV	L
3	78.4	01:53:34	CUB	W	AT	2	M		1	22.97	00:13:20	DEV	L	MB1	4	F		3	94.86	01:56:58	BLG	L	PZ1	2	M		3	39.38	01:32:00	BDK	L	AT	4	F		3	50.18	01:57:44	AUS	L	MB2	1	M		1	34.8	00:21:58	DEV	L
3	50.18	01:34:52	CUB	W	MB1	2	M		2	30.63	00:57:51	DEV	L	MB1	1	F		2	78.4	01:02:18	BLG	L	MB2	2	M		2	44.1	00:43:36	BDK	L	MB1	4	F		1	50.18	00:47:53	AUS	L	MB1	2	M		1	34.8	00:32:48	DEV	L
3	28.22	01:35:21	CUB	W	MB1	2	M		3	44.1	01:19:41	DEV	L	MB1	2	F		1	86.44	00:15:36	BLG	L	PZ1	3	M		2	30.63	00:55:40	BDK	L	MB1	4	F		3	50.18	01:32:01	AUS	L	MB1	2	M		1	30.63	00:34:13	DEV	L
3	38.42	01:58:58	CUB	W	MB1	2	M		3	30.63	01:29:46	DEV	L	MB1	1	F		1	86.44	00:24:53	BLG	L	PZ1	3	M		1	44.1	00:04:55	BDK	L	MB2	4	F		3	50.18	01:34:18	AUS	L	MB1	2	M		1	19.6	00:35:20	DEV	L
3	44.1	01:59:34	CUB	W	MB1	2	M		3	39.38	01:41:28	DEV	L	MB1	3	F		1	94.86	00:28:55	BLG	L	PZ1	3	M		1	39.38	00:16:10	BDK	L	MB2	2	F		3	44.1	01:42:19	AUS	L	MB1	2	M		1	26.72	00:36:40	DEV	L
3	19.6	01:43:35	CUB	W	MB2	2	M		1	34.8	00:32:44	DEV	L	MB2	4	F		1	86.44	00:23:57	BLG	L	PZ1	4	M		2	40.03	00:49:35	BDK	L	MB2	2	F		1	50.18	00:48:04	AUS	L	PZ2	3	M		2	60.03	00:55:06	DEV	L
3	50.18	01:56:04	CUB	W	MB2	2	M		1	34.8	00:34:09	DEV	L	MB2	4	F		1	103.68	00:32:11	BLG	L	PZ1	4	M		2	54.5	00:59:31	BDK	L	MB2	1	F		1	63.5	00:48:45	AUS	L	PZ2	3	M		2	26.72	00:57:03	DEV	L
3	44.1	01:25:29	CUB	W	PZ2	3	M		2	30.63	00:53:25	DEV	L	MB2	5	F		2	70.76	00:52:06	BLG	L	PZ1	4	M		3	49.08	01:08:16	BDK	L	MB2	4	F		2	63.5	01:03:02	AUS	L	PZ2	3	M		2	26.72	01:07:52	DEV	L
3	86.44	01:54:45	CUB	W	PZ1	4	M		2	34.8	01:02:40	DEV	L	MB2	6	F		2	70.76	01:14:29	BLG	L	PZ1	4	M		3	39.38	01:28:26	BDK	L	MB2	2	F		1	86.44	00:30:29	AUS	L	AT	3	M		3	44.1	01:25:57	DEV	L
3	78.4	01:28:17	CUB	W	AT	4	M		2	49.08	01:06:22	DEV	L	MB2	4	F		3	56.64	01:49:47	BLG	L	PZ1	4	M		1	65.82	00:20:07	DEV	L	AT	4	F		2	86.44	01:05:31	AUS	L	AT	3	M		3	44.1	01:36:05	DEV	L
3	38.42	01:52:13	CUB	W	AT	4	M		3	54.5	01:25:17	DEV	L	MB2	4	F		3	78.4	01:56:07	BLG	L	PZ1	4	M		1	44.1	00:28:06	DEV	L	AT	4	F		3	50.18	01:36:06	AUS	L	AT	3	M		3	30.63	01:37:01	DEV	L
3	28.22	01:26:45	CUB	W	MB1	4	M		4	39.38	02:00:50	DEV	L	MB2	2	F		3	94.86	01:36:01	BLG	L	PZ2	4	M		2	60.03	00:46:52	DEV	L	AT	2	F		1	56.64	00:48:04	AUS	L	MB1	3	M		4	49.08	02:06:04	DEV	L
3	23.72	01:27:08	CUB	W	MB1	4	M		4	26.72	02:01:28	DEV	L	MB2	2	F		3	94.86	01:39:06	BLG	L	PZ2	4	M		2	72.07	00:50:32	DEV	L	AT	4	F		1	44.1	00:48:44	AUS	L	MB1	3	M		4	54.5	02:14:37	DEV	L
3	19.6	01:48:58	CUB	W	MB1	4	M		4	34.8	02:03:15	DEV	L	MB2	2	F		1	28.22	00:24:59	BLG	L	MB1	4	M		2	60.03	00:53:31	DEV	L	AT	4	F		1	44.1	00:49:37	AUS	L	MB1	3	M		4	49.08	02:15:46	DEV	L
3	28.22	01:49:34	CUB	W	MB1	4	M		4	44.1	02:03:47	DEV	L	MB2	2	F		2	50.18	00:53:35	BLG	L	MB1	4	M		2	65.82	00:55:51	DEV	L	AT	1	F		2	28.22	00:55:17	AUS	L	MB1	3	M		4	49.08	02:16:17	DEV	L
3	70.76	01:31:45	FIN	L	PZ1	1	M		1	30.63	00:28:02	LEG	W	AT	2	F		3	70.76	01:47:11	BLG	L	MB1	4	M		2	49.08	01:00:20	DEV	L	AT	2	F		1	44.1	00:32:02	AUS	L	MB2	3	M		1	54.5	00:16:08	DEV	L
3	86.44	01:39:26	FIN	L	PZ2	1	M		2	72.07	00:50:28	LEG	W	AT	2	F		2	70.76	01:00:03	BLG	L	MB2	4	M		2	22.97	01:08:20	DEV	L	AT	4	F		2	44.1	01:03:02	AUS	L	MB2	3	M		2	44.1	00:49:41	DEV	L
3	50.18	01:54:04	FIN	L	PZ2	1	M		2	49.08	00:58:14	LEG	W	AT	4	F		2	56.64	01:03:49	BLG	L	MB2	4	M		3	39.38	01:14:45	DEV	L	AT	4	F		2	23.72	01:08:32	AUS	L	MB2	3	M		2	54.5	00:51:01	DEV	L
3	78.4	01:28:47	FIN	L	AT	1	M		3	65.82	01:30:10	LEG	W	AT	3	F		3	86.44	01:37:02	CUB	W	PZ1	1	M		3	85	01:24:56	DEV	L	AT	4	F		3	38.42	01:36:06	AUS	L	MB2	3	M		2	34.8	00:51:49	DEV	L
3	63.5	01:34:20	FIN	L	MB2	1	M		3	34.8	01:42:15	LEG	W	AT	2	F		1	70.76	00:17:47	CUB	W	PZ2	1	M		3	44.1	01:27:37	DEV	L	AT	2	F		3	23.72	01:55:02	AUS	L	MB2	3	M		2	44.1	00:59:07	DEV	L
3	70.76	01:26:56	FIN	L	PZ2	2	M		1	34.8	00:21:13	LEG	W	PZ1	2	F		1	63.5	00:28:51	CUB	W	PZ1	2	M		3	49.08	01:41:42	DEV	L	AT	2	F		3	78.4	01:34:23	AUS	L	AT	4	M		3	65.82	01:32:08	DEV	L
3	86.44	01:49:35	FIN	L	AT	2	M		1	49.08	00:35:43	LEG	W	PZ1	6	F		1	78.4	00:29:02	CUB	W	PZ1	2	M		4	39.38	01:54:16	DEV	L	AT	2	F		3	56.64	01:44:09	AUS	L	AT	4	M		3	78.4	01:33:53	DEV	L
3	38.42	01:41:42	FIN	L	MB1	2	M		2	44.1	00:46:22	LEG	W	PZ1	2	F		3	63.5	01:35:58	CUB	W	PZ1	2	M		4	34.8	02:01:05	DEV	L	AT	2	F		1	38.42	00:39:40	AUS	L	MB1	4	M		3	44.1	01:41:35	DEV	L
3	56.64	01:54:54	FIN	L	MB1	2	M		2	30.63	00:46:48	LEG	W	PZ1	4	F		3	86.44	01:36:54	CUB	W	PZ1	2	M		4	54.5	02:04:21	DEV	L	AT	2	F		2	28.22	01:04:19	AUS	L	MB1	4	M		3	60.03	01:43:55	DEV	L
3	78.4	01:24:31	FIN	L	MB2	2	M		2	49.08	00:56:23	LEG	W	PZ1	2	F		3	78.4	01:44:17	CUB	W	PZ2	2	M		4	60.03	02:09:07	DEV	L	AT	1	F		3	70.76	01:48:24	AUS	L	MB2	4	M		1	30.63	00:12:58	LEG	W
3	63.5	01:51:45	FIN	L	MB2	2	M		2	54.5	01:08:16	LEG	W	PZ1	2	F		3	70.76	01:57:02	CUB	W	PZ2	2	M		4	65.82	02:11:01	DEV	L	AT	2	F		3	56.64	01:57:25	AUS	L	MB2	4	M		1	30.63	00:20:08	LEG	W
3	28.22	01:27:43	FIN	L	MB1	3	M		4	54.5	01:51:29	LEG	W	PZ1	4	F		1	70.76	00:39:54	CUB	W	PZ2	3	M		1	54.5	00:32:55	DEV	L	PZ1	4	F		3	33.12	01:44:48	BLG	L	PZ1	1	M		2	6.65	00:54:44	LEG	W
3	94.86	01:50:28	FIN	L	PZ1	4	M		1	49.08	00:15:04	LEG	W	PZ2	3	F		1	78.4	00:25:26	CUB	W	MB1	3	M		2	54.5	00:46:25	DEV	L	PZ1	1	F		3	56.64	01:56:35	BLG	L	PZ1	1	M		2	60.03	01:08:20	LEG	W
3	56.64	01:29:04	POL	W	PZ1	1	M		2	49.08	00:59:30	LEG	W	PZ2	4	F		1	78.4	00:28:18	CUB	W	PZ1	4	M		2	78.4	00:55:37	DEV	L	PZ1	2	F		2	70.76	00:55:32	BLG	L	PZ2	1	M		3	49.08	01:39:32	LEG	W
3	56.64	01:34:48	POL	W	PZ2	1	M		3	49.08	01:32:47	LEG	W	PZ2	2	F		2	78.4	01:01:50	CUB	W	PZ1	4	M		2	65.82	01:01:02	DEV	L	PZ1	4	F		3	38.42	01:54:19	BLG	L	PZ2	1	M		1	49.08	00:15:42	LEG	W
3	70.76	01:49:24	POL	W	AT	1	M		4	39.38	02:08:40	LEG	W	PZ2	2	F		3	78.4	01:34:29	CUB	W	PZ1	4	M		3	72.07	01:35:10	DEV	L	PZ1	4	F		2	63.5	01:06:13	BLG	L	AT	1	M		2	39.38	00:53:32	LEG	W
3	56.64	01:37:37	POL	W	MB1	1	M		4	78.4	02:09:30	LEG	W	PZ2	2	F		1	78.4	00:20:31	CUB	W	PZ2	4	M		4	54.5	01:50:20	DEV	L	PZ1	4	F		3	56.64	01:25:35	BLG	L	AT	1	M		3	60.03	01:23:53	LEG	W
3	56.64	01:50:22	POL	W	PZ1	2	M		4	65.82	02:11:50	LEG	W	PZ2	2	F		1	63.5	00:22:55	CUB	W	PZ2	4	M		4	54.5	01:51:42	DEV	L	PZ1	3	F		1	23.72	00:20:31	BLG	L	MB1	1	M		4	54.5	01:58:28	LEG	W
3	50.18	01:25:29	POL	W	PZ2	2	M		2	39.38	00:49:05	LEG	W	MB1	3	F		2	63.5	00:53:12	CUB	W	PZ2	4	M		4	49.08	02:03:27	DEV	L	PZ1	4	F		1	78.4	00:45:10	BLG	L	MB1	1	M		1	44.1	00:14:12	LEG	W
3	56.64	01:25:55	POL	W	PZ2	2	M		2	65.82	00:57:24	LEG	W	MB1	2	F		2	70.76	00:55:31	CUB	W	PZ2	4	M		4	72.07	02:11:09	DEV	L	PZ1	2	F		2	19.6	00:53:12	BLG	L	MB1	1	M		1	11.03	00:25:08	LEG	W
3	56.64	01:45:19	POL	W	PZ2	2	M		3	39.38	01:18:18	LEG	W	MB1	2	F		2	78.4	01:02:22	CUB	W	PZ2	4	M		4	85	02:12:59	DEV	L	PZ1	1	F		2	7.06	00:55:32	BLG	L	MB1	1	M		1	44.1	00:25:40	LEG	W
3	78.4	01:39:14	POL	W	AT	2	M		3	49.08	01:18:55	LEG	W	MB1	6	F		2	94.86	01:06:12	CUB	W	PZ2	4	M		4	54.5	02:16:13	DEV	L	PZ1	2	F		2	78.4	01:04:16	BLG	L	MB1	1	M		1	44.1	00:28:06	LEG	W
3	63.5	01:48:01	POL	W	MB1	2	M		1	34.8	00:32:20	LEG	W	MB2	2	F		3	70.76	01:57:40	CUB	W	PZ2	4	M		1	60.03	00:38:32	DEV	L	PZ2	4	F		3	50.18	01:55:23	BLG	L	MB1	1	M		4	72.07	01:54:57	LEG	W
3	44.1	01:30:36	POL	W	MB2	2	M		4	65.82	01:58:55	LEG	W	MB2	3	F		3	56.64	01:29:47	CUB	W	AT	4	M		2	65.82	00:58:18	DEV	L	PZ2	2	F		1	44.1	00:28:18	BLG	L	MB2	1	M		1	34.8	00:17:55	LEG	W
3	44.1	01:31:07	POL	W	MB2	2	M		4	65.82	02:13:42	LEG	W	MB2	2	F		3	63.5	01:44:48	CUB	W	AT	4	M		2	72.07	01:09:02	DEV	L	PZ2	4	F		1	56.64	00:35:24	BLG	L	MB2	1	M		1	34.8	00:20:08	LEG	W
3	56.64	01:41:49	POL	W	MB2	2	M		4	54.5	02:14:07	LEG	W	MB2	1	F		3	86.44	01:49:06	CUB	W	AT	4	M		3	72.07	01:18:21	DEV	L	PZ2	2	F		1	70.76	00:40:09	BLG	L	MB2	1	M		1	49.08	00:24:05	LEG	W
3	63.5	01:52:47	POL	W	AT	3	M											2	23.72	01:13:57	CUB	W	MB1	4	M		3	106.63	01:44:24	DEV	L	PZ2	1	F		2	56.64	01:02:22	BLG	L	MB2	1	M		2	39.38	00:48:14	LEG	W
3	70.76	01:40:26	POL	W	PZ1	4	M											2	78.4	00:51:39	CUB	W	MB2	4	M		4	44.1	01:53:19	DEV	L	PZ2	4	F		2	44.1	01:13:55	BLG	L	MB2	1	M		2	34.8	00:54:44	LEG	W
3	63.5	01:44:49	POL	W	PZ2	4	M											3	78.4	01:38:12	CUB	W	MB2	4	M		4	85	01:57:30	DEV	L	PZ2	4	F		3	50.18	01:25:35	BLG	L	MB2	1	M		2	44.1	00:56:34	LEG	W
3	63.5	01:46:31	POL	W	PZ2	4	M											3	78.4	01:54:19	CUB	W	MB2	4	M		4	54.5	02:03:22	DEV	L	PZ2	2	F		3	56.64	01:27:54	BLG	L	MB2	1	M		2	49.08	01:01:02	LEG	W
3	70.76	01:47:07	POL	W	PZ2	4	M											3	56.64	01:55:23	CUB	W	MB2	4	M		4	78.4	02:09:33	DEV	L	PZ2	2	F		3	12.54	01:33:18	BLG	L	MB2	1	M		2	60.03	01:05:52	LEG	W
3	63.5	01:28:01	POL	W	AT	4	M											2	86.44	01:10:40	FIN	L	PZ2	1	M		1	49.08	00:25:40	DEV	L	MB1	2	F		3	56.64	01:51:21	BLG	L	MB2	1	M		3	30.63	01:17:05	LEG	W
3	50.18	01:26:51	POL	W	MB1	4	M											3	94.86	01:34:42	FIN	L	PZ2	1	M		2	39.38	00:45:17	DEV	L	MB1	4	F		3	7.06	01:57:40	BLG	L	MB2	1	M		3	49.08	01:35:11	LEG	W
3	44.1	01:51:38	POL	W	MB2	4	M											1	103.68	00:28:53	FIN	L	AT	1	M		2	54.5	00:55:31	DEV	L	MB1	2	F		1	50.18	00:25:26	BLG	L	PZ1	2	M		4	44.1	01:59:00	LEG	W
3	70.76	01:38:45	POL	W	AT	5	M											1	94.86	00:26:21	FIN	L	MB1	1	M		1	26.72	00:27:27	DEV	L	MB2	2	F		3	63.5	01:32:46	BLG	L	AT	2	M		4	34.8	02:15:25	LEG	W
3	78.4	01:45:49	POL	W	PZ1	1	M											1	70.76	00:24:48	FIN	L	PZ1	2	M		2	34.8	00:51:47	DEV	L	MB2	3	F		1	78.4	00:25:30	BLG	L	MB2	2	M		1	22.97	00:12:58	LEG	W
3	78.4	01:37:36	POL	W	AT	1	M											1	63.5	00:30:59	FIN	L	PZ2	2	M		3	92.08	01:22:45	DEV	L	MB2	2	F		2	38.42	00:51:31	BLG	L	MB2	2	M		1	49.08	00:15:42	LEG	W
3	78.4	01:49:42	POL	W	AT	1	M											2	70.76	00:49:45	FIN	L	PZ2	2	M		3	49.08	01:32:50	DEV	L	MB2	3	F		2	56.64	00:51:35	BLG	L	MB2	2	M		1	22.97	00:25:41	LEG	W
3	78.4	01:54:42	POL	W	MB1	1	M											2	63.5	01:11:19	FIN	L	PZ2	2	M		4	49.08	01:58:28	DEV	L	MB2	1	F		1	63.5	00:15:42	BLG	L	PZ1	3	M		1	22.97	00:27:27	LEG	W
3	70.76	01:39:21	POL	W	PZ1	2	M											3	86.44	01:52:16	FIN	L	PZ2	2	M		4	30.63	02:08:43	DEV	L	MB2	1	F		1	38.42	00:17:37	BLG	L	PZ1	3	M		1	60.03	00:27:34	LEG	W
3	94.86	01:47:51	POL	W	PZ1	2	M											3	63.5	01:53:11	FIN	L	PZ2	2	M		4	22.97	02:11:53	DEV	L	MB2	4	F		2	78.4	00:48:56	BLG	L	PZ1	3	M		1	44.1	00:28:06	LEG	W
3	78.4	01:33:45	POL	W	PZ2	2	M											1	63.5	00:40:05	FIN	L	AT	2	M		1	34.8	00:18:50	LEG	W	AT	4	F		1	63.5	00:19:02	BLG	L	PZ2	3	M		1	44.1	00:38:33	LEG	W
3	86.44	01:51:57	POL	W	PZ2	2	M											2	86.44	00:46:08	FIN	L	AT	2	M		1	39.38	00:20:50	LEG	W	AT	4	F		3	15.88	01:39:01	BLG	L	PZ2	3	M		2	49.08	00:50:32	LEG	W
3	50.18	01:53:22	POL	W	PZ2	2	M											2	70.76	00:48:39	FIN	L	AT	2	M		1	44.1	00:23:33	LEG	W	AT	3	F		3	28.22	01:55:23	BLG	L	PZ2	3	M		2	85	00:59:35	LEG	W
3	78.4	01:44:55	POL	W	AT	2	M											3	86.44	01:54:31	FIN	L	AT	2	M		1	30.63	00:30:25	LEG	W	AT	2	F		1	23.72	00:15:42	BLG	L	MB1	3	M		3	49.08	01:23:53	LEG	W
3	103.68	01:55:29	POL	W	AT	2	M											1	86.44	00:27:20	FIN	L	MB1	2	M		1	16.5	00:34:50	LEG	W	AT	2	F		2	50.18	00:57:17	BLG	L	MB1	3	M		3	26.72	01:29:20	LEG	W
3	78.4	01:35:39	POL	W	MB1	2	M											2	38.42	01:06:58	FIN	L	PZ1	3	M		2	72.07	00:45:38	LEG	W	AT	1	F		3	44.1	01:44:18	BLG	L	MB1	3	M		3	26.72	01:32:52	LEG	W
3	78.4	01:43:40	POL	W	MB1	2	M											3	63.5	01:29:08	FIN	L	PZ1	3	M		2	65.82	00:45:58	LEG	W	AT	4	F		3	50.18	01:57:02	BLG	L	MB1	3	M		3	39.38	01:32:56	LEG	W
3	50.18	01:50:35	POL	W	PZ2	3	M											1	86.44	00:42:05	FIN	L	PZ1	4	M		2	44.1	01:07:11	LEG	W	AT	4	F		3	56.64	01:35:58	BLG	L	MB2	3	M		4	39.38	02:12:59	LEG	W
3	70.76	01:53:56	POL	W	PZ2	3	M											2	103.68	01:00:45	FIN	L	PZ1	4	M		2	54.5	01:07:44	LEG	W	AT	4	F		3	78.4	01:36:54	BLG	L	MB2	3	M
3	70.76	01:39:53	POL	W	PZ1	4	M											3	78.4	01:33:51	FIN	L	PZ2	4	M		3	49.08	01:41:32	LEG	W	AT	3	F		1	50.18	00:21:29	BLG	L	MB1	4	M
3	50.18	01:42:50	POL	W	PZ2	4	M											2	70.76	00:54:12	FIN	L	AT	4	M		4	39.38	01:52:13	LEG	W	AT	3	F		1	78.4	00:17:47	BLG	L	MB2	4	M
3	70.76	01:36:59	POL	W	AT	4	M											2	78.4	01:07:02	FIN	L	AT	4	M		4	78.4	02:01:00	LEG	W	AT	2	F		3	44.1	01:37:02	BLG	L	MB2	4	M
3	63.5	01:48:49	POL	W	MB2	4	M											3	103.68	01:50:04	FIN	L	AT	4	M		4	65.82	02:12:21	LEG	W	AT	1	F		1	33.12	00:29:14	CUB	W	PZ1	1	M
3	56.64	01:35:15	POL	W	MB1	5	M											3	78.4	01:26:27	FIN	L	MB1	4	M		1	60.03	00:09:49	LEG	W	PZ1	4	F		2	56.64	01:01:01	CUB	W	PZ1	1	M
3	86.44	01:27:25	RUS	W	PZ2	1	M											3	94.86	01:41:25	FIN	L	MB1	4	M		1	54.5	00:31:51	LEG	W	PZ1	4	F		3	86.44	01:27:12	CUB	W	PZ1	1	M
3	56.64	01:39:05	RUS	W	AT	1	M											3	56.64	01:28:24	FIN	L	MB2	4	M		1	49.08	00:34:13	LEG	W	PZ1	4	F		3	50.18	01:35:31	CUB	W	PZ1	1	M
3	56.64	01:43:25	RUS	W	MB2	1	M											3	70.76	01:36:01	POL	W	PZ1	1	M		2	65.82	00:56:30	LEG	W	PZ1	2	F		2	70.76	00:56:44	CUB	W	PZ2	1	M
3	78.4	01:33:47	RUS	W	PZ1	2	M											3	63.5	01:41:55	POL	W	AT	1	M		2	54.5	01:07:17	LEG	W	PZ1	1	F		1	33.12	00:23:58	CUB	W	AT	1	M
3	63.5	01:51:09	RUS	W	PZ1	2	M											3	94.86	01:53:17	POL	W	AT	1	M		2	49.08	01:07:47	LEG	W	PZ1	3	F		1	56.64	00:33:58	CUB	W	AT	1	M
3	63.5	01:40:55	RUS	W	PZ2	2	M											1	70.76	00:24:38	POL	W	PZ2	2	M		3	26.72	01:22:48	LEG	W	PZ1	4	F		2	63.5	01:14:30	CUB	W	AT	1	M
3	50.18	01:41:22	RUS	W	PZ2	2	M											1	78.4	00:37:13	POL	W	PZ2	2	M		3	49.08	01:24:25	LEG	W	PZ1	4	F		3	56.64	01:25:59	CUB	W	AT	1	M
3	70.76	01:26:24	RUS	W	AT	2	M											3	70.76	01:35:13	POL	W	AT	3	M		4	60.03	02:00:53	LEG	W	PZ1	2	F		1	50.18	00:34:49	CUB	W	MB1	1	M
3	70.76	01:34:39	RUS	W	MB1	2	M											3	70.76	01:49:52	POL	W	MB2	3	M		4	22.97	02:03:24	LEG	W	PZ1	2	F		2	63.5	00:57:21	CUB	W	MB1	1	M
3	56.64	01:36:39	RUS	W	MB1	2	M											1	70.76	00:31:33	POL	W	PZ1	4	M		4	49.08	02:04:25	LEG	W	PZ1	1	F		2	44.1	01:00:03	CUB	W	MB1	1	M
3	70.76	01:52:13	RUS	W	MB1	2	M											1	33.12	00:33:44	POL	W	PZ1	4	M		4	34.8	02:04:55	LEG	W	PZ1	3	F		2	50.18	01:07:28	CUB	W	MB1	1	M
3	70.76	01:28:21	RUS	W	MB2	2	M											1	70.76	00:39:50	POL	W	PZ1	4	M		4	39.38	02:12:47	LEG	W	PZ1	2	F		3	44.1	01:25:58	CUB	W	MB1	1	M
3	86.44	01:32:10	RUS	W	PZ1	3	M											2	78.4	01:09:31	POL	W	PZ1	4	M		1	49.08	00:10:18	LEG	W	PZ2	2	F		3	50.18	01:44:22	CUB	W	MB1	1	M
3	78.4	01:54:28	RUS	W	PZ2	3	M											2	70.76	01:11:00	POL	W	PZ1	4	M		1	49.08	00:10:27	LEG	W	PZ2	4	F		3	44.1	01:47:11	CUB	W	MB1	1	M
3	56.64	01:37:54	RUS	W	AT	3	M											1	78.4	00:26:51	POL	W	PZ2	4	M		1	54.5	00:28:38	LEG	W	PZ2	4	F		1	56.64	00:29:14	CUB	W	MB2	1	M
3	63.5	01:38:41	RUS	W	AT	3	M											1	103.68	00:28:45	POL	W	PZ2	4	M		1	39.38	00:38:29	LEG	W	PZ2	2	F		1	50.18	00:30:06	CUB	W	MB2	1	M
3	86.44	01:25:28	RUS	W	MB1	3	M											3	63.5	01:29:34	POL	W	PZ2	4	M		2	54.5	00:47:45	LEG	W	PZ2	1	F		1	23.72	00:38:10	CUB	W	MB2	1	M
3	63.5	01:35:08	RUS	W	MB1	5	M											3	78.4	01:42:22	POL	W	AT	4	M		3	49.08	01:19:49	LEG	W	PZ2	4	F		3	70.76	01:27:34	CUB	W	MB2	1	M
3	50.18	01:36:12	RUS	W	MB1	5	M											3	86.44	01:44:28	POL	W	AT	4	M		3	60.03	01:22:00	LEG	W	PZ2	3	F		3	15.88	01:29:08	CUB	W	MB2	1	M
																		2	78.4	01:00:59	POL	W	MB1	4	M		3	44.1	01:27:45	LEG	W	PZ2	2	F		3	44.1	01:36:01	CUB	W	MB2	1	M
																		2	70.76	01:06:59	POL	W	MB1	4	M		3	60.03	01:27:57	LEG	W	PZ2	4	F		3	19.6	01:39:05	CUB	W	MB2	1	M
																		3	94.86	01:47:36	POL	W	MB1	4	M		3	72.07	01:30:44	LEG	W	PZ2	1	F		3	56.64	01:40:00	CUB	W	MB2	1	M
																		1	70.76	00:22:55	POL	W	MB2	4	M		3	72.07	01:32:08	LEG	W	PZ2	4	F		3	56.64	01:49:46	CUB	W	MB2	1	M
																		1	86.44	00:24:00	POL	W	MB2	4	M		3	49.08	01:41:38	LEG	W	PZ2	2	F		3	56.64	01:53:38	CUB	W	MB2	1	M
																		1	94.86	00:38:52	POL	W	MB2	4	M		3	34.8	01:43:55	LEG	W	PZ2	4	F		3	70.76	01:54:49	CUB	W	MB2	1	M
																		2	112.9	01:01:58	POL	W	MB2	4	M		4	60.03	01:52:41	LEG	W	PZ2	3	F		1	70.76	00:38:45	CUB	W	PZ1	2	M
																		3	78.4	01:49:56	POL	W	MB2	4	M		4	60.03	01:52:45	LEG	W	PZ2	4	F		2	86.44	00:51:23	CUB	W	PZ1	2	M
																		3	50.18	01:34:23	POL	W	PZ1	1	M		4	49.08	01:53:49	LEG	W	PZ2	4	F		2	56.64	01:13:02	CUB	W	PZ1	2	M
																		3	78.4	01:44:09	POL	W	PZ1	1	M		4	60.03	02:11:05	LEG	W	PZ2	2	F		3	63.5	01:59:02	CUB	W	PZ1	2	M
																		1	50.18	00:29:19	POL	W	PZ2	1	M		1	49.08	00:11:59	LEG	W	MB1	4	F		1	38.42	00:45:05	CUB	W	PZ2	2	M
																		2	56.64	01:06:49	POL	W	MB1	1	M		1	49.08	00:21:58	LEG	W	MB1	3	F		3	86.44	01:43:39	CUB	W	PZ2	2	M
																		2	70.76	00:59:47	POL	W	MB2	1	M		2	65.82	01:05:46	LEG	W	MB1	3	F		1	63.5	00:45:05	CUB	W	AT	2	M
																		3	50.18	01:57:25	POL	W	MB2	1	M		3	65.82	01:14:42	LEG	W	MB1	2	F		2	63.5	01:13:02	CUB	W	MB1	2	M
																		1	86.44	00:32:02	POL	W	PZ1	2	M		3	49.08	01:17:30	LEG	W	MB1	1	F		3	63.5	01:30:12	CUB	W	MB1	2	M
																		1	86.44	00:48:45	POL	W	PZ1	2	M		3	65.82	01:17:55	LEG	W	MB1	4	F		3	63.5	01:43:44	CUB	W	MB1	2	M
																		2	86.44	01:03:10	POL	W	PZ1	2	M		3	54.5	01:28:32	LEG	W	MB1	1	F		1	56.64	00:28:55	CUB	W	MB2	2	M
																		2	63.5	01:12:55	POL	W	PZ1	2	M		4	39.38	02:03:51	LEG	W	MB1	4	F		1	56.64	00:38:45	CUB	W	MB2	2	M
																		3	86.44	01:53:28	POL	W	PZ1	2	M		4	30.63	02:04:57	LEG	W	MB1	4	F		2	50.18	00:51:23	CUB	W	MB2	2	M
																		1	33.12	00:32:02	POL	W	PZ2	2	M		1	49.08	00:14:42	LEG	W	MB2	4	F		3	56.64	01:59:02	CUB	W	MB2	2	M
																		1	28.22	00:47:57	POL	W	PZ2	2	M		2	54.5	00:49:41	LEG	W	MB2	4	F		1	63.5	00:15:46	CUB	W	PZ1	3	M
																		2	56.64	00:55:17	POL	W	PZ2	2	M		2	34.8	00:52:18	LEG	W	MB2	2	F		1	103.68	00:17:43	CUB	W	PZ1	3	M
																		3	50.18	01:40:56	POL	W	PZ2	2	M		2	44.1	00:59:07	LEG	W	MB2	4	F		1	70.76	00:28:47	CUB	W	PZ1	3	M
																		1	94.86	00:30:29	POL	W	AT	2	M		4	30.63	01:55:33	LEG	W	MB2	2	F		1	94.86	00:40:06	CUB	W	PZ1	3	M
																		1	70.76	00:32:09	POL	W	AT	2	M											2	56.64	00:51:27	CUB	W	PZ1	3	M
																		1	122.5	00:44:03	POL	W	AT	2	M											3	94.86	01:34:56	CUB	W	PZ1	3	M
																		1	78.4	00:48:04	POL	W	AT	2	M											3	78.4	01:48:13	CUB	W	PZ1	3	M
																		1	103.68	00:49:37	POL	W	AT	2	M											3	63.5	01:49:02	CUB	W	PZ1	3	M
																		2	103.68	01:03:01	POL	W	AT	2	M											3	63.5	01:49:37	CUB	W	PZ1	3	M
																		2	94.86	01:05:31	POL	W	AT	2	M											3	70.76	01:52:18	CUB	W	PZ1	3	M
																		2	78.4	01:08:32	POL	W	AT	2	M											1	70.76	00:20:28	CUB	W	PZ2	3	M
																		3	70.76	01:50:06	POL	W	MB1	2	M											1	56.64	00:21:25	CUB	W	PZ2	3	M
																		1	78.4	00:43:59	POL	W	MB2	2	M											1	44.1	00:24:49	CUB	W	PZ2	3	M
																		2	78.4	01:12:21	POL	W	MB2	2	M											1	50.18	00:31:39	CUB	W	PZ2	3	M
																		3	78.4	01:36:05	POL	W	MB2	2	M											1	70.76	00:15:37	CUB	W	AT	3	M
																		2	23.72	01:20:11	POL	W	PZ1	3	M											1	70.76	00:15:45	CUB	W	AT	3	M
																		1	78.4	00:47:49	POL	W	PZ2	3	M											1	86.44	00:17:43	CUB	W	AT	3	M
																		3	23.72	01:32:01	POL	W	PZ2	3	M											1	50.18	00:24:53	CUB	W	AT	3	M
																		3	70.76	01:42:19	POL	W	PZ2	3	M											2	38.42	00:51:27	CUB	W	AT	3	M
																		1	78.4	00:35:38	POL	W	AT	3	M											2	50.18	01:13:07	CUB	W	AT	3	M
																		1	56.64	00:47:52	POL	W	AT	3	M											3	50.18	01:36:58	CUB	W	AT	3	M
																		2	122.5	01:15:04	POL	W	AT	3	M											1	50.18	00:15:36	CUB	W	MB1	3	M
																		3	94.86	01:34:18	POL	W	AT	3	M											1	50.18	00:15:37	CUB	W	MB1	3	M
																		1	86.44	00:33:25	POL	W	PZ1	4	M											1	44.1	00:15:45	CUB	W	MB1	3	M
																		1	70.76	00:39:39	POL	W	PZ1	4	M											1	63.5	00:21:25	CUB	W	MB1	3	M
																		1	70.76	00:48:12	POL	W	PZ1	4	M											1	33.12	00:31:39	CUB	W	MB1	3	M
																		2	63.5	00:56:06	POL	W	PZ1	4	M											1	50.18	00:45:05	CUB	W	MB1	3	M
																		2	78.4	00:58:49	POL	W	PZ1	4	M											2	56.64	01:13:07	CUB	W	MB1	3	M
																		2	44.1	01:07:59	POL	W	PZ1	4	M											3	23.72	01:56:58	CUB	W	MB1	3	M
																		2	70.76	01:13:02	POL	W	PZ1	4	M											1	78.4	00:17:43	CUB	W	MB2	3	M
																		2	33.12	01:20:55	POL	W	PZ1	4	M											1	70.76	00:28:47	CUB	W	MB2	3	M
																		3	70.76	01:36:33	POL	W	PZ1	4	M											1	56.64	00:28:59	CUB	W	MB2	3	M
																		3	94.86	01:43:17	POL	W	PZ1	4	M											1	23.72	00:40:06	CUB	W	MB2	3	M
																		1	56.64	00:35:04	POL	W	PZ2	4	M											2	63.5	00:51:27	CUB	W	MB2	3	M
																		1	56.64	00:35:42	POL	W	PZ2	4	M											2	44.1	01:02:18	CUB	W	MB2	3	M
																		1	78.4	00:37:24	POL	W	PZ2	4	M											3	44.1	01:34:56	CUB	W	MB2	3	M
																		1	103.68	00:40:55	POL	W	PZ2	4	M											3	33.12	01:36:58	CUB	W	MB2	3	M
																		1	70.76	00:46:41	POL	W	PZ2	4	M											3	56.64	01:49:02	CUB	W	MB2	3	M
																		1	86.44	00:50:12	POL	W	PZ2	4	M											3	56.64	01:52:17	CUB	W	MB2	3	M
																		2	44.1	01:08:39	POL	W	PZ2	4	M											2	94.86	00:50:21	CUB	W	PZ1	4	M
																		2	63.5	01:14:15	POL	W	PZ2	4	M											2	63.5	00:50:45	CUB	W	PZ1	4	M
																		3	86.44	01:33:23	POL	W	PZ2	4	M											1	63.5	00:23:37	CUB	W	PZ2	4	M
																		3	78.4	01:37:08	POL	W	PZ2	4	M											2	70.76	00:58:08	CUB	W	PZ2	4	M
																		3	94.86	01:39:28	POL	W	PZ2	4	M											2	19.6	01:04:43	CUB	W	PZ2	4	M
																		3	78.4	01:42:23	POL	W	PZ2	4	M											3	56.64	01:46:22	CUB	W	PZ2	4	M
																		3	70.76	01:48:24	POL	W	PZ2	4	M											3	63.5	01:46:51	CUB	W	PZ2	4	M
																		3	56.64	01:49:16	POL	W	PZ2	4	M											1	50.18	00:23:16	CUB	W	AT	4	M
																		1	103.68	00:40:09	POL	W	AT	4	M											1	56.64	00:35:49	CUB	W	AT	4	M
																		1	94.86	00:41:30	POL	W	AT	4	M											2	23.72	00:50:45	CUB	W	AT	4	M
																		1	86.44	00:48:59	POL	W	AT	4	M											2	70.76	01:12:26	CUB	W	AT	4	M
																		2	86.44	00:56:33	POL	W	AT	4	M											3	56.64	01:30:57	CUB	W	AT	4	M
																		2	103.68	01:07:29	POL	W	AT	4	M											3	70.76	01:46:22	CUB	W	AT	4	M
																		2	86.44	01:10:22	POL	W	AT	4	M											1	44.1	00:23:16	CUB	W	MB1	4	M
																		3	70.76	01:32:04	POL	W	AT	4	M											2	50.18	00:58:08	CUB	W	MB1	4	M
																		3	112.9	01:40:25	POL	W	AT	4	M											2	15.88	01:12:26	CUB	W	MB1	4	M
																		3	94.86	01:50:39	POL	W	AT	4	M											3	23.72	01:30:57	CUB	W	MB1	4	M
																		1	78.4	00:30:59	POL	W	MB1	4	M											3	44.1	01:45:11	CUB	W	MB1	4	M
																		1	56.64	00:38:15	POL	W	MB1	4	M											3	56.64	01:46:22	CUB	W	MB1	4	M
																		2	103.68	01:06:25	POL	W	MB1	4	M											3	56.64	01:46:51	CUB	W	MB1	4	M
																		2	33.12	01:18:13	POL	W	MB1	4	M											1	50.18	00:35:49	CUB	W	MB2	4	M
																		3	23.72	01:32:33	POL	W	MB1	4	M											2	44.1	00:50:45	CUB	W	MB2	4	M
																		3	50.18	01:34:50	POL	W	MB1	4	M											2	44.1	01:04:43	CUB	W	MB2	4	M
																		3	15.88	01:41:24	POL	W	MB1	4	M											3	50.18	01:59:38	CUB	W	MB2	4	M
																		1	78.4	00:40:55	POL	W	MB2	4	M											1	44.1	00:37:02	FIN	L	PZ1	1	M
																		1	50.18	00:44:33	POL	W	MB2	4	M											2	86.44	00:48:43	FIN	L	PZ1	1	M
																		2	94.86	00:58:49	POL	W	MB2	4	M											2	94.86	00:50:21	FIN	L	PZ1	1	M
																		2	86.44	01:07:09	POL	W	MB2	4	M											2	15.88	01:03:15	FIN	L	PZ1	1	M
																		2	94.86	01:07:28	POL	W	MB2	4	M											2	86.44	01:07:28	FIN	L	PZ1	1	M
																		2	86.44	01:08:38	POL	W	MB2	4	M											2	70.76	01:13:25	FIN	L	PZ1	1	M
																		2	94.86	01:10:22	POL	W	MB2	4	M											3	63.5	01:54:58	FIN	L	PZ1	1	M
																		2	78.4	01:13:01	POL	W	MB2	4	M											1	78.4	00:22:05	FIN	L	PZ2	1	M
																		2	94.86	01:14:14	POL	W	MB2	4	M											1	38.42	00:22:59	FIN	L	PZ2	1	M
																		3	78.4	01:36:32	POL	W	MB2	4	M											1	44.1	00:24:07	FIN	L	PZ2	1	M
																		3	78.4	01:37:07	POL	W	MB2	4	M											1	78.4	00:24:51	FIN	L	PZ2	1	M
																		3	50.18	01:40:24	POL	W	MB2	4	M											1	23.72	00:27:24	FIN	L	PZ2	1	M
																		3	23.72	01:44:29	POL	W	MB2	4	M											1	38.42	00:31:03	FIN	L	PZ2	1	M
																		3	78.4	01:48:23	POL	W	MB2	4	M											1	70.76	00:38:00	FIN	L	PZ2	1	M
																		3	63.5	01:55:01	POL	W	MB2	4	M											2	94.86	01:11:23	FIN	L	PZ2	1	M
																		3	50.18	01:57:44	POL	W	MB2	4	M											3	44.1	01:37:33	FIN	L	PZ2	1	M
																		2	63.5	00:46:47	RUS	W	PZ1	1	M											3	56.64	01:38:12	FIN	L	PZ2	1	M
																		2	56.64	00:47:18	RUS	W	PZ1	1	M											3	28.22	01:51:48	FIN	L	PZ2	1	M
																		3	94.86	01:37:08	RUS	W	PZ2	1	M											3	9.6	01:53:15	FIN	L	PZ2	1	M
																		3	50.18	01:52:20	RUS	W	PZ2	1	M											1	56.64	00:23:26	FIN	L	AT	1	M
																		2	78.4	01:13:25	RUS	W	AT	1	M											1	78.4	00:24:07	FIN	L	AT	1	M
																		1	86.44	00:32:51	RUS	W	PZ1	2	M											1	70.76	00:40:51	FIN	L	AT	1	M
																		2	70.76	01:09:24	RUS	W	PZ1	2	M											1	63.5	00:42:30	FIN	L	AT	1	M
																		3	70.76	01:38:02	RUS	W	PZ1	2	M											2	94.86	00:48:43	FIN	L	AT	1	M
																		3	70.76	01:41:46	RUS	W	PZ1	2	M											2	44.1	00:57:52	FIN	L	AT	1	M
																		3	70.76	01:50:33	RUS	W	PZ1	2	M											2	56.64	01:12:18	FIN	L	AT	1	M
																		2	86.44	00:49:41	RUS	W	PZ2	2	M											3	28.22	01:27:00	FIN	L	AT	1	M
																		3	63.5	01:24:39	RUS	W	PZ2	2	M											3	86.44	01:27:50	FIN	L	AT	1	M
																		3	86.44	01:25:56	RUS	W	PZ2	2	M											3	50.18	01:38:12	FIN	L	AT	1	M
																		1	78.4	00:39:59	RUS	W	AT	2	M											3	15.88	01:41:52	FIN	L	AT	1	M
																		2	70.76	00:46:12	RUS	W	AT	2	M											3	78.4	01:52:46	FIN	L	AT	1	M
																		2	56.64	00:49:48	RUS	W	AT	2	M											3	12.54	01:53:15	FIN	L	AT	1	M
																		2	63.5	00:59:10	RUS	W	AT	2	M											1	70.76	00:24:06	FIN	L	MB1	1	M
																		2	78.4	01:06:54	RUS	W	AT	2	M											1	63.5	00:24:51	FIN	L	MB1	1	M
																		3	63.5	01:32:15	RUS	W	AT	2	M											1	56.64	00:27:24	FIN	L	MB1	1	M
																		2	94.86	01:11:16	RUS	W	MB1	2	M											1	56.64	00:31:02	FIN	L	MB1	1	M
																		1	56.64	00:26:49	RUS	W	MB2	2	M											1	86.44	00:39:06	FIN	L	MB1	1	M
																		2	70.76	00:52:37	RUS	W	PZ1	3	M											1	63.5	00:40:51	FIN	L	MB1	1	M
																		2	56.64	01:08:51	RUS	W	PZ1	3	M											1	70.76	00:42:30	FIN	L	MB1	1	M
																		1	38.42	00:24:42	RUS	W	PZ2	3	M											2	44.1	00:46:47	FIN	L	MB1	1	M
																		2	70.76	00:59:07	RUS	W	PZ2	3	M											2	33.12	00:47:18	FIN	L	MB1	1	M
																		2	78.4	01:13:22	RUS	W	PZ2	3	M											2	38.42	00:47:49	FIN	L	MB1	1	M
																		3	12.54	01:24:35	RUS	W	PZ2	3	M											2	63.5	00:48:43	FIN	L	MB1	1	M
																		3	70.76	01:24:35	RUS	W	AT	3	M											2	38.42	00:54:43	FIN	L	MB1	1	M
																		1	78.4	00:37:53	RUS	W	MB1	3	M											2	50.18	00:57:51	FIN	L	MB1	1	M
																		2	33.12	01:05:59	RUS	W	MB2	3	M											2	23.72	01:00:21	FIN	L	MB1	1	M
																		3	103.68	01:27:46	RUS	W	MB2	3	M											2	50.18	01:03:15	FIN	L	MB1	1	M
																		1	63.5	00:38:00	RUS	W	PZ1	4	M											2	38.42	01:10:04	FIN	L	MB1	1	M
																		2	50.18	00:52:42	RUS	W	PZ1	4	M											2	94.86	01:11:23	FIN	L	MB1	1	M
																		2	19.6	01:03:15	RUS	W	PZ1	4	M											3	44.1	01:27:00	FIN	L	MB1	1	M
																		3	63.5	01:27:50	RUS	W	PZ1	4	M											3	44.1	01:38:12	FIN	L	MB1	1	M
																		3	63.5	01:41:52	RUS	W	PZ1	4	M											3	70.76	01:41:02	FIN	L	MB1	1	M
																		1	56.64	00:24:06	RUS	W	PZ2	4	M											3	63.5	01:51:48	FIN	L	MB1	1	M
																		1	44.1	00:24:51	RUS	W	PZ2	4	M											3	78.4	01:52:46	FIN	L	MB1	1	M
																		1	63.5	00:27:24	RUS	W	PZ2	4	M											3	70.76	01:53:15	FIN	L	MB1	1	M
																		1	70.76	00:31:02	RUS	W	PZ2	4	M											1	63.5	00:38:00	FIN	L	MB2	1	M
																		1	63.5	00:31:25	RUS	W	PZ2	4	M											2	78.4	00:50:21	FIN	L	MB2	1	M
																		1	103.68	00:42:30	RUS	W	PZ2	4	M											2	44.1	00:52:42	FIN	L	MB2	1	M
																		2	63.5	00:48:43	RUS	W	PZ2	4	M											2	50.18	01:06:02	FIN	L	MB2	1	M
																		2	70.76	01:12:18	RUS	W	PZ2	4	M											2	63.5	01:07:28	FIN	L	MB2	1	M
																		3	70.76	01:38:12	RUS	W	PZ2	4	M											2	23.72	01:08:19	FIN	L	MB2	1	M
																		3	50.18	01:38:43	RUS	W	PZ2	4	M											3	70.76	01:27:50	FIN	L	MB2	1	M
																		3	56.64	01:50:40	RUS	W	PZ2	4	M											3	50.18	01:41:52	FIN	L	MB2	1	M
																		3	78.4	01:52:46	RUS	W	PZ2	4	M											3	63.5	01:49:38	FIN	L	MB2	1	M
																		1	63.5	00:22:05	RUS	W	AT	4	M											3	38.42	01:50:40	FIN	L	MB2	1	M
																		1	94.86	00:22:58	RUS	W	AT	4	M											3	50.18	01:54:58	FIN	L	MB2	1	M
																		1	56.64	00:37:02	RUS	W	AT	4	M											2	28.22	01:05:59	FIN	L	PZ1	2	M
																		2	78.4	00:50:21	RUS	W	AT	4	M											2	56.64	00:59:08	FIN	L	PZ2	2	M
																		2	44.1	00:55:13	RUS	W	AT	4	M											2	78.4	01:13:22	FIN	L	AT	2	M
																		2	112.9	01:07:27	RUS	W	AT	4	M											1	44.1	00:24:42	FIN	L	MB1	2	M
																		2	86.44	01:10:03	RUS	W	AT	4	M											2	50.18	00:59:08	FIN	L	MB1	2	M
																		2	70.76	01:11:23	RUS	W	AT	4	M											2	56.64	01:13:22	FIN	L	MB1	2	M
																		3	70.76	01:37:33	RUS	W	AT	4	M											3	78.4	01:24:35	FIN	L	MB1	2	M
																		3	78.4	01:54:58	RUS	W	AT	4	M											2	50.18	00:52:37	FIN	L	MB2	2	M
																		1	78.4	00:39:06	RUS	W	MB1	4	M											2	38.42	01:05:59	FIN	L	MB2	2	M
																		2	63.5	00:54:42	RUS	W	MB1	4	M											3	33.12	01:27:47	FIN	L	MB2	2	M
																		2	70.76	00:57:51	RUS	W	MB1	4	M											1	38.42	00:33:23	FIN	L	PZ1	3	M
																		2	50.18	01:08:19	RUS	W	MB1	4	M											2	86.44	00:49:41	FIN	L	PZ1	3	M
																		3	94.86	01:49:38	RUS	W	MB1	4	M											2	63.5	00:49:49	FIN	L	PZ1	3	M
																		3	86.44	01:51:48	RUS	W	MB1	4	M											2	94.86	01:06:54	FIN	L	PZ1	3	M
																		1	38.42	00:23:26	RUS	W	MB2	4	M											1	56.64	00:24:42	FIN	L	PZ2	3	M
																		1	38.42	00:40:50	RUS	W	MB2	4	M											1	78.4	00:26:50	FIN	L	PZ2	3	M
																		2	70.76	00:47:48	RUS	W	MB2	4	M											1	86.44	00:39:59	FIN	L	PZ2	3	M
																		2	19.6	00:48:14	RUS	W	MB2	4	M											2	94.86	01:09:24	FIN	L	PZ2	3	M
																		2	44.1	01:00:21	RUS	W	MB2	4	M											3	38.42	01:24:36	FIN	L	PZ2	3	M
																		3	78.4	01:26:59	RUS	W	MB2	4	M											3	12.54	01:32:15	FIN	L	PZ2	3	M
																		3	56.64	01:41:02	RUS	W	MB2	4	M											3	33.12	01:38:02	FIN	L	PZ2	3	M
																		3	9.6	01:53:15	RUS	W	MB2	4	M											3	50.18	01:50:33	FIN	L	PZ2	3	M
																																				1	63.5	00:32:51	FIN	L	AT	3	M
																																				2	70.76	00:46:12	FIN	L	AT	3	M
																																				2	70.76	00:49:41	FIN	L	AT	3	M
																																				2	70.76	00:49:48	FIN	L	AT	3	M
																																				3	63.5	01:25:56	FIN	L	AT	3	M
																																				3	23.72	01:38:02	FIN	L	AT	3	M
																																				3	50.18	01:41:46	FIN	L	AT	3	M
																																				1	50.18	00:26:50	FIN	L	MB1	3	M
																																				1	7.06	00:39:59	FIN	L	MB1	3	M
																																				2	78.4	00:46:12	FIN	L	MB1	3	M
																																				2	56.64	00:49:41	FIN	L	MB1	3	M
																																				2	70.76	00:49:48	FIN	L	MB1	3	M
																																				2	70.76	01:09:24	FIN	L	MB1	3	M
																																				2	50.18	01:11:16	FIN	L	MB1	3	M
																																				3	94.86	01:24:39	FIN	L	MB1	3	M
																																				3	28.22	01:25:56	FIN	L	MB1	3	M
																																				3	12.54	01:38:02	FIN	L	MB1	3	M
																																				1	63.5	00:32:51	FIN	L	MB2	3	M
																																				1	23.72	00:33:24	FIN	L	MB2	3	M
																																				1	38.42	00:37:54	FIN	L	MB2	3	M
																																				2	38.42	01:06:54	FIN	L	MB2	3	M
																																				3	38.42	01:41:46	FIN	L	MB2	3	M
																																				3	70.76	01:50:33	FIN	L	MB2	3	M
																																				3	63.5	01:54:35	FIN	L	PZ1	4	M
																																				3	70.76	01:37:08	FIN	L	PZ2	4	M
																																				2	70.76	00:47:18	FIN	L	AT	4	M
																																				3	50.18	01:37:08	FIN	L	AT	4	M
																																				2	50.18	00:59:52	FIN	L	MB1	4	M
																																				3	78.4	01:37:08	FIN	L	MB1	4	M
																																				3	63.5	01:54:35	FIN	L	MB1	4	M
																																				2	63.5	01:08:51	FIN	L	MB2	4	M
																																				1	33.12	00:21:57	POL	W	PZ1	1	M
																																				2	50.18	00:49:06	POL	W	PZ1	1	M
																																				2	33.12	01:10:05	POL	W	PZ1	1	M
																																				2	38.42	01:10:34	POL	W	PZ1	1	M
																																				3	38.42	01:35:18	POL	W	PZ1	1	M
																																				3	38.42	01:47:11	POL	W	PZ1	1	M
																																				1	50.18	00:18:40	POL	W	PZ2	1	M
																																				1	63.5	00:27:45	POL	W	PZ2	1	M
																																				1	56.64	00:37:45	POL	W	PZ2	1	M
																																				1	56.64	00:39:23	POL	W	PZ2	1	M
																																				1	15.88	00:41:04	POL	W	PZ2	1	M
																																				2	56.64	00:54:50	POL	W	PZ2	1	M
																																				2	44.1	01:06:38	POL	W	PZ2	1	M
																																				3	23.72	01:24:32	POL	W	PZ2	1	M
																																				3	33.12	01:31:14	POL	W	PZ2	1	M
																																				3	19.6	01:33:33	POL	W	PZ2	1	M
																																				3	56.64	01:50:38	POL	W	PZ2	1	M
																																				3	56.64	01:51:43	POL	W	PZ2	1	M
																																				3	63.5	01:52:50	POL	W	PZ2	1	M
																																				1	56.64	00:42:02	POL	W	AT	1	M
																																				2	56.64	00:59:11	POL	W	AT	1	M
																																				2	56.64	01:06:38	POL	W	AT	1	M
																																				2	56.64	01:10:05	POL	W	AT	1	M
																																				3	63.5	01:27:00	POL	W	AT	1	M
																																				3	56.64	01:47:10	POL	W	AT	1	M
																																				3	63.5	01:48:05	POL	W	AT	1	M
																																				3	50.18	01:50:38	POL	W	AT	1	M
																																				3	44.1	01:51:43	POL	W	AT	1	M
																																				1	28.22	00:17:52	POL	W	MB1	1	M
																																				1	38.42	00:27:45	POL	W	MB1	1	M
																																				1	38.42	00:29:13	POL	W	MB1	1	M
																																				1	23.72	00:30:05	POL	W	MB1	1	M
																																				1	50.18	00:39:23	POL	W	MB1	1	M
																																				1	38.42	00:42:02	POL	W	MB1	1	M
																																				2	44.1	00:49:06	POL	W	MB1	1	M
																																				2	33.12	00:57:36	POL	W	MB1	1	M
																																				2	44.1	00:59:11	POL	W	MB1	1	M
																																				2	50.18	01:05:33	POL	W	MB1	1	M
																																				2	38.42	01:06:39	POL	W	MB1	1	M
																																				3	38.42	01:24:32	POL	W	MB1	1	M
																																				3	63.5	01:31:15	POL	W	MB1	1	M
																																				3	44.1	01:35:18	POL	W	MB1	1	M
																																				3	28.22	01:42:58	POL	W	MB1	1	M
																																				3	50.18	01:51:43	POL	W	MB1	1	M
																																				3	9.6	01:52:50	POL	W	MB1	1	M
																																				1	50.18	00:21:57	POL	W	MB2	1	M
																																				1	44.1	00:37:45	POL	W	MB2	1	M
																																				1	33.12	00:38:18	POL	W	MB2	1	M
																																				2	50.18	00:52:23	POL	W	MB2	1	M
																																				2	50.18	00:54:50	POL	W	MB2	1	M
																																				2	33.12	01:01:32	POL	W	MB2	1	M
																																				2	44.1	01:03:12	POL	W	MB2	1	M
																																				2	38.42	01:10:06	POL	W	MB2	1	M
																																				2	63.5	01:10:34	POL	W	MB2	1	M
																																				3	50.18	01:27:00	POL	W	MB2	1	M
																																				3	38.42	01:39:17	POL	W	MB2	1	M
																																				3	50.18	01:40:31	POL	W	MB2	1	M
																																				3	44.1	01:48:05	POL	W	MB2	1	M
																																				3	56.64	01:50:38	POL	W	MB2	1	M
																																				1	56.64	00:33:38	POL	W	PZ1	2	M
																																				2	63.5	01:07:29	POL	W	PZ1	2	M
																																				3	56.64	01:26:55	POL	W	PZ1	2	M
																																				1	56.64	00:18:37	POL	W	PZ2	2	M
																																				3	44.1	01:31:10	POL	W	PZ2	2	M
																																				3	38.42	01:50:34	POL	W	AT	2	M
																																				2	38.42	00:58:58	POL	W	MB1	2	M
																																				2	38.42	01:07:29	POL	W	MB1	2	M
																																				3	38.42	01:31:10	POL	W	MB1	2	M
																																				1	44.1	00:24:42	POL	W	MB2	2	M
																																				1	50.18	00:33:38	POL	W	MB2	2	M
																																				1	50.18	00:37:17	POL	W	MB2	2	M
																																				2	19.6	00:54:47	POL	W	MB2	2	M
																																				3	50.18	01:26:55	POL	W	MB2	2	M
																																				3	56.64	01:50:34	POL	W	MB2	2	M
																																				1	56.64	00:23:29	POL	W	PZ1	3	M
																																				1	33.12	00:36:13	POL	W	PZ1	3	M
																																				2	44.1	00:51:07	POL	W	PZ1	3	M
																																				3	19.6	01:25:58	POL	W	PZ1	3	M
																																				3	50.18	01:28:06	POL	W	PZ1	3	M
																																				3	33.12	01:45:22	POL	W	PZ1	3	M
																																				2	28.22	00:58:58	POL	W	PZ2	3	M
																																				2	63.5	00:59:03	POL	W	PZ2	3	M
																																				3	44.1	01:34:02	POL	W	PZ2	3	M
																																				3	38.42	01:34:11	POL	W	PZ2	3	M
																																				3	56.64	01:41:52	POL	W	PZ2	3	M
																																				1	44.1	00:20:45	POL	W	AT	3	M
																																				2	63.5	00:49:56	POL	W	AT	3	M
																																				2	50.18	00:59:03	POL	W	AT	3	M
																																				3	38.42	01:34:02	POL	W	AT	3	M
																																				3	63.5	01:45:23	POL	W	AT	3	M
																																				3	33.12	01:50:26	POL	W	AT	3	M
																																				1	44.1	00:18:38	POL	W	MB1	3	M
																																				1	38.42	00:20:45	POL	W	MB1	3	M
																																				1	23.72	00:28:42	POL	W	MB1	3	M
																																				2	44.1	00:59:03	POL	W	MB1	3	M
																																				3	38.42	01:25:58	POL	W	MB1	3	M
																																				3	56.64	01:30:39	POL	W	MB1	3	M
																																				3	63.5	01:34:02	POL	W	MB1	3	M
																																				3	33.12	01:34:11	POL	W	MB1	3	M
																																				3	38.42	01:45:23	POL	W	MB1	3	M
																																				1	50.18	00:23:29	POL	W	MB2	3	M
																																				1	38.42	00:24:32	POL	W	MB2	3	M
																																				1	50.18	00:33:41	POL	W	MB2	3	M
																																				1	50.18	00:36:13	POL	W	MB2	3	M
																																				2	38.42	00:49:57	POL	W	MB2	3	M
																																				2	38.42	00:51:01	POL	W	MB2	3	M
																																				2	23.72	00:51:07	POL	W	MB2	3	M
																																				3	63.5	01:28:06	POL	W	MB2	3	M
																																				3	38.42	01:50:25	POL	W	MB2	3	M
																																				1	38.42	00:19:54	POL	W	PZ1	4	M
																																				2	33.12	01:07:33	POL	W	PZ1	4	M
																																				3	50.18	01:46:35	POL	W	PZ1	4	M
																																				1	23.72	00:37:20	POL	W	PZ2	4	M
																																				2	70.76	00:58:32	POL	W	PZ2	4	M
																																				3	56.64	01:40:31	POL	W	PZ2	4	M
																																				1	56.64	00:42:37	POL	W	AT	4	M
																																				2	44.1	01:07:33	POL	W	AT	4	M
																																				3	63.5	01:46:35	POL	W	AT	4	M
																																				1	50.18	00:19:53	POL	W	MB1	4	M
																																				1	56.64	00:27:20	POL	W	MB1	4	M
																																				1	56.64	00:42:36	POL	W	MB1	4	M
																																				2	56.64	00:58:32	POL	W	MB1	4	M
																																				2	44.1	01:06:17	POL	W	MB1	4	M
																																				2	56.64	01:07:33	POL	W	MB1	4	M
																																				3	33.12	01:25:33	POL	W	MB1	4	M
																																				3	44.1	01:46:35	POL	W	MB1	4	M
																																				3	33.12	01:52:14	POL	W	MB1	4	M
																																				3	44.1	01:54:56	POL	W	MB1	4	M
																																				1	28.22	00:24:45	POL	W	MB2	4	M
																																				1	56.64	00:30:34	POL	W	PZ1	1	M
																																				1	70.76	00:43:08	POL	W	PZ1	1	M
																																				2	63.5	00:58:28	POL	W	PZ1	1	M
																																				2	70.76	00:59:24	POL	W	PZ1	1	M
																																				2	70.76	01:12:25	POL	W	PZ1	1	M
																																				3	63.5	01:35:42	POL	W	PZ1	1	M
																																				3	56.64	01:42:54	POL	W	PZ1	1	M
																																				3	70.76	01:55:32	POL	W	PZ1	1	M
																																				1	50.18	00:28:55	POL	W	PZ2	1	M
																																				1	44.1	00:36:59	POL	W	PZ2	1	M
																																				1	33.12	00:37:50	POL	W	PZ2	1	M
																																				1	63.5	00:44:07	POL	W	PZ2	1	M
																																				1	122.5	00:47:26	POL	W	PZ2	1	M
																																				2	78.4	01:03:55	POL	W	PZ2	1	M
																																				2	38.42	01:05:03	POL	W	PZ2	1	M
																																				2	33.12	01:14:42	POL	W	PZ2	1	M
																																				2	56.64	01:16:26	POL	W	PZ2	1	M
																																				3	94.86	01:32:59	POL	W	PZ2	1	M
																																				3	56.64	01:39:57	POL	W	PZ2	1	M
																																				3	70.76	01:48:53	POL	W	PZ2	1	M
																																				1	70.76	00:30:34	POL	W	AT	1	M
																																				1	112.9	00:31:38	POL	W	AT	1	M
																																				1	94.86	00:38:43	POL	W	AT	1	M
																																				2	103.68	01:05:03	POL	W	AT	1	M
																																				2	112.9	01:06:02	POL	W	AT	1	M
																																				2	132.5	01:13:50	POL	W	AT	1	M
																																				2	94.86	01:14:42	POL	W	AT	1	M
																																				2	86.44	01:16:26	POL	W	AT	1	M
																																				2	78.4	01:16:58	POL	W	AT	1	M
																																				3	70.76	01:36:09	POL	W	AT	1	M
																																				1	70.76	00:28:54	POL	W	MB1	1	M
																																				1	56.64	00:30:34	POL	W	MB1	1	M
																																				1	44.1	00:37:50	POL	W	MB1	1	M
																																				1	44.1	00:38:44	POL	W	MB1	1	M
																																				1	70.76	00:47:26	POL	W	MB1	1	M
																																				2	38.42	00:55:44	POL	W	MB1	1	M
																																				2	50.18	00:56:59	POL	W	MB1	1	M
																																				2	78.4	01:03:55	POL	W	MB1	1	M
																																				2	86.44	01:05:02	POL	W	MB1	1	M
																																				2	56.64	01:06:02	POL	W	MB1	1	M
																																				2	56.64	01:14:42	POL	W	MB1	1	M
																																				2	70.76	01:16:26	POL	W	MB1	1	M
																																				2	50.18	01:16:58	POL	W	MB1	1	M
																																				3	33.12	01:32:59	POL	W	MB1	1	M
																																				3	56.64	01:33:48	POL	W	MB1	1	M
																																				3	23.72	01:40:59	POL	W	MB1	1	M
																																				3	33.12	01:41:49	POL	W	MB1	1	M
																																				3	63.5	01:42:54	POL	W	MB1	1	M
																																				3	23.72	01:53:59	POL	W	MB1	1	M
																																				1	50.18	00:35:34	POL	W	MB2	1	M
																																				1	78.4	00:36:59	POL	W	MB2	1	M
																																				1	70.76	00:43:08	POL	W	MB2	1	M
																																				1	63.5	00:44:07	POL	W	MB2	1	M
																																				2	122.5	00:58:28	POL	W	MB2	1	M
																																				2	94.86	00:59:24	POL	W	MB2	1	M
																																				2	78.4	01:12:24	POL	W	MB2	1	M
																																				2	70.76	01:13:50	POL	W	MB2	1	M
																																				3	56.64	01:35:42	POL	W	MB2	1	M
																																				3	44.1	01:36:09	POL	W	MB2	1	M
																																				3	56.64	01:39:57	POL	W	MB2	1	M
																																				3	56.64	01:43:43	POL	W	MB2	1	M
																																				3	78.4	01:44:58	POL	W	MB2	1	M
																																				3	78.4	01:47:55	POL	W	MB2	1	M
																																				1	78.4	00:35:38	POL	W	AT	2	M
																																				1	70.76	00:32:13	POL	W	PZ1	2	M
																																				2	63.5	00:59:20	POL	W	PZ1	2	M
																																				1	63.5	00:38:36	POL	W	PZ2	2	M
																																				1	44.1	00:38:40	POL	W	PZ2	2	M
																																				2	63.5	01:03:05	POL	W	PZ2	2	M
																																				2	63.5	01:16:22	POL	W	PZ2	2	M
																																				3	63.5	01:31:53	POL	W	PZ2	2	M
																																				3	50.18	01:32:56	POL	W	PZ2	2	M
																																				1	103.68	00:28:26	POL	W	AT	2	M
																																				1	103.68	00:32:13	POL	W	AT	2	M
																																				1	132.5	00:38:40	POL	W	AT	2	M
																																				2	70.76	01:16:18	POL	W	AT	2	M
																																				2	94.86	01:16:22	POL	W	AT	2	M
																																				2	94.86	01:19:56	POL	W	AT	2	M
																																				2	56.64	01:20:15	POL	W	AT	2	M
																																				1	44.1	00:28:26	POL	W	MB1	2	M
																																				2	33.12	01:19:55	POL	W	MB1	2	M
																																				2	56.64	01:20:14	POL	W	MB1	2	M
																																				3	78.4	01:31:53	POL	W	MB1	2	M
																																				3	23.72	01:32:56	POL	W	MB1	2	M
																																				1	70.76	00:32:13	POL	W	MB2	2	M
																																				2	94.86	00:59:20	POL	W	MB2	2	M
																																				2	70.76	01:03:05	POL	W	MB2	2	M
																																				1	78.4	00:43:59	POL	W	MB2	3	M
																																				1	63.5	00:32:06	POL	W	PZ1	3	M
																																				1	70.76	00:32:22	POL	W	PZ1	3	M
																																				1	44.1	00:48:55	POL	W	PZ1	3	M
																																				2	33.12	00:56:30	POL	W	PZ1	3	M
																																				2	86.44	01:08:28	POL	W	PZ1	3	M
																																				2	38.42	01:20:07	POL	W	PZ1	3	M
																																				3	63.5	01:43:44	POL	W	PZ1	3	M
																																				1	86.44	00:27:59	POL	W	PZ2	3	M
																																				1	19.6	00:35:34	POL	W	PZ2	3	M
																																				1	56.64	00:48:00	POL	W	PZ2	3	M
																																				3	78.4	01:31:56	POL	W	PZ2	3	M
																																				3	56.64	01:40:51	POL	W	PZ2	3	M
																																				1	103.68	00:32:06	POL	W	AT	3	M
																																				1	103.68	00:39:36	POL	W	AT	3	M
																																				1	78.4	00:48:08	POL	W	AT	3	M
																																				1	94.86	00:48:49	POL	W	AT	3	M
																																				1	50.18	00:48:55	POL	W	AT	3	M
																																				2	63.5	01:20:00	POL	W	AT	3	M
																																				3	63.5	01:31:56	POL	W	AT	3	M
																																				3	44.1	01:53:25	POL	W	AT	3	M
																																				1	63.5	00:27:59	POL	W	MB1	3	M
																																				1	50.18	00:39:36	POL	W	MB1	3	M
																																				1	28.22	00:48:00	POL	W	MB1	3	M
																																				1	44.1	00:48:09	POL	W	MB1	3	M
																																				1	33.12	00:48:55	POL	W	MB1	3	M
																																				2	38.42	00:56:30	POL	W	MB1	3	M
																																				2	33.12	01:19:56	POL	W	MB1	3	M
																																				2	33.12	01:20:00	POL	W	MB1	3	M
																																				2	33.12	01:20:08	POL	W	MB1	3	M
																																				3	38.42	01:31:56	POL	W	MB1	3	M
																																				3	38.42	01:40:51	POL	W	MB1	3	M
																																				3	50.18	01:53:25	POL	W	MB1	3	M
																																				1	63.5	00:32:06	POL	W	MB2	3	M
																																				1	70.76	00:32:23	POL	W	MB2	3	M
																																				1	44.1	00:35:00	POL	W	MB2	3	M
																																				1	56.64	00:41:26	POL	W	MB2	3	M
																																				2	50.18	01:08:28	POL	W	MB2	3	M
																																				2	56.64	01:10:19	POL	W	MB2	3	M
																																				3	78.4	01:39:27	POL	W	MB2	3	M
																																				2	38.42	00:58:05	POL	W	PZ1	4	M
																																				2	12.54	01:18:42	POL	W	PZ1	4	M
																																				2	70.76	01:20:19	POL	W	PZ1	4	M
																																				1	56.64	00:45:03	POL	W	PZ2	4	M
																																				1	86.44	00:47:05	POL	W	PZ2	4	M
																																				2	44.1	00:55:21	POL	W	PZ2	4	M
																																				2	78.4	01:03:13	POL	W	PZ2	4	M
																																				3	86.44	01:50:10	POL	W	PZ2	4	M
																																				1	86.44	00:27:37	POL	W	AT	4	M
																																				1	86.44	00:28:31	POL	W	AT	4	M
																																				1	94.86	00:47:05	POL	W	AT	4	M
																																				2	122.5	01:05:36	POL	W	AT	4	M
																																				2	86.44	01:20:18	POL	W	AT	4	M
																																				3	78.4	01:53:33	POL	W	AT	4	M
																																				1	44.1	00:27:37	POL	W	MB1	4	M
																																				1	50.18	00:28:31	POL	W	MB1	4	M
																																				1	56.64	00:45:03	POL	W	MB1	4	M
																																				1	86.44	00:47:05	POL	W	MB1	4	M
																																				2	78.4	00:55:21	POL	W	MB1	4	M
																																				2	94.86	01:05:36	POL	W	MB1	4	M
																																				2	33.12	01:18:42	POL	W	MB1	4	M
																																				2	70.76	01:20:19	POL	W	MB1	4	M
																																				2	78.4	01:21:23	POL	W	MB1	4	M
																																				3	44.1	01:50:10	POL	W	MB1	4	M
																																				3	28.22	01:52:00	POL	W	MB1	4	M
																																				3	56.64	01:53:33	POL	W	MB1	4	M
																																				2	70.76	00:58:05	POL	W	MB2	4	M
																																				2	94.86	01:03:13	POL	W	MB2	4	M
																																				1	70.76	00:32:27	RUS	W	PZ1	1	M
																																				2	44.1	00:54:13	RUS	W	PZ1	1	M
																																				2	44.1	01:07:02	RUS	W	PZ1	1	M
																																				3	63.5	01:29:46	RUS	W	PZ1	1	M
																																				3	63.5	01:50:04	RUS	W	PZ1	1	M
																																				1	56.64	00:39:33	RUS	W	PZ2	1	M
																																				1	78.4	00:40:11	RUS	W	PZ2	1	M
																																				2	70.76	00:49:52	RUS	W	PZ2	1	M
																																				2	78.4	01:04:33	RUS	W	PZ2	1	M
																																				2	38.42	01:12:47	RUS	W	PZ2	1	M
																																				3	70.76	01:25:32	RUS	W	PZ2	1	M
																																				1	56.64	00:22:32	RUS	W	AT	1	M
																																				1	63.5	00:37:25	RUS	W	AT	1	M
																																				1	56.64	00:39:33	RUS	W	AT	1	M
																																				2	56.64	00:46:17	RUS	W	AT	1	M
																																				2	86.44	00:58:30	RUS	W	AT	1	M
																																				3	94.86	01:33:51	RUS	W	AT	1	M
																																				3	56.64	01:53:44	RUS	W	AT	1	M
																																				3	70.76	01:54:35	RUS	W	AT	1	M
																																				1	50.18	00:37:25	RUS	W	MB1	1	M
																																				1	44.1	00:38:30	RUS	W	MB1	1	M
																																				2	78.4	00:58:30	RUS	W	MB1	1	M
																																				2	56.64	01:09:28	RUS	W	MB1	1	M
																																				3	38.42	01:28:24	RUS	W	MB1	1	M
																																				3	50.18	01:29:46	RUS	W	MB1	1	M
																																				3	56.64	01:33:51	RUS	W	MB1	1	M
																																				3	56.64	01:50:04	RUS	W	MB1	1	M
																																				1	23.72	00:22:32	RUS	W	MB2	1	M
																																				1	44.1	00:32:58	RUS	W	MB2	1	M
																																				1	78.4	00:39:33	RUS	W	MB2	1	M
																																				1	4.9	00:40:11	RUS	W	MB2	1	M
																																				1	28.22	00:42:05	RUS	W	MB2	1	M
																																				2	28.22	00:46:17	RUS	W	MB2	1	M
																																				2	12.54	00:49:52	RUS	W	MB2	1	M
																																				2	19.6	00:51:18	RUS	W	MB2	1	M
																																				2	28.22	01:04:33	RUS	W	MB2	1	M
																																				3	70.76	01:25:32	RUS	W	MB2	1	M
																																				3	70.76	01:36:43	RUS	W	MB2	1	M
																																				3	44.1	01:41:26	RUS	W	MB2	1	M
																																				1	63.5	00:32:54	RUS	W	PZ1	2	M
																																				2	70.76	00:48:35	RUS	W	PZ1	2	M
																																				1	63.5	00:26:45	RUS	W	PZ2	2	M
																																				1	78.4	00:30:20	RUS	W	PZ2	2	M
																																				2	1.76	00:59:13	RUS	W	PZ2	2	M
																																				3	50.18	01:38:06	RUS	W	PZ2	2	M
																																				2	63.5	01:10:36	RUS	W	AT	2	M
																																				2	70.76	01:12:44	RUS	W	AT	2	M
																																				2	50.18	00:57:45	RUS	W	MB1	2	M
																																				2	38.42	01:10:36	RUS	W	MB1	2	M
																																				1	50.18	00:26:18	RUS	W	MB2	2	M
																																				2	50.18	00:48:35	RUS	W	MB2	2	M
																																				2	12.54	01:06:58	RUS	W	MB2	2	M
																																				3	44.1	01:38:06	RUS	W	MB2	2	M
																																				3	63.5	01:40:58	RUS	W	PZ1	3	M
																																				3	63.5	01:54:31	RUS	W	PZ1	3	M
																																				1	63.5	00:24:02	RUS	W	PZ2	3	M
																																				1	38.42	00:31:00	RUS	W	PZ2	3	M
																																				1	56.64	00:40:05	RUS	W	PZ2	3	M
																																				2	86.44	00:46:08	RUS	W	PZ2	3	M
																																				2	33.12	00:48:39	RUS	W	PZ2	3	M
																																				2	56.64	00:49:37	RUS	W	PZ2	3	M
																																				2	63.5	00:57:45	RUS	W	PZ2	3	M
																																				2	63.5	01:11:19	RUS	W	PZ2	3	M
																																				3	56.64	01:37:58	RUS	W	PZ2	3	M
																																				2	70.76	00:46:08	RUS	W	AT	3	M
																																				2	44.1	00:59:47	RUS	W	AT	3	M
																																				2	56.64	01:11:19	RUS	W	AT	3	M
																																				3	70.76	01:29:08	RUS	W	AT	3	M
																																				2	44.1	01:08:48	RUS	W	MB1	3	M
																																				2	63.5	01:11:19	RUS	W	MB1	3	M
																																				3	44.1	01:29:08	RUS	W	MB1	3	M
																																				3	50.18	01:32:13	RUS	W	MB1	3	M
																																				1	23.72	00:23:24	RUS	W	MB2	3	M
																																				1	33.12	00:23:53	RUS	W	MB2	3	M
																																				1	63.5	00:24:02	RUS	W	MB2	3	M
																																				1	44.1	00:24:38	RUS	W	MB2	3	M
																																				1	28.22	00:24:48	RUS	W	MB2	3	M
																																				1	50.18	00:26:45	RUS	W	MB2	3	M
																																				1	23.72	00:30:20	RUS	W	MB2	3	M
																																				1	44.1	00:32:54	RUS	W	MB2	3	M
																																				1	56.64	00:33:23	RUS	W	MB2	3	M
																																				1	50.18	00:40:05	RUS	W	MB2	3	M
																																				2	38.42	00:46:08	RUS	W	MB2	3	M
																																				2	33.12	00:48:39	RUS	W	MB2	3	M
																																				2	33.12	00:49:45	RUS	W	MB2	3	M
																																				2	38.42	00:59:47	RUS	W	MB2	3	M
																																				2	4.9	01:12:44	RUS	W	MB2	3	M
																																				3	44.1	01:37:58	RUS	W	MB2	3	M
																																				3	23.72	01:40:59	RUS	W	MB2	3	M
																																				3	33.12	01:52:16	RUS	W	MB2	3	M
																																				3	44.1	01:53:11	RUS	W	MB2	3	M
																																				3	28.22	01:54:32	RUS	W	MB2	3	M
																																				1	63.5	00:33:27	RUS	W	PZ1	4	M
																																				1	86.44	00:30:24	RUS	W	PZ2	4	M
																																				1	70.76	00:41:15	RUS	W	PZ2	4	M
																																				1	15.88	00:41:40	RUS	W	PZ2	4	M
																																				2	38.42	00:57:00	RUS	W	PZ2	4	M
																																				2	38.42	00:59:16	RUS	W	PZ2	4	M
																																				3	50.18	01:24:44	RUS	W	PZ2	4	M
																																				3	70.76	01:26:01	RUS	W	PZ2	4	M
																																				3	70.76	01:32:19	RUS	W	PZ2	4	M
																																				2	56.64	01:10:40	RUS	W	AT	4	M
																																				3	63.5	01:24:44	RUS	W	AT	4	M
																																				3	70.76	01:26:01	RUS	W	AT	4	M
																																				3	70.76	01:29:17	RUS	W	AT	4	M
																																				3	63.5	01:32:19	RUS	W	AT	4	M
																																				3	50.18	01:34:43	RUS	W	AT	4	M
																																				2	38.42	00:57:00	RUS	W	MB1	4	M
																																				2	50.18	01:10:40	RUS	W	MB1	4	M
																																				3	28.22	01:24:44	RUS	W	MB1	4	M
																																				3	44.1	01:29:17	RUS	W	MB1	4	M
																																				3	70.76	01:32:19	RUS	W	MB1	4	M
																																				1	33.12	00:26:22	RUS	W	MB2	4	M
																																				1	50.18	00:26:54	RUS	W	MB2	4	M
																																				1	23.72	00:28:54	RUS	W	MB2	4	M
																																				1	50.18	00:29:12	RUS	W	MB2	4	M
																																				1	70.76	00:33:27	RUS	W	MB2	4	M
																																				1	56.64	00:41:40	RUS	W	MB2	4	M
																																				3	56.64	01:26:01	RUS	W	MB2	4	M
																																				3	15.88	01:34:43	RUS	W	MB2	4	M
[truncated: 3 more columns]

## Sheet: zagrywka icc
Set	Serve height	Set	Serve height	Set	Serve height
1	63.5	2	63.5	3	86.44
1	70.76	2	86.44	3	50.18
1	56.64	2	50.18	3	38.42
1	56.64	2	70.76	3	63.5
1	63.5	2	63.5	3	63.5
1	56.64	2	33.12	3	19.6
1	44.1	2	44.1	3	56.64
1	38.42	2	44.1	3	63.5
1	56.64	2	63.5	3	28.22
1	38.42	2	86.44	3	23.72
1	44.1	2	78.4	3	103.68
1	56.64	2	50.18	3	78.4
1	56.64	2	44.1	3	44.1
1	56.64	2	78.4	3	44.1
1	50.18	2	33.12	3	33.12
1	56.64	2	56.64	3	50.18
1	70.76	2	44.1	3	63.5
1	78.4	2	70.76	3	7.06
1	44.1	2	70.76	3	70.76
1	70.76	2	56.64	3	78.4
1	70.76	2	56.64	3	78.4
1	56.64	2	28.22	3	86.44
1	44.1	2	44.1	3	33.12
1	44.1	2	38.42	3	44.1
1	44.1	2	56.64	3	28.22
1	38.42	2	38.42	3	44.1
1	38.42	2	63.5	3	70.76
1	78.4	2	50.18	3	19.6
1	103.68	2	63.5	3	50.18
1	112.9	2	50.18	3	56.64
1	56.64	2	78.4	3	38.42
1	94.86	2	50.18	3	70.76
1	78.4	2	38.42	3	70.76
1	28.22	2	50.18	3	86.44
1	38.42	2	86.44	3	50.18
1	33.12	2	78.4	3	63.5
1	86.44	2	63.5	3	56.64
1	94.86	2	44.1	3	56.64
1	78.4	2	38.42	3	38.42
1	50.18	2	63.5	3	33.12
1	63.5	2	70.76	3	38.42
1	94.86	2	103.68	3	56.64
1	78.4	2	86.44	3	86.44
1	28.22	2	78.4	3	78.4
1	33.12	2	63.5	3	63.5
1	38.42	2	50.18	3	78.4
1	50.18	2	78.4	3	33.12
1	63.5	2	56.64	3	44.1
1	112.9	2	78.4	3	44.1
1	63.5	2	70.76	3	50.18
1	56.64	2	50.18	3	44.1
1	19.6	2	78.4	3	78.4
1	23.72	2	112.9	3	63.5
1	86.44	2	70.76	3	44.1
1	94.86	2	44.1	3	50.18
1	56.64	2	63.5	3	63.5
1	78.4	2	44.1	3	78.4
1	38.42	2	44.1	3	63.5
1	78.4	2	38.42	3	78.4
1	38.42	2	50.18	3	50.18
1	50.18	2	94.86	3	78.4
1	28.22	2	94.86	3	50.18
1	63.5	2	86.44	3	78.4
1	15.88	2	50.18	3	50.18
1	86.44	2	38.42	3	28.22
1	50.18	2	23.72	3	38.42
1	70.76	2	28.22	3	44.1
1	70.76	2	50.18	3	19.6
1	70.76	2	38.42	3	50.18
1	33.12	2	63.5	3	44.1
1	86.44	2	70.76	3	86.44
1	94.86	2	86.44	3	78.4
1	38.42	2	78.4	3	38.42
1	63.5	2	50.18	3	28.22
1	78.4	2	63.5	3	23.72
1	50.18	2	94.86	3	19.6
1	63.5	2	63.5	3	28.22
1	38.42	2	78.4	3	70.76
1	56.64	2	86.44	3	86.44
1	63.5	2	63.5	3	50.18
1	44.1	2	44.1	3	78.4
1	50.18	2	70.76	3	63.5
1	44.1	2	78.4	3	70.76
1	56.64	2	94.86	3	86.44
1	63.5	2	33.12	3	38.42
1	70.76	2	56.64	3	56.64
1	70.76	2	56.64	3	78.4
1	50.18	2	70.76	3	63.5
1	63.5	2	86.44	3	28.22
1	63.5	2	56.64	3	94.86
1	50.18	2	56.64	3	56.64
1	63.5	2	63.5	3	56.64
1	63.5	2	56.64	3	70.76
1	103.68	2	56.64	3	56.64
1	63.5	2	56.64	3	56.64
1	70.76	2	50.18	3	50.18
1	70.76	2	50.18	3	56.64
1	70.76	2	63.5	3	56.64
1	78.4	2	50.18	3	78.4
1	63.5	2	56.64	3	63.5
1	56.64	2	70.76	3	44.1
1	103.68	2	63.5	3	44.1
1	78.4	2	56.64	3	56.64
1	70.76	2	86.44	3	63.5
1	63.5	2	78.4	3	70.76
1	63.5	2	112.9	3	63.5
1	44.1	2	50.18	3	63.5
1	70.76	2	70.76	3	70.76
1	70.76	2	33.12	3	63.5
1	50.18	2	50.18	3	50.18
1	122.5	2	56.64	3	44.1
1	86.44	2	33.12	3	70.76
1	78.4	2	50.18	3	78.4
1	94.86	2	50.18	3	78.4
1	86.44	2	70.76	3	78.4
1	94.86	2	78.4	3	78.4
1	78.4	2	86.44	3	70.76
1	63.5	2	112.9	3	94.86
1	86.44	2	78.4	3	78.4
1	94.86	2	78.4	3	86.44
1	70.76	2	63.5	3	50.18
1	78.4	2	78.4	3	78.4
1	86.44	2	63.5	3	103.68
1	70.76	2	78.4	3	78.4
1	70.76	2	33.12	3	78.4
1	70.76	2	78.4	3	50.18
1	70.76	2	86.44	3	70.76
1	86.44	2	70.76	3	70.76
1	63.5	2	86.44	3	50.18
1	56.64	2	70.76	3	70.76
		2	78.4	3	63.5
		2	70.76	3	56.64
		2	94.86	3	86.44
		2	86.44	3	56.64
		2	86.44	3	56.64
		2	78.4	3	78.4
		2	78.4	3	63.5
		2	78.4	3	63.5
		2	70.76	3	50.18
		2	70.76	3	70.76
		2	103.68	3	70.76
		2	103.68	3	56.64
		2	70.76	3	70.76
		2	78.4	3	70.76
		2	23.72	3	86.44
		2	78.4	3	78.4
		2	78.4	3	56.64
		2	70.76	3	63.5
		2	86.44	3	86.44
				3	63.5
				3	50.18
